# Supplementary material for: The TET3/GATA6 Axis Drives Lipid Metabolism and Therapeutic Vulnerabilities in Pancreatic Ductal Adenocarcinoma
Source: Adv Sci (Weinh). 2025 Jun 26;12(37):e01774. doi: 10.1002/advs.202501774 (PMC12499388; doi:10.1002/advs.202501774)
Supplement: Supplementary file 2 — Supporting Information [file ADVS-12-e01774-s002.xlsx]

## Sheet: Table S1
Table S1. Differentially Expressed Genes between wild-type and TET3-knockout PANC-1 cells
Down	log2FoldChange	FoldChange	FDR		Up	log2FoldChange	FoldChange	FDR
SCD	-1.07991	-2.1139	4.36e-276		FHL1	2.00494	4.01372	0
PADI2	-1.00343	-2.00477	2.56e-269		HEG1	1.41845	2.67298	3.57006e-235
CRABP2	-1.75088	-3.36563	1.97e-243		MYEOV	2.23508	4.7079	7.17179e-130
LTBP2	-1.08116	-2.11574	9e-183		MFGE8	0.735445	1.66491	4.76944e-108
MXRA5	-2.63267	-6.20174	1.16e-163		ADGRL2	2.13317	4.38681	2.45162e-103
FADS2	-0.892697	-1.85664	7.76e-138		KIF1A	0.973889	1.96413	2.53692e-99
ANPEP	-1.03539	-2.04966	8.35e-133		GJA1	2.93554	7.65043	1.72049e-96
TRIB2	-1.39561	-2.63099	1.98e-126		PLEKHH2	1.39871	2.63667	1.44095e-95
GPC4	-2.11395	-4.32874	1.51e-123		TXNRD1	0.655752	1.57544	2.11459e-93
NUCKS1	-0.874274	-1.83309	1.07e-121		NPTX1	1.79149	3.46173	1.626e-84
RNF182	-1.3131	-2.48475	2.68e-117		CCN1	0.821112	1.76677	5.12658e-81
PPP1R1B	-3.31272	-9.9364	2.17e-109		CALD1	1.85484	3.61711	3.62168e-73
EDIL3	-1.94324	-3.84568	1.17e-107		PKP2	1.53378	2.89544	1.70169e-69
CD24	-0.882122	-1.84308	1.58e-102		CCN2	0.748811	1.68041	4.83864e-65
NFIC	-0.883147	-1.84439	2.24e-97		ITGA2	0.780093	1.71724	1.66338e-64
MAN1A1	-2.5246	-5.75412	9.61e-96		ABLIM1	0.644426	1.56312	1.86939e-63
ESRP1	-0.823552	-1.76976	1.41e-93		MYPN	0.971781	1.96126	2.69427e-63
MARCKS	-1.75108	-3.3661	9.81e-91		ADCY9	1.24796	2.37506	2.31312e-62
MMP2	-0.855932	-1.80993	6.87e-89		CSF1	0.946815	1.92761	2.7701e-62
TGFBI	-0.806831	-1.74936	1.69e-82		SYTL2	0.740031	1.67021	4.87272e-62
LPGAT1	-0.900971	-1.86732	2.48e-80		GDF15	0.610666	1.52696	7.0737e-62
HS6ST2	-2.886	-7.3922	7.48e-79		COBL	1.81504	3.5187	4.73001e-61
H3-3A	-0.795844	-1.73609	2.38e-78		BIRC3	0.597618	1.51322	3.38104e-60
CENPF	-0.599607	-1.5153	4.93e-75		HSPA5	0.501084	1.41528	1.35199e-59
TARBP1	-0.967607	-1.95559	3.87e-72		FZD7	0.755788	1.68855	3.17628e-56
EFNB2	-1.29298	-2.45033	1.14e-71		CORO6	1.91024	3.75872	5.07638e-55
ITGB4	-1.03921	-2.0551	2.49e-71		SQSTM1	0.623918	1.54105	8.43079e-53
L1CAM	-0.749376	-1.68107	3.4e-68		SMG5	0.573325	1.48795	2.67313e-52
PCDH7	-1.25452	-2.38588	1.2e-66		PLEC	0.598794	1.51445	2.17307e-51
KDM5B	-0.764541	-1.69883	1.95e-65		ANKRD33B	1.18815	2.2786	1.14284e-50
ATP2B4	-1.16158	-2.23702	2.16e-65		ELOVL2	0.805396	1.74763	2.76768e-50
UHMK1	-0.665327	-1.58593	1.05e-64		C15orf48	1.1778	2.26232	1.74557e-49
IRF2BP2	-0.729727	-1.65832	3.66e-63		IDS	0.598137	1.51376	1.3992e-48
IARS2	-0.707673	-1.63317	2.21e-61		SLC7A11	1.06309	2.0894	5.67355e-48
KLHL14	-1.83806	-3.57529	2.54e-60		RRAGD	1.58025	2.99021	6.68177e-47
TOB1	-0.928923	-1.90385	2.83e-57		GARS1	0.489906	1.40435	2.84057e-46
SESTD1	-1.20029	-2.29786	6.24e-57		UPP1	0.71948	1.64659	4.25798e-46
H3P6	-1.29601	-2.45549	1.34e-56		SERPINE1	0.47744	1.39227	4.9774e-46
PEG10	-0.861555	-1.817	5.05e-56		CCL2	0.945198	1.92545	3.34231e-43
SLC30A1	-1.10796	-2.1554	9.12e-55		WNT7B	0.579708	1.49455	1.10001e-42
TOMM20	-0.706047	-1.63133	1.64e-54		PTPRJ	0.61117	1.5275	4.18485e-42
LBR	-0.776261	-1.71269	2.41e-53		ARHGAP17	0.789318	1.72826	1.86382e-41
GNAO1	-1.01206	-2.01678	5.9e-53		HSF1	0.621624	1.53861	3.26817e-41
SPTB	-2.38849	-5.2361	6.14e-51		SERPINH1	0.647969	1.56696	1.19624e-40
SPARC	-4.06995	-16.7949	2.71e-50		ATP10A	2.41266	5.32455	2.58393e-39
DESI2	-0.706051	-1.63133	1.5e-48		MERTK	0.990036	1.98623	3.83739e-39
ARPC5	-0.658992	-1.57898	2.52e-48		BASP1	0.728834	1.6573	1.13594e-38
ZC3H11A	-0.650214	-1.5694	2.63e-48		TNFRSF1B	1.31497	2.48796	3.60712e-38
CACNG4	-0.751673	-1.68374	3.41e-48		CYP1B1	0.553915	1.46806	7.15804e-38
ENAH	-0.714084	-1.64044	4.74e-48		NEO1	1.18314	2.2707	7.26804e-38
SREBF1	-0.662669	-1.58301	3.78e-47		ACP7	1.09548	2.13684	3.94515e-37
TPR	-0.672254	-1.59356	4.14e-47		KCNK15	1.56449	2.95774	1.97077e-35
IPO9	-0.621496	-1.53847	2.34e-46		GRINA	0.639333	1.55761	1.67679e-34
PARP1	-0.543824	-1.45783	1.17e-45		NF2	0.512047	1.42607	8.6358e-34
ASPM	-0.852388	-1.80549	1.11e-44		MGAT5	1.14147	2.20605	1.18542e-33
SRP9	-0.647936	-1.56692	2.42e-44		NFKB2	0.756072	1.68889	3.32698e-33
FAM20B	-0.718447	-1.64541	7.26e-44		SH2D5	1.04585	2.06459	3.40266e-33
SEMA3F	-1.28385	-2.43488	8.24e-43		ADM	0.641421	1.55986	4.45519e-33
CDH2	-1.10309	-2.14815	9.62e-43		STC2	0.600813	1.51657	7.14911e-33
CD109	-0.601541	-1.51734	2.02e-42		PPL	0.441256	1.35779	1.3333e-32
PALLD	-0.851197	-1.804	2.59e-42		RPL8	0.585604	1.50067	1.4007e-32
SORBS1	-1.03425	-2.04805	4.38e-42		LRATD2	1.50434	2.83695	1.92331e-32
UNC5C	-1.61099	-3.05461	7.94e-42		TRIB3	0.918793	1.89053	2.10976e-32
TUBA4A	-0.92829	-1.90302	1.38e-41		SMPD1	1.18269	2.26999	2.33668e-32
PHLDB2	-0.827334	-1.7744	6.12e-41		HAPLN3	0.697004	1.62113	9.97214e-32
PGM2L1	-0.718995	-1.64603	1.08e-40		IGF2R	0.45977	1.37532	1.12711e-31
POGK	-0.625429	-1.54267	1.71e-40		JAM3	0.741905	1.67238	2.85722e-31
ZNF385D	-5.54422	-46.6633	5.5e-40		HLA-B	1.20843	2.31086	3.1476e-31
ACLY	-0.514821	-1.42882	9.7e-40		CTSV	0.613397	1.52986	3.7796e-31
TECR	-0.607606	-1.52373	1.51e-39		SRXN1	0.788728	1.72755	5.7169e-31
TNC	-2.43059	-5.39113	1.78e-39		VEGFC	1.14585	2.21276	6.44246e-31
LPCAT2	-0.791823	-1.73126	2e-39		ZC3H7B	0.640684	1.55907	2.32465e-30
SPOCK1	-1.67729	-3.19827	2.29e-39		FAT4	1.26529	2.40375	2.48742e-30
TM4SF1	-0.381519	-1.30271	2.59e-39		ADGRG6	0.481109	1.39582	4.25167e-30
PDXK	-0.465153	-1.38046	2.63e-39		RASSF8	0.578323	1.49311	4.4516e-30
LDHA	-0.384954	-1.30582	3.91e-39		WWC3	0.654423	1.57399	4.04921e-29
ABCC3	-0.669025	-1.59	5.45e-39		SLC9A7	0.436873	1.35367	4.70488e-29
GGPS1	-0.819526	-1.76483	6.37e-39		DHDDS	0.740749	1.67104	1.13929e-28
SFN	-0.765851	-1.70037	3.25e-38		MEGF6	0.753461	1.68583	1.44413e-28
ARID4B	-0.660063	-1.58015	4.04e-38		ASNS	0.464541	1.37988	4.84616e-28
ELK4	-0.667202	-1.58799	1.06e-37		ITGA5	0.518835	1.4328	1.12926e-27
TUBB3	-0.60495	-1.52093	1.78e-37		BCAT1	0.996114	1.99462	1.90257e-27
ATP1B1	-0.866835	-1.82366	4.25e-37		MTUS1	2.71867	6.58265	1.08629e-26
DOCK10	-2.39617	-5.26404	4.32e-37		DUSP1	0.709483	1.63522	2.21823e-26
HSD17B7	-1.13396	-2.1946	5.57e-37		TAGLN2	0.405756	1.32478	3.18493e-26
EPHB4	-0.512803	-1.42682	5.61e-37		MYO10	0.319595	1.24798	3.31333e-26
IVNS1ABP	-0.916315	-1.88729	7.31e-37		MAP3K14	0.499469	1.41369	7.08749e-26
ARF1	-0.457197	-1.37287	1.17e-36		CYC1	0.498041	1.41229	1.72451e-25
RCC2	-0.450293	-1.36632	2e-36		MITF	0.94525	1.92552	1.77273e-25
PRRC2C	-0.453253	-1.36912	4.58e-36		NCEH1	0.463273	1.37867	2.02237e-25
TINAGL1	-1.73968	-3.33962	5.88e-36		BHLHE41	0.65881	1.57878	2.2157e-25
PMEPA1	-0.44937	-1.36544	1.08e-35		GADD45A	1.19677	2.29226	3.95898e-25
NEK7	-0.877272	-1.8369	1.16e-35		GPAT3	1.07048	2.10013	5.56966e-25
INSIG1	-0.506031	-1.42014	1.11e-34		KLHL5	0.375996	1.29774	6.75823e-25
SFRP1	-1.05771	-2.08162	1.38e-34		JRK	0.537415	1.45137	7.44843e-25
SLC39A10	-0.860938	-1.81622	1.49e-34		ICAM1	0.596144	1.51167	1.04946e-24
ESX1	-2.68686	-6.43911	7.32e-34		FLNC	0.912806	1.8827	1.34389e-24
CDC42BPA	-0.562283	-1.4766	9.52e-34		ARID3B	0.873167	1.83168	1.76131e-24
PTMA	-0.453825	-1.36967	1.25e-33		SLC2A1	0.750551	1.68243	2.89731e-24
NUF2	-0.907037	-1.87519	1.43e-33		DDIT3	0.935289	1.91227	4.09993e-24
MYO1B	-0.643314	-1.56191	1.55e-33		HCN2	0.621256	1.53821	9.43071e-24
NGEF	-0.925318	-1.8991	1.62e-33		ARHGAP18	1.25609	2.38848	1.22768e-23
SRGAP2	-0.706854	-1.63224	8.18e-33		KIF1B	0.551108	1.46521	1.7244e-23
IER5	-0.748913	-1.68053	8.25e-33		RBCK1	0.537283	1.45124	2.58996e-23
WDR26	-0.601238	-1.51702	1.17e-32		NABP1	0.916507	1.88754	3.79144e-23
COL5A1	-0.83593	-1.78501	1.88e-32		FBXW11	0.373659	1.29563	5.20892e-23
GLI3	-1.19887	-2.2956	2.02e-32		ND6	0.440652	1.35722	1.46462e-22
THSD4	-0.555805	-1.46999	2.76e-31		RNF10	0.399647	1.31919	2.02761e-22
ATP2B1	-0.698179	-1.62246	3.5e-31		CD55	0.983246	1.97691	2.28231e-22
LYST	-0.524615	-1.43855	4.09e-31		SLC52A2	0.579647	1.49448	2.95434e-22
PPP3CA	-1.21505	-2.32149	4.11e-31		SPINT1	0.436306	1.35314	3.09955e-22
NES	-0.783693	-1.72153	4.54e-31		MAP1B	0.45275	1.36865	4.26666e-22
BMP7	-0.963022	-1.94939	1.12e-30		FGFRL1	0.702441	1.62726	9.70815e-22
KCTD3	-0.808076	-1.75087	1.23e-30		GPRC5B	1.43794	2.70934	2.56385e-21
NEK2	-0.684151	-1.60676	1.4e-30		PYGB	0.388107	1.30867	3.08432e-21
SLC26A2	-0.455707	-1.37145	1.7e-30		SESN2	0.830193	1.77792	3.58189e-21
MPZL1	-0.637417	-1.55554	1.82e-30		NPTXR	0.71408	1.64044	1.81939e-20
PPP1R15B	-0.56911	-1.48361	1.97e-30		IL18	0.981946	1.97513	2.07574e-20
PTEN	-0.518748	-1.43271	2.38e-30		CGNL1	1.10864	2.15642	5.2174e-20
TSPAN18	-0.627159	-1.54452	2.75e-30		GLIS1	2.06573	4.18645	6.32556e-20
DHRS3	-0.659138	-1.57914	3.02e-30		MPP1	0.653924	1.57344	6.5915e-20
VWA1	-0.536514	-1.45046	6.77e-30		HMOX1	0.526241	1.44017	7.07792e-20
RNPEP	-0.676506	-1.59826	7.31e-30		CRIM1	0.34823	1.273	1.17399e-19
RPS6KA2	-0.816184	-1.76074	1.21e-29		PSMF1	0.462104	1.37755	1.22805e-19
SLC4A11	-0.595479	-1.51097	1.53e-29		PHGDH	0.530545	1.44447	1.51576e-19
HMGB1	-0.370348	-1.29266	2.03e-29		ADA	0.779915	1.71703	3.62681e-19
SLIT3	-0.700349	-1.6249	3.8e-29		LAMC2	0.630982	1.54862	4.58029e-19
LIFR	-0.562398	-1.47672	4.17e-29		HSPB8	1.74466	3.35115	5.13508e-19
HPS3	-0.564852	-1.47924	4.66e-29		CD68	0.884577	1.84622	5.263e-19
SLITRK2	-2.71718	-6.57587	4.98e-29		DENND3	0.663983	1.58445	6.69032e-19
UAP1	-0.552358	-1.46648	1.02e-28		KIFC3	0.468239	1.38342	6.95625e-19
SUSD2	-0.936917	-1.91443	1.18e-28		CLTB	0.666613	1.58734	1.09884e-18
ETS2	-0.356087	-1.27995	1.33e-28		HGH1	0.540719	1.4547	1.20997e-18
LINGO1	-1.58881	-3.00801	2.21e-28		TMEM156	0.928296	1.90303	1.44191e-18
MTSS2	-0.773812	-1.70978	2.22e-28		ANGPTL4	0.714285	1.64067	1.59197e-18
ZNF281	-0.579008	-1.49382	2.23e-28		ZNF516	0.774147	1.71018	2.67975e-18
PAM	-0.874013	-1.83275	3.21e-28		PPM1B	0.512276	1.4263	3.19122e-18
NUP133	-0.728956	-1.65744	5.44e-28		RANGAP1	0.37759	1.29917	3.32543e-18
KIF14	-0.571179	-1.48574	6.05e-28		MARCHF4	1.06564	2.0931	3.6698e-18
ITGB8	-1.67108	-3.18453	7.61e-28		CBX6	0.377461	1.29905	6.19868e-18
ADORA1	-2.98842	-7.93603	7.82e-28		SYT9	0.861779	1.81728	7.49742e-18
ZBTB41	-0.842045	-1.79259	7.94e-28		PLXNA1	0.362409	1.28557	7.60541e-18
CD46	-0.581243	-1.49614	1.27e-27		NSFL1C	0.468289	1.38347	1.00572e-17
CITED4	-0.647088	-1.566	1.27e-27		DMD	1.0583	2.08248	1.97611e-17
DHCR7	-0.409427	-1.32816	1.5e-27		MAP3K10	0.358724	1.28229	2.55665e-17
HEATR1	-0.578571	-1.49337	3.24e-27		ARFGEF3	0.614581	1.53111	2.70944e-17
WNT5A	-2.521	-5.73978	3.54e-27		PRPS1	0.392854	1.31299	2.95385e-17
ALCAM	-0.76403	-1.69823	4.5e-27		SPIRE1	0.470593	1.38568	7.67825e-17
UCK2	-0.670359	-1.59147	5.12e-27		HSPG2	0.309157	1.23898	7.73422e-17
ANTXR1	-0.484716	-1.39931	5.12e-27		COTL1	0.366366	1.2891	9.68293e-17
C1orf198	-0.70601	-1.63129	6.87e-27		OPTN	0.582577	1.49752	1.08478e-16
CSPG4	-0.984162	-1.97816	6.92e-27		RIPOR1	0.554795	1.46896	1.14195e-16
SLC6A6	-0.526241	-1.44017	7.88e-27		GPX3	1.08669	2.12386	1.28316e-16
PTPN14	-0.407281	-1.32618	1.39e-26		GABARAPL1	0.967676	1.95569	2.11692e-16
SPTSSA	-0.815174	-1.75951	1.92e-26		APMAP	0.372945	1.29499	2.2153e-16
ERMP1	-0.807019	-1.74959	4.39e-26		DMKN	0.832497	1.78076	2.40406e-16
TMEM123	-0.371928	-1.29408	6.87e-26		GPRC5A	0.275542	1.21045	3.76183e-16
IL17RB	-0.713592	-1.63988	7.49e-26		MYL9	0.558288	1.47252	3.96769e-16
NOG	-1.50646	-2.84113	8.16e-26		SHROOM2	1.28512	2.43702	6.61456e-16
SLC41A1	-0.626185	-1.54348	8.63e-26		CORO1C	0.328696	1.25588	8.9421e-16
ADAMTS3	-3.02531	-8.14161	9.94e-26		NOCT	0.746384	1.67758	9.05851e-16
MAT2A	-0.402029	-1.32136	1.01e-25		POFUT2	0.436447	1.35327	9.21361e-16
ECH1	-0.363159	-1.28624	1.02e-25		SARS1	0.424514	1.34212	9.50448e-16
ARHGAP26	-0.610297	-1.52657	1.07e-25		LIPH	0.725171	1.6531	1.14077e-15
ARL4C	-0.390366	-1.31073	1.49e-25		MAVS	0.396962	1.31673	1.25193e-15
OPN3	-1.03581	-2.05027	1.57e-25		TPRN	0.709921	1.63571	1.26729e-15
SCARB1	-0.649478	-1.5686	1.58e-25		EPHB2	0.638887	1.55713	1.32026e-15
TP53I11	-0.472907	-1.3879	4.99e-25		LAMP3	1.16567	2.24337	1.40041e-15
B3GALNT2	-0.613897	-1.53039	5.16e-25		AUTS2	0.962599	1.94882	1.70414e-15
HIVEP3	-1.48018	-2.78983	9.23e-25		EZR	0.286742	1.21988	1.70818e-15
SLC35F3	-0.885679	-1.84763	9.37e-25		BOP1	0.332752	1.25941	1.71323e-15
SHH	-1.73622	-3.3316	1.26e-24		MAP2K3	0.544037	1.45805	1.90663e-15
TOR1AIP1	-0.508516	-1.42259	1.57e-24		MCTP1	0.534197	1.44814	2.67195e-15
TOR1AIP2	-0.559793	-1.47406	1.69e-24		LHFPL6	0.787549	1.72614	2.9812e-15
CACYBP	-0.526336	-1.44027	1.74e-24		RCN1	0.340864	1.26651	2.98618e-15
HAS2	-1.31095	-2.48106	3.24e-24		ODC1	0.309018	1.23886	3.66351e-15
EPCAM	-0.396642	-1.31644	3.65e-24		CENPB	0.384852	1.30573	4.8886e-15
EPHX1	-0.914982	-1.88555	5.38e-24		IPW	0.983649	1.97746	4.97441e-15
CCSAP	-0.809708	-1.75286	8.07e-24		ARHGAP39	0.622023	1.53903	6.21409e-15
FADS1	-0.399773	-1.3193	1.04e-23		EBNA1BP2	0.380499	1.30179	8.18382e-15
TGFB2	-0.7702	-1.70551	1.22e-23		EIF5	0.278772	1.21316	8.46099e-15
ACP1	-0.541395	-1.45538	1.87e-23		MAPK8IP2	0.57358	1.48821	1.29962e-14
AHCTF1	-0.516162	-1.43015	2.2e-23		CPSF1	0.335316	1.26165	1.4928e-14
CHML	-0.702411	-1.62722	2.83e-23		SH3RF3	0.719077	1.64613	1.52302e-14
TUBA1A	-0.454068	-1.3699	3.84e-23		H1-2	0.870309	1.82805	1.86123e-14
HNRNPU	-0.314651	-1.24371	4.67e-23		MFSD12	0.450786	1.36678	2.04913e-14
KIF3C	-0.607361	-1.52347	6.57e-23		TRIB1	0.67446	1.596	2.23298e-14
LGALS8	-0.508335	-1.42241	8.53e-23		CD99L2	0.493386	1.40774	2.7038e-14
NLGN1	-5.46316	-44.1138	9.15e-23		RP2	0.452709	1.36861	2.79581e-14
IQGAP1	-0.33768	-1.26372	9.58e-23		KIAA1549	0.451287	1.36726	2.91883e-14
TBCE	-0.618281	-1.53505	1.01e-22		CHPF	0.638197	1.55638	3.12229e-14
C1QTNF12	-0.916597	-1.88766	1.12e-22		CDC37	0.359932	1.28337	3.17953e-14
GNPAT	-0.602181	-1.51801	1.48e-22		IGFBP7	0.601086	1.51686	3.73241e-14
DARS2	-0.657736	-1.57761	1.58e-22		C8orf82	0.610254	1.52653	4.15418e-14
DPY19L1	-0.397826	-1.31752	1.6e-22		ELOVL7	0.758791	1.69207	4.16502e-14
PPP2R5A	-0.570395	-1.48493	1.65e-22		EXOSC4	0.806683	1.74919	4.74858e-14
CDC73	-0.620846	-1.53778	1.81e-22		SPNS2	1.07244	2.10299	4.78839e-14
DCAF6	-0.644887	-1.56362	3.7e-22		CD82	1.41286	2.66265	6.0877e-14
FH	-0.547175	-1.46122	3.78e-22		ZNF853	1.16933	2.24907	7.63168e-14
TMEM64	-0.646723	-1.56561	3.85e-22		PRKCA	0.385911	1.30668	7.92676e-14
CX3CL1	-1.04759	-2.06708	5.06e-22		JPT1	0.378308	1.29982	9.49965e-14
FDPS	-0.414835	-1.33315	5.24e-22		TPM2	0.405078	1.32416	1.3423e-13
ADRA1B	-1.10602	-2.15251	5.76e-22		MAP1LC3B	0.340142	1.26588	1.52069e-13
MTR	-0.608015	-1.52416	5.87e-22		YARS1	0.326476	1.25395	1.93162e-13
ZNF704	-0.776593	-1.71308	7.26e-22		NIBAN1	0.831152	1.77911	2.08811e-13
XPR1	-0.514245	-1.42825	8.29e-22		CEP170B	0.453275	1.36914	2.08811e-13
FAM189A1	-3.01636	-8.09122	8.45e-22		COL4A4	1.70721	3.26528	2.19304e-13
DRD2	-1.6745	-3.19209	1.14e-21		IL27RA	0.928608	1.90344	2.4689e-13
RO60	-0.741343	-1.67173	2.07e-21		EEF1A2	0.392803	1.31294	2.51214e-13
EFHD1	-0.452498	-1.36841	3.01e-21		CCDC85C	0.415181	1.33347	2.53041e-13
VDAC1	-0.351635	-1.27601	3.24e-21		CBX4	0.434509	1.35145	2.62428e-13
RET	-0.786186	-1.72451	3.5e-21		AHCYL1	0.328181	1.25543	2.74383e-13
DHX9	-0.353387	-1.27756	1.03e-20		ZYX	0.354442	1.27849	3.15654e-13
BROX	-0.710356	-1.63621	1.27e-20		ANO5	1.14258	2.20775	3.18277e-13
BCAM	-0.762756	-1.69673	1.33e-20		ARL6IP5	0.59394	1.50936	3.58292e-13
FASN	-0.341857	-1.26739	1.46e-20		MROH1	0.528614	1.44254	3.71161e-13
RAB3GAP2	-0.591642	-1.50696	1.55e-20		GRHL3	0.361883	1.2851	3.83149e-13
PTMS	-0.38454	-1.30544	1.69e-20		NTNG2	1.48264	2.79459	4.56052e-13
CAPN2	-0.377005	-1.29864	2.68e-20		SCNN1G	0.664896	1.58545	4.76004e-13
CIC	-0.555254	-1.46943	2.8e-20		GNA12	0.278323	1.21278	6.60529e-13
ZNF217	-0.406559	-1.32552	3.21e-20		HAP1	0.726383	1.65449	8.53725e-13
TRPS1	-0.700767	-1.62537	3.27e-20		PCK2	0.701466	1.62616	9.65779e-13
NET1	-0.597691	-1.51329	3.42e-20		PGPEP1	0.578397	1.49319	1.17748e-12
ADSS2	-0.606999	-1.52309	3.92e-20		TMPRSS2	0.432365	1.34944	1.1814e-12
NECTIN3	-1.3074	-2.47494	4.35e-20		PLEKHG1	1.08001	2.11405	1.81939e-12
ELF3	-0.51925	-1.43321	5.87e-20		VPS28	0.437673	1.35442	1.97545e-12
ZBTB44	-0.464784	-1.38011	6.35e-20		ARSJ	0.40028	1.31976	2.4112e-12
TMSB4X	-0.408125	-1.32696	6.59e-20		PSAT1	0.293954	1.226	2.4513e-12
RIF1	-0.399877	-1.3194	7.7e-20		RBM19	0.498697	1.41294	2.49664e-12
AIDA	-0.589165	-1.50438	8e-20		EGFR	0.301469	1.2324	2.49753e-12
EMP1	-1.37718	-2.59761	8.77e-20		GATA6	1.95183	3.86866	2.87814e-12
SLC19A2	-0.800141	-1.74127	1.42e-19		TRAF1	0.979157	1.97131	2.91852e-12
SMG7	-0.456953	-1.37264	1.61e-19		MOGS	0.464295	1.37964	3.01102e-12
MED13L	-0.322403	-1.25041	2.17e-19		DAPK1	2.52967	5.77438	3.12124e-12
LGR4	-0.461469	-1.37694	2.73e-19		WNT4	0.902168	1.86887	3.28828e-12
ARHGEF6	-0.780825	-1.71811	3.14e-19		CFL2	0.44619	1.36244	3.30328e-12
GLUL	-0.593974	-1.5094	4.5e-19		RIMS4	0.804189	1.74616	4.31328e-12
ADIPOR1	-0.474362	-1.3893	4.74e-19		SNPH	0.728363	1.65676	4.34328e-12
FZD8	-2.61766	-6.13752	5.62e-19		VPS18	0.439451	1.35609	4.67158e-12
PHLDA1	-0.283734	-1.21734	5.94e-19		OPHN1	0.770155	1.70545	4.91386e-12
FGD5	-1.53291	-2.89369	7.74e-19		TRIM25	0.356456	1.28028	4.95471e-12
B3GNT7	-0.450613	-1.36662	9.17e-19		TSC22D2	0.46079	1.3763	6.54758e-12
PLPPR3	-0.547581	-1.46163	9.27e-19		SLC23A2	0.50581	1.41992	7.36144e-12
KCNN4	-1.21476	-2.32102	1.07e-18		TRNP1	0.660569	1.58071	9.78932e-12
IER5L	-0.745396	-1.67643	1.07e-18		C8orf33	0.409358	1.32809	1.06281e-11
CHDH	-0.569773	-1.48429	1.19e-18		PTPRM	2.54494	5.83583	1.19372e-11
SSC5D	-1.2623	-2.39878	1.6e-18		CLCN4	1.00145	2.00202	1.26647e-11
MEDAG	-3.14568	-8.84999	1.64e-18		RAI14	0.530647	1.44458	1.32018e-11
CALM3	-0.357935	-1.28159	1.66e-18		ZDHHC7	0.286106	1.21934	1.38645e-11
COL1A1	-0.317274	-1.24597	1.76e-18		NRSN2	0.478917	1.3937	1.61804e-11
IL13RA1	-0.301998	-1.23285	2.21e-18		ARHGAP45	0.400061	1.31956	1.68581e-11
EGLN1	-0.5127	-1.42672	2.59e-18		DLL3	0.35183	1.27618	1.82866e-11
TOX	-2.44633	-5.45026	2.62e-18		DUSP3	0.458211	1.37384	1.95313e-11
ZNF496	-0.638783	-1.55702	2.8e-18		CSNK2A1	0.278761	1.21315	2.04186e-11
ACAT2	-0.425717	-1.34324	3.05e-18		IFRD1	0.418021	1.33609	2.21742e-11
LIPG	-0.385781	-1.30657	3.67e-18		NFKBIE	0.671728	1.59298	2.26983e-11
IGFBP2	-0.729172	-1.65769	3.96e-18		NTSR1	0.283207	1.2169	2.27798e-11
KIRREL1	-0.376255	-1.29797	3.98e-18		PI4KB	0.39338	1.31347	2.46064e-11
NAV1	-0.916726	-1.88783	4.06e-18		GPAA1	0.370316	1.29264	2.46465e-11
PLXND1	-0.417157	-1.33529	4.11e-18		FGF2	0.610914	1.52723	2.59557e-11
CEP350	-0.543412	-1.45742	4.65e-18		FNDC3B	0.3585	1.28209	2.97498e-11
SQLE	-0.336855	-1.263	6.56e-18		FOSL1	0.321565	1.24969	3.04536e-11
TOX3	-1.20794	-2.31007	9.64e-18		CSDC2	1.49192	2.81263	3.3149e-11
TMEM183A	-0.591478	-1.50679	1.24e-17		STARD10	0.70863	1.63425	3.38893e-11
LYN	-0.53719	-1.45114	1.3e-17		BAK1	0.503646	1.41779	3.75891e-11
ELFN1	-0.500433	-1.41464	1.36e-17		FLG	0.976424	1.96758	4.1133e-11
PTPN13	-0.818197	-1.7632	1.58e-17		SNRPB2	0.443989	1.36036	4.84907e-11
UCHL5	-0.637292	-1.55541	1.72e-17		HEXB	0.305373	1.23574	5.18723e-11
PRDX6	-0.506044	-1.42015	1.76e-17		STK32B	0.47449	1.38943	5.21318e-11
MGST3	-0.705019	-1.63017	1.87e-17		FOXD1	0.483818	1.39844	5.8963e-11
RAB4A	-0.698027	-1.62229	2.14e-17		TNFAIP2	0.335307	1.26165	6.06113e-11
ZBED6	-0.805695	-1.74799	2.17e-17		TIMM44	0.387651	1.30826	6.17055e-11
IFITM1	-2.40295	-5.28883	2.18e-17		SEMA7A	0.826992	1.77398	7.03523e-11
REEP3	-0.392887	-1.31302	2.69e-17		EPHA2	0.275141	1.21011	7.15651e-11
CLDN4	-0.399807	-1.31933	2.84e-17		FZD4	0.67312	1.59452	1.13135e-10
JADE2	-0.5514	-1.46551	3.61e-17		ME1	0.382486	1.30359	1.15341e-10
DEGS1	-0.489559	-1.40402	3.68e-17		DHRS2	2.40055	5.28005	1.40428e-10
ALDH9A1	-0.640867	-1.55927	4.55e-17		AKAP13	0.295064	1.22694	1.62408e-10
FAR2	-1.72737	-3.31124	4.55e-17		ABCG2	1.48417	2.79756	1.67383e-10
SOX4	-0.398398	-1.31804	4.61e-17		BEX2	1.29742	2.45788	1.71397e-10
METTL13	-0.579618	-1.49445	4.84e-17		EFNB1	0.669011	1.58998	2.69466e-10
ARHGAP4	-0.426208	-1.3437	4.87e-17		DNTTIP1	0.657953	1.57784	3.38676e-10
U2AF2	-0.35693	-1.2807	5.22e-17		SLC9A3R2	0.318147	1.24673	3.89356e-10
EPB41L4B	-0.422312	-1.34007	5.24e-17		ENTPD6	0.407631	1.32651	4.05653e-10
HNRNPUL1	-0.316909	-1.24566	5.73e-17		HRH3	1.96845	3.91347	4.22431e-10
HMGCS1	-0.455729	-1.37148	5.81e-17		AMIGO2	0.582885	1.49784	4.56517e-10
BTNL9	-0.834069	-1.78271	7.68e-17		NSMF	0.40431	1.32346	5.31261e-10
KCNQ5	-0.572186	-1.48677	1.24e-16		POLDIP2	0.279972	1.21417	5.42228e-10
SPDL1	-0.428255	-1.3456	1.29e-16		GET4	0.306462	1.23667	5.68835e-10
NR3C1	-0.441016	-1.35756	1.89e-16		CDKN1A	0.396563	1.31637	6.31838e-10
PIGC	-0.954563	-1.93799	1.96e-16		FBXL16	0.757885	1.69101	7.10416e-10
MIA3	-0.555636	-1.46982	2.34e-16		SLC35F6	0.346674	1.27163	7.2521e-10
FGD5-AS1	-0.383895	-1.30486	2.48e-16		TFE3	0.338935	1.26482	7.41171e-10
SMYD2	-0.624204	-1.54136	2.62e-16		RTL5	0.752395	1.68459	7.60435e-10
SH3YL1	-1.0095	-2.01321	3.66e-16		UBXN11	0.653403	1.57287	8.56738e-10
FLVCR1	-0.790609	-1.7298	3.98e-16		ELFN2	0.665368	1.58597	8.98125e-10
NR5A2	-0.810515	-1.75384	4.36e-16		ALDH1B1	0.419688	1.33764	1.01601e-09
MDGA1	-0.694441	-1.61826	4.66e-16		FLYWCH1	0.503664	1.41781	1.02971e-09
HOMER3	-0.558141	-1.47237	5.07e-16		FBXL6	0.530988	1.44492	1.05214e-09
FHOD3	-0.463982	-1.37934	6.58e-16		CRMP1	0.831037	1.77896	1.05765e-09
ACSL3	-0.391314	-1.31159	7.15e-16		CREB3	0.40455	1.32368	1.08034e-09
BMP5	-2.91066	-7.5196	7.66e-16		STX3	0.487164	1.40169	1.24154e-09
PRICKLE1	-1.39708	-2.63369	8.14e-16		SEL1L3	1.32185	2.49987	1.28835e-09
ANXA3	-0.778246	-1.71504	9.01e-16		LINC00472	1.00835	2.0116	1.36889e-09
RBMS1	-0.418525	-1.33656	9.06e-16		ADCY6	0.454866	1.37066	1.38317e-09
MLPH	-0.558916	-1.47316	1.19e-15		CHAC1	0.61743	1.53414	1.45505e-09
ANTXR2	-0.684517	-1.60716	1.61e-15		ARNT2	0.419232	1.33722	1.46082e-09
UNG	-0.401022	-1.32044	1.68e-15		STOM	0.275717	1.2106	1.73049e-09
PTBP3	-0.34446	-1.26968	1.92e-15		EVI5L	0.806109	1.74849	1.73049e-09
KLHL24	-0.814581	-1.75879	2.58e-15		MID1	0.328842	1.25601	1.97969e-09
KCNJ2	-2.43472	-5.40659	2.73e-15		NRIP3	0.609801	1.52605	2.13416e-09
COL4A2	-0.766422	-1.70105	3e-15		LTBP1	0.419638	1.33759	2.14808e-09
PHLDB1	-0.434662	-1.35159	3.14e-15		KIF13B	1.06342	2.08988	2.2151e-09
THBS1	-0.999512	-1.99932	3.81e-15		TRIM16	0.574202	1.48885	2.54738e-09
CNIH4	-0.708954	-1.63462	5.21e-15		MAST4	1.17564	2.25893	2.79047e-09
MSMO1	-0.449608	-1.36567	7.1e-15		ATG7	0.47986	1.39461	2.84297e-09
MOXD1	-2.22994	-4.69116	7.35e-15		FRMD5	0.416493	1.33468	3.04716e-09
INTS7	-0.566017	-1.48043	7.46e-15		IRF8	1.19967	2.29688	3.11814e-09
KIFAP3	-0.922388	-1.89525	8.42e-15		ZFAND3	0.378183	1.2997	3.27424e-09
TRIM28	-0.265967	-1.20244	8.94e-15		B2M	0.351865	1.27621	3.382e-09
TIPRL	-0.480342	-1.39507	9.84e-15		ULBP1	0.731266	1.6601	3.46297e-09
CTSB	-0.298213	-1.22962	9.86e-15		TBC1D20	0.364564	1.28749	3.65733e-09
COP1	-0.555112	-1.46928	1.38e-14		ANXA1	0.366601	1.28931	3.67955e-09
STEAP2	-0.924591	-1.89815	1.61e-14		FAM107B	0.346186	1.2712	3.69404e-09
KCTD12	-1.72918	-3.31538	1.7e-14		NFE2L3	0.322985	1.25092	3.86754e-09
KRT19	-0.294364	-1.22634	1.86e-14		GSTM3	0.43824	1.35495	4.13432e-09
ABCB10	-0.571315	-1.48588	1.88e-14		SPRED2	0.31077	1.24037	4.13432e-09
POGLUT3	-0.41235	-1.33085	1.98e-14		AAK1	0.346833	1.27177	4.60818e-09
RABGAP1L	-0.732138	-1.6611	2.01e-14		KLHL21	0.345364	1.27047	5.00073e-09
ADAM22	-1.69913	-3.24704	2.07e-14		LRP10	0.271966	1.20745	5.99415e-09
RCOR3	-0.73616	-1.66574	2.3e-14		ANKRD13B	0.466844	1.38208	5.99415e-09
UBE2T	-0.611536	-1.52789	2.35e-14		WARS1	0.315318	1.24429	6.07434e-09
SCNN1A	-1.34816	-2.54587	2.55e-14		RNF144B	2.24451	4.73876	6.40169e-09
ZNF827	-1.06766	-2.09604	2.79e-14		PNMA2	0.404847	1.32395	6.40997e-09
EEPD1	-0.345226	-1.27035	2.83e-14		EEA1	0.599992	1.51571	6.44615e-09
ETV1	-1.95203	-3.86919	2.85e-14		PKDCC	1.14591	2.21286	7.04482e-09
TENT5C	-0.693502	-1.6172	2.95e-14		SELENOM	0.737001	1.66671	7.07097e-09
P4HA1	-0.473564	-1.38854	3.12e-14		CLIP2	0.409429	1.32816	7.1855e-09
EPRS1	-0.304515	-1.235	4e-14		DLL4	1.98168	3.94954	7.2233e-09
CDH3	-0.521449	-1.4354	4.07e-14		BHLHE40	0.343696	1.269	7.86168e-09
NID1	-0.371625	-1.29381	4.57e-14		MAFF	0.757832	1.69095	7.95418e-09
EDEM3	-0.529227	-1.44316	8.13e-14		CGN	0.773019	1.70884	8.07137e-09
KLF12	-1.88079	-3.68277	9.45e-14		MAFK	0.338826	1.26473	8.10156e-09
GALNT2	-0.303463	-1.2341	9.95e-14		SLC1A4	0.397464	1.31719	8.89844e-09
CRYZL2P	-0.954218	-1.93753	1.46e-13		NEDD4L	0.322612	1.25059	9.34048e-09
DTL	-0.536272	-1.45022	1.57e-13		OGFR	0.442251	1.35872	9.67463e-09
HGSNAT	-0.652695	-1.5721	1.57e-13		WDR97	0.852067	1.80509	9.73623e-09
MYO18A	-0.453902	-1.36974	2.09e-13		COL12A1	0.749668	1.68141	1.03951e-08
SUCO	-0.537917	-1.45187	2.13e-13		ISG15	0.768777	1.70382	1.0835e-08
CDK19	-0.39282	-1.31296	2.14e-13		DBNL	0.322081	1.25013	1.1561e-08
GSN	-0.264984	-1.20162	2.15e-13		SIRT7	0.388604	1.30913	1.20559e-08
SLC36A4	-0.502358	-1.41653	2.23e-13		SNRPB	0.340921	1.26656	1.24271e-08
HEXIM1	-0.439288	-1.35594	2.65e-13		ELOA	0.29043	1.223	1.25847e-08
OBSCN	-0.672777	-1.59414	2.68e-13		RPS6KA4	0.352004	1.27633	1.3774e-08
EXOC8	-0.614463	-1.53099	2.69e-13		MCOLN3	0.458955	1.37455	1.40871e-08
FURIN	-0.360619	-1.28398	2.97e-13		IL6R	0.653973	1.5735	1.48967e-08
PLCB3	-0.469356	-1.38449	3.18e-13		PAG1	1.1961	2.29119	1.66065e-08
MCM4	-0.264061	-1.20085	4.43e-13		SVIL	0.382571	1.30366	1.77821e-08
HPCAL1	-0.325383	-1.253	4.59e-13		ZNF7	0.537769	1.45173	1.85351e-08
SSX2IP	-0.319639	-1.24802	6.01e-13		ERO1A	0.269819	1.20566	1.89222e-08
CHST15	-0.488609	-1.40309	6.89e-13		FAM110B	0.95012	1.93203	1.97259e-08
PAFAH1B2	-0.281801	-1.21571	7.13e-13		GRB10	0.318023	1.24662	2.00584e-08
SREBF2	-0.294215	-1.22622	7.5e-13		AFAP1-AS1	0.370442	1.29275	2.01098e-08
HAGLR	-1.03086	-2.04325	7.99e-13		PSMD3	0.265633	1.20216	2.02135e-08
TCF7	-1.16729	-2.24589	8.28e-13		AJUBA	0.318901	1.24738	2.02135e-08
TSPAN1	-0.594842	-1.51031	8.43e-13		PRCC	0.307258	1.23735	2.06989e-08
MYL12A	-0.367902	-1.29047	9.65e-13		GREB1L	0.937086	1.91466	2.07234e-08
MYO1E	-0.291764	-1.22414	9.85e-13		L3MBTL3	0.814953	1.75924	2.12305e-08
PAFAH1B3	-0.624073	-1.54122	9.85e-13		OSGIN1	1.26907	2.41007	2.16045e-08
MPC2	-0.605268	-1.52126	1.04e-12		GCNT2	0.311484	1.24098	2.38709e-08
FRMD6	-0.474698	-1.38963	1.06e-12		SEC23B	0.289383	1.22212	2.5481e-08
DDX59	-0.701563	-1.62627	1.21e-12		ANKRD6	1.08948	2.12797	2.64173e-08
DIPK2A	-0.804861	-1.74698	1.26e-12		ZNF622	0.486132	1.40068	2.67697e-08
ZADH2	-0.492069	-1.40646	1.31e-12		RNF19B	0.388114	1.30868	2.81663e-08
EXO1	-0.592432	-1.50779	1.35e-12		PPM1K	2.82461	7.0842	2.90704e-08
SOX18	-0.700076	-1.62459	1.61e-12		PRKAR1B	0.29162	1.22401	3.00352e-08
WLS	-0.910686	-1.87994	1.85e-12		ARSI	0.563346	1.47769	3.24133e-08
RBM34	-0.567375	-1.48183	1.92e-12		TNFRSF9	2.44624	5.44993	3.42088e-08
PLSCR4	-2.55052	-5.85846	2.09e-12		BTN2A2	1.07833	2.11159	3.5121e-08
VASH2	-1.64217	-3.12136	2.09e-12		ATP6V0D1	0.393863	1.31391	4.21072e-08
ATL3	-0.288242	-1.22115	2.15e-12		ACP2	0.537629	1.45159	4.3348e-08
ADGRG2	-0.396028	-1.31588	2.26e-12		FZD5	0.479562	1.39432	4.5056e-08
KMT2A	-0.286638	-1.21979	2.26e-12		MAFA	1.02469	2.03452	4.53056e-08
HMGB3	-0.299332	-1.23057	2.34e-12		MAF1	0.310952	1.24053	4.554e-08
NT5DC2	-0.346965	-1.27188	2.36e-12		SDK1	0.352955	1.27717	4.6238e-08
TMEM18	-0.70956	-1.63531	2.36e-12		SLC5A3	0.37208	1.29422	4.65498e-08
NTPCR	-0.770742	-1.70615	2.38e-12		SHROOM3	0.439768	1.35639	4.75259e-08
KLF7	-0.543438	-1.45744	2.39e-12		VGF	0.820325	1.7658	4.77246e-08
HTRA1	-0.818762	-1.76389	2.97e-12		GALNT10	0.267713	1.2039	5.00192e-08
EBP	-0.42465	-1.34225	3.02e-12		ATP8B2	0.615595	1.53219	5.02957e-08
AVL9	-0.335403	-1.26173	3.28e-12		MOCS1	1.30023	2.46268	5.30542e-08
HHIPL2	-1.35501	-2.55799	4.82e-12		DUS1L	0.368789	1.29127	5.78267e-08
MARCKSL1	-0.402525	-1.32182	5.22e-12		FAM71D	0.986928	1.98196	5.87503e-08
CBX5	-0.306697	-1.23687	6.21e-12		BAMBI	1.88706	3.69881	6.05426e-08
BCL2L11	-0.450927	-1.36692	6.33e-12		PANK2	0.433388	1.3504	6.32731e-08
CKB	-0.378438	-1.29993	7.11e-12		OPLAH	0.429149	1.34644	6.41096e-08
ACSS2	-0.627266	-1.54463	9.71e-12		HAX1	0.357101	1.28085	6.61788e-08
TP53BP2	-0.406268	-1.32525	1.02e-11		OSGIN2	0.369582	1.29198	6.69325e-08
CAMSAP2	-0.409795	-1.3285	1.13e-11		MAPKAPK3	0.844417	1.79554	6.9349e-08
BARX2	-1.73209	-3.32209	1.16e-11		CDC34	0.380024	1.30136	7.37933e-08
ZBTB10	-0.438779	-1.35546	1.2e-11		EBI3	1.19763	2.29362	7.67971e-08
PCMTD1	-0.61708	-1.53377	1.47e-11		CLIP4	0.325066	1.25272	8.3895e-08
BVES	-0.518043	-1.43201	2.12e-11		FUCA1	0.480022	1.39477	8.44605e-08
THOC2	-0.272284	-1.20772	2.41e-11		GBX2	0.907124	1.8753	9.33268e-08
PM20D2	-0.4606	-1.37611	2.68e-11		GRIN1	0.673765	1.59523	9.6793e-08
C21orf91	-0.800774	-1.74204	2.7e-11		RMDN3	0.602962	1.51883	1.00765e-07
PDE5A	-0.548419	-1.46248	3.05e-11		SECTM1	0.961392	1.94719	1.04463e-07
COL21A1	-1.4312	-2.6967	3.14e-11		EPB41L1	0.857882	1.81238	1.28018e-07
MDM4	-0.613301	-1.52976	3.31e-11		EPPK1	0.553934	1.46808	1.34424e-07
TSNAX	-0.669546	-1.59057	4.02e-11		RECQL4	0.267055	1.20335	1.47428e-07
PRR12	-0.452861	-1.36875	4.12e-11		PFDN2	0.439983	1.35659	1.50262e-07
CRIP2	-0.347277	-1.27216	5.87e-11		NFKBIB	0.264992	1.20163	1.52153e-07
GDA	-0.469419	-1.38455	7.41e-11		H2BC12	0.327751	1.25506	1.54451e-07
FBXO28	-0.388992	-1.30948	7.98e-11		VSIR	0.687978	1.61102	1.54883e-07
SDE2	-0.639998	-1.55833	9e-11		ATP6V1D	0.348147	1.27292	1.56018e-07
ADGRA3	-0.410551	-1.32919	9.81e-11		MAN1B1	0.354439	1.27849	1.63437e-07
RPS6KC1	-0.511481	-1.42551	1e-10		CDK15	0.898483	1.86411	1.80529e-07
PPA2	-0.466895	-1.38213	1.13e-10		C6orf132	0.471979	1.38701	1.81685e-07
LTBP3	-0.401471	-1.32085	1.39e-10		DACT2	0.333557	1.26012	1.88835e-07
SP1	-0.282494	-1.2163	1.43e-10		ALS2	0.267137	1.20342	1.96106e-07
C1orf112	-0.709432	-1.63516	1.58e-10		MORC4	0.47819	1.39299	1.96954e-07
SOX13	-0.443729	-1.36011	1.62e-10		RPTOR	0.293223	1.22537	2.13575e-07
MYBL1	-0.276183	-1.21099	1.85e-10		TERF2IP	0.470232	1.38533	2.15626e-07
CYP51A1	-0.284295	-1.21781	1.91e-10		TNIP1	0.294469	1.22643	2.1752e-07
CDKN2AIP	-0.458235	-1.37386	1.99e-10		AMZ1	1.55093	2.93005	2.28358e-07
HOXC13	-0.383315	-1.30434	2.02e-10		TRMT6	0.401291	1.32069	2.40404e-07
TLE3	-0.351916	-1.27625	2.06e-10		ALAS1	0.285998	1.21925	2.7129e-07
PHIP	-0.375563	-1.29735	2.15e-10		COMMD5	0.589169	1.50438	3.02148e-07
COQ8A	-0.986359	-1.98118	2.35e-10		NAV2	0.454344	1.37016	3.23443e-07
FIBCD1	-0.47597	-1.39085	2.43e-10		PIK3CD	0.464108	1.37946	3.25649e-07
CNOT8	-0.394301	-1.31431	2.44e-10		SH3BGRL3	0.322145	1.25019	3.25649e-07
CTXN1	-0.535067	-1.44901	2.49e-10		SH3RF2	0.540328	1.4543	3.27273e-07
CD47	-0.369005	-1.29146	2.51e-10		CRYBG2	1.30753	2.47517	3.60756e-07
LCA5	-0.885369	-1.84724	2.65e-10		LAYN	1.23668	2.35656	3.61113e-07
ZNF678	-0.750127	-1.68194	2.68e-10		INPP5A	0.322374	1.25039	4.00546e-07
HSD17B12	-0.359169	-1.28269	2.82e-10		KLHL4	0.439269	1.35592	4.05683e-07
C1QTNF6	-0.705118	-1.63028	2.85e-10		GOT1	0.264436	1.20117	4.16859e-07
SH3BP5L	-0.525015	-1.43895	3.02e-10		RASGRP3	1.91755	3.77782	4.55497e-07
TFB2M	-0.567387	-1.48184	3.23e-10		SFXN3	0.930663	1.90615	5.05565e-07
LFNG	-0.489432	-1.40389	3.31e-10		ANK2	1.5524	2.93305	5.10669e-07
TGFBR3	-0.755423	-1.68813	3.73e-10		PRNP	0.273621	1.20884	5.45104e-07
RNF187	-0.371742	-1.29391	4.15e-10		DCBLD1	0.290405	1.22298	5.90737e-07
ATP11C	-0.441125	-1.35766	4.2e-10		FEZ1	1.32671	2.50829	6.64648e-07
SLCO3A1	-0.870291	-1.82803	4.22e-10		CBARP	0.517589	1.43156	6.75574e-07
TIMM17A	-0.425638	-1.34317	4.77e-10		CCND2	1.16503	2.24238	6.79817e-07
SMARCC1	-0.302128	-1.23296	4.8e-10		WSCD1	1.52941	2.88667	6.81172e-07
STX6	-0.465685	-1.38097	4.81e-10		ZNF593	0.384685	1.30557	7.32125e-07
ODR4	-0.635909	-1.55392	5.26e-10		HABP4	0.374345	1.29625	7.61677e-07
TP53INP1	-0.753948	-1.6864	5.37e-10		LY6K	1.76019	3.38743	8.04256e-07
CAPG	-0.420273	-1.33818	5.6e-10		C11orf24	0.31957	1.24796	8.10389e-07
SOAT1	-0.348726	-1.27344	5.62e-10		GET3	0.434095	1.35106	8.80594e-07
URB2	-0.4151	-1.33339	5.62e-10		MOSMO	0.465344	1.38065	8.97621e-07
MAP3K5	-0.732844	-1.66191	6.06e-10		FNIP2	0.39512	1.31505	1.04223e-06
TRMT1L	-0.565061	-1.47945	6.26e-10		MFHAS1	0.446969	1.36317	1.10389e-06
RNF2	-0.613642	-1.53012	6.74e-10		ALX4	1.9687	3.91415	1.1458e-06
SPRTN	-0.678546	-1.60053	7.1e-10		PLPP4	4.17343	18.0438	1.22288e-06
UHRF1	-0.371162	-1.29339	7.15e-10		APOL2	0.51862	1.43258	1.28962e-06
GNG12	-0.315894	-1.24478	7.35e-10		SLC17A5	0.427688	1.34508	1.29699e-06
LPCAT3	-0.398892	-1.31849	7.42e-10		ATF6	0.327596	1.25492	1.4482e-06
SPIN4	-0.465513	-1.38081	7.58e-10		WIPF3	0.649465	1.56859	1.45268e-06
CACNA1G	-0.506988	-1.42108	7.6e-10		MAPRE3	0.702573	1.6274	1.45986e-06
DYRK1B	-0.31001	-1.23972	7.6e-10		BRSK2	0.432083	1.34918	1.48986e-06
THSD7A	-0.998679	-1.99817	7.65e-10		DDX47	0.263452	1.20035	1.49011e-06
GNG4	-1.69001	-3.22658	8.35e-10		PISD	0.401744	1.3211	1.66361e-06
CDS1	-0.559722	-1.47399	8.55e-10		AIFM2	0.428259	1.34561	1.6689e-06
FAAP100	-0.279876	-1.21409	8.7e-10		TRIM21	0.411293	1.32988	1.69675e-06
OLFML2A	-0.384669	-1.30556	8.7e-10		MAGED2	0.288645	1.22149	1.86556e-06
TMCO1	-0.414364	-1.33271	8.88e-10		TSHZ3	0.57662	1.49135	1.87388e-06
B4GALNT4	-0.314923	-1.24395	9.08e-10		GOSR2	0.331757	1.25854	1.90084e-06
MAP2	-0.464867	-1.38019	9.79e-10		IDH3B	0.373173	1.2952	1.93277e-06
SNAP47	-0.487322	-1.40184	1.07e-09		RAB17	0.656434	1.57618	1.96851e-06
AXL	-0.263384	-1.20029	1.39e-09		UNKL	0.428151	1.34551	1.96851e-06
BNIP3	-0.428404	-1.34574	1.42e-09		ASB1	0.30026	1.23137	2.08128e-06
NECTIN2	-0.360042	-1.28346	1.51e-09		TUBE1	0.42798	1.34535	2.20074e-06
LTBP4	-0.551102	-1.4652	1.61e-09		PPP1R16A	0.381985	1.30313	2.26496e-06
POLD1	-0.413509	-1.33192	1.7e-09		ITPA	0.387009	1.30768	2.42843e-06
MRC2	-0.304864	-1.2353	1.72e-09		HCCS	0.361239	1.28453	2.55624e-06
NVL	-0.592336	-1.50769	1.89e-09		MCM8	0.320622	1.24887	2.63039e-06
GPSM2	-0.397006	-1.31677	2.06e-09		PDE10A	0.410269	1.32893	2.63178e-06
UTP25	-0.478318	-1.39312	2.17e-09		SLCO1B3	2.1322	4.38387	2.70308e-06
DMPK	-0.369858	-1.29223	2.41e-09		RIPOR3	0.301614	1.23252	2.73143e-06
MEG3	-0.2912	-1.22366	2.66e-09		PIM3	0.325333	1.25295	2.73963e-06
NREP	-1.62581	-3.08616	2.75e-09		PREPL	0.29143	1.22385	2.83798e-06
GPRIN2	-0.490765	-1.40519	3.06e-09		KDM6B	0.497123	1.4114	2.92752e-06
NAB1	-0.370234	-1.29256	3.09e-09		ISCU	0.336341	1.26255	2.97442e-06
LPAR1	-0.798318	-1.73907	3.17e-09		MTO1	0.309921	1.23964	3.01958e-06
FAM43A	-0.329579	-1.25665	3.37e-09		ZSCAN12P1	0.685593	1.60836	3.13526e-06
ETNK1	-0.375348	-1.29715	3.67e-09		RAB11FIP5	0.348848	1.27354	3.14912e-06
SLC46A3	-0.835419	-1.78438	3.68e-09		ALDH2	0.898505	1.86413	3.35036e-06
TM4SF18	-0.403217	-1.32245	3.7e-09		CD2BP2	0.325529	1.25312	3.37038e-06
NACC2	-0.297649	-1.22914	3.71e-09		COL4A3	1.67122	3.18484	3.60715e-06
SEMA3C	-0.291413	-1.22384	3.81e-09		TMEM120B	0.366976	1.28965	3.68273e-06
ATP2B3	-2.4872	-5.6069	3.83e-09		LRRC14	0.332276	1.259	3.74294e-06
PPFIA4	-2.21407	-4.63983	4.12e-09		LOC653513	1.23605	2.35553	3.8913e-06
BICD1	-0.448478	-1.3646	4.29e-09		FAM219A	0.433632	1.35063	3.92708e-06
SNCA	-2.47136	-5.54568	4.76e-09		TESK1	0.327051	1.25445	4.09483e-06
SERPINA3	-1.37109	-2.58665	5.1e-09		ZC3H3	0.454328	1.37014	4.09483e-06
IDI1	-0.463642	-1.37902	5.14e-09		FCGBP	0.707114	1.63254	4.22588e-06
S100A4	-0.474816	-1.38974	5.69e-09		NFKBIA	0.338883	1.26478	4.3285e-06
FDFT1	-0.293423	-1.22554	5.76e-09		PABPC1L	0.389878	1.31028	4.43049e-06
MSRB3	-0.277961	-1.21248	5.96e-09		NAGLU	0.472875	1.38787	4.65628e-06
PFKFB3	-0.554771	-1.46894	6.06e-09		ERAP1	0.340464	1.26616	4.75741e-06
CXXC5	-0.38478	-1.30566	6.29e-09		UNC13B	0.275519	1.21043	4.89158e-06
SLC29A2	-0.355334	-1.27928	6.46e-09		NPHS1	1.58074	2.99123	5.01166e-06
AACS	-0.389789	-1.3102	6.46e-09		TTC39C	0.59398	1.50941	5.24581e-06
FAM111B	-0.390544	-1.31089	6.79e-09		TADA2B	0.38416	1.3051	5.6519e-06
ZNF692	-0.484983	-1.39957	7.02e-09		GPR137	0.310736	1.24034	5.69028e-06
VSIG10	-0.4169	-1.33506	7.67e-09		GPCPD1	0.539738	1.45371	5.76432e-06
ERO1B	-0.515271	-1.42926	7.95e-09		B4GALT7	0.479053	1.39383	5.89196e-06
LRIG3	-0.810514	-1.75384	8.38e-09		PPP1R3B	0.493323	1.40768	6.10185e-06
RASAL2	-0.354871	-1.27887	9.34e-09		PREB	0.295848	1.22761	6.46527e-06
PLXNB3	-0.811326	-1.75482	1.03e-08		P4HA2	0.462035	1.37748	6.56599e-06
KIAA1522	-0.265228	-1.20183	1.14e-08		HMGA1	0.42275	1.34048	6.59995e-06
DSTYK	-0.537517	-1.45147	1.22e-08		PCYT1A	0.306314	1.23654	7.34683e-06
RALGPS2	-0.701723	-1.62645	1.24e-08		PPP1R15A	0.462369	1.3778	7.44233e-06
GIGYF1	-0.414678	-1.333	1.32e-08		PXK	0.380278	1.30159	7.48288e-06
KIAA0895	-0.311825	-1.24128	1.37e-08		SPART	0.33381	1.26034	7.49959e-06
HILPDA	-0.574803	-1.48947	1.44e-08		DZIP3	0.274599	1.20966	7.62088e-06
SNX14	-0.267415	-1.20365	1.48e-08		CPEB4	0.375593	1.29737	7.76859e-06
GPR161	-0.553214	-1.46735	1.49e-08		TONSL	0.263302	1.20022	8.12212e-06
SLC25A30	-0.516875	-1.43085	1.6e-08		SUSD4	1.16589	2.24371	8.46324e-06
TFAP2C	-0.530286	-1.44422	1.64e-08		ATP9A	0.287319	1.22037	8.60892e-06
ZWINT	-0.287859	-1.22083	1.67e-08		RBMS2	0.585871	1.50094	8.80846e-06
DENND2B	-0.673618	-1.59507	1.75e-08		RRAS2	0.278207	1.21269	9.06275e-06
ACSL4	-0.317552	-1.24621	1.95e-08		ZFP41	0.451294	1.36727	9.13815e-06
DHTKD1	-0.591725	-1.50705	2.05e-08		NRBP2	0.285067	1.21847	9.27926e-06
KDM3A	-0.384561	-1.30546	2.07e-08		PYGL	0.324619	1.25233	9.54715e-06
LIN9	-0.504042	-1.41818	2.23e-08		MSI1	0.797216	1.73774	9.57823e-06
BCL3	-0.36333	-1.28639	2.36e-08		TUB	0.360206	1.28361	9.6161e-06
NSL1	-0.591081	-1.50638	2.38e-08		ARHGEF17	0.287173	1.22025	9.73654e-06
MMD	-0.326596	-1.25405	2.43e-08		BCL2A1	0.987156	1.98227	9.91491e-06
FSCN2	-0.58807	-1.50323	2.63e-08		PNPO	0.579789	1.49463	9.91491e-06
RBBP5	-0.417178	-1.33531	2.69e-08		SPNS1	0.320898	1.24911	9.928e-06
LPAR3	-0.515975	-1.42996	2.7e-08		WSB1	0.263952	1.20076	1.01378e-05
RMND5A	-0.291271	-1.22372	2.73e-08		SBDS	0.281478	1.21544	1.02562e-05
LYPLA1	-0.278014	-1.21252	2.76e-08		DFFA	0.282759	1.21652	1.06361e-05
LLGL2	-0.345703	-1.27077	2.79e-08		SYDE1	0.289794	1.22247	1.06874e-05
COL4A1	-0.821165	-1.76683	2.82e-08		RWDD1	0.29999	1.23114	1.09638e-05
PCLAF	-0.421572	-1.33939	2.85e-08		GPSM1	0.486092	1.40065	1.16678e-05
TPBG	-0.315234	-1.24421	2.89e-08		CYHR1	0.30903	1.23887	1.18596e-05
VEZF1	-0.351703	-1.27607	2.97e-08		VSTM2L	1.22463	2.33696	1.19315e-05
TTC21B	-0.474367	-1.38931	3.32e-08		THBD	1.11923	2.1723	1.23643e-05
MEX3D	-0.274579	-1.20964	3.32e-08		C1orf52	0.319809	1.24817	1.27535e-05
MFSD6	-0.568498	-1.48298	3.4e-08		PPARA	0.549115	1.46319	1.37238e-05
TEAD2	-0.551605	-1.46572	3.47e-08		SLC66A1	0.37167	1.29385	1.42288e-05
DYNC2I2	-0.307304	-1.23739	3.88e-08		TRIM66	0.288207	1.22112	1.45154e-05
ZNF672	-0.533939	-1.44788	3.93e-08		FAM120AOS	0.308372	1.23831	1.49094e-05
RPS11	-0.327177	-1.25456	4.13e-08		FOXP4	0.304777	1.23523	1.52697e-05
NIPSNAP2	-0.312832	-1.24214	4.32e-08		HLA-A	1.07494	2.10663	1.54152e-05
TNFRSF1A	-0.327889	-1.25518	4.33e-08		FUT8	0.403988	1.32316	1.68068e-05
ZFP36L1	-0.474216	-1.38916	4.33e-08		ZHX1	0.367554	1.29016	1.71347e-05
POGZ	-0.291409	-1.22383	4.45e-08		AP5S1	0.579764	1.4946	1.73198e-05
HLTF	-0.27926	-1.21357	4.64e-08		KIFC2	0.309238	1.23905	1.75413e-05
DCBLD2	-0.377478	-1.29907	4.76e-08		TOP1MT	0.401675	1.32104	1.80225e-05
NPNT	-2.98911	-7.93986	4.8e-08		MOSPD1	0.299505	1.23072	1.93409e-05
RABIF	-0.625543	-1.54279	4.8e-08		NCDN	0.302444	1.23323	1.97529e-05
EMB	-0.274041	-1.20919	4.95e-08		ARHGEF28	0.276821	1.21152	1.9996e-05
TASOR	-0.299085	-1.23036	5.22e-08		OSBPL3	0.470291	1.38539	2.07009e-05
EPHA7	-1.34196	-2.53495	5.58e-08		MIR31HG	0.744699	1.67563	2.16728e-05
HSPA2	-0.698686	-1.62303	5.59e-08		TNFRSF10B	0.36891	1.29138	2.20209e-05
ZNF525	-0.428333	-1.34568	5.72e-08		CLCN7	0.276261	1.21105	2.22587e-05
S100A16	-0.444535	-1.36088	5.94e-08		DISP2	0.471888	1.38692	2.33493e-05
FRAS1	-2.034	-4.09539	6.47e-08		C19orf25	0.509458	1.42351	2.34018e-05
RGMB	-0.504426	-1.41856	6.84e-08		RIC3	1.12579	2.18221	2.34046e-05
PLXNB1	-0.482891	-1.39754	7.04e-08		LARGE1	1.20696	2.3085	2.4995e-05
ZNF804A	-3.34434	-10.1565	7.14e-08		CHMP6	0.409987	1.32867	2.51297e-05
APPL1	-0.2787	-1.2131	7.15e-08		MOCS2	0.329068	1.2562	2.5888e-05
MTARC2	-0.69902	-1.6234	7.24e-08		CLGN	1.03475	2.04876	2.59084e-05
TMEM106B	-0.329425	-1.25651	7.41e-08		SNX5	0.288529	1.22139	2.59282e-05
PITPNM2	-0.393956	-1.31399	7.95e-08		JMJD6	0.37358	1.29556	2.82386e-05
PIM2	-0.339538	-1.26535	8.09e-08		RNF43	1.04012	2.0564	2.8573e-05
CACNG6	-0.492223	-1.40661	8.99e-08		HTATIP2	0.288662	1.22151	2.9339e-05
AP2A1	-0.295742	-1.22752	9.33e-08		SHARPIN	0.325701	1.25327	2.94162e-05
JUND	-0.311056	-1.24062	9.46e-08		CACHD1	0.287581	1.22059	2.98358e-05
ARHGEF1	-0.412072	-1.3306	1.01e-07		ZNF623	2.51567	5.71862	3.02135e-05
PLEKHA1	-0.330972	-1.25786	1.03e-07		GLIPR2	1.06885	2.09776	3.06953e-05
PIK3R3	-0.313371	-1.24261	1.03e-07		MGLL	1.35351	2.55533	3.18214e-05
KLF11	-0.414391	-1.33274	1.13e-07		TMEM51	0.357631	1.28132	3.24517e-05
EFR3B	-0.548607	-1.46267	1.46e-07		PCTP	0.506171	1.42028	3.37295e-05
SIAE	-0.463263	-1.37866	1.46e-07		NIT1	0.396551	1.31636	3.38443e-05
MAP3K21	-0.767403	-1.7022	1.51e-07		COL4A5	1.50962	2.84734	3.68267e-05
STAMBPL1	-0.61237	-1.52877	1.52e-07		CYSTM1	0.325759	1.25332	3.70036e-05
PEAK1	-0.369479	-1.29189	1.53e-07		SLC8B1	0.342693	1.26812	3.71907e-05
TRIM6	-0.336467	-1.26266	1.65e-07		DUSP5	0.484068	1.39868	3.74285e-05
PXDN	-0.613185	-1.52963	1.71e-07		ARHGAP9	2.39153	5.24714	3.84119e-05
SNRPE	-0.574616	-1.48928	1.78e-07		ZNF185	0.486612	1.40115	3.95359e-05
COG2	-0.615131	-1.5317	1.95e-07		ZFYVE19	0.302851	1.23358	4.07424e-05
ABHD6	-0.413274	-1.3317	1.97e-07		VIT	1.63356	3.10278	4.22812e-05
LGALS3	-0.360788	-1.28413	2.03e-07		BMP6	0.334502	1.26094	4.3858e-05
YOD1	-0.527714	-1.44164	2.12e-07		ZCCHC9	0.34199	1.2675	4.3858e-05
NEDD4	-0.392677	-1.31283	2.22e-07		HOMER2	0.316517	1.24532	4.43753e-05
TBCD	-0.316943	-1.24569	2.22e-07		GPATCH1	0.280753	1.21483	4.47094e-05
BRWD3	-0.347885	-1.27269	2.4e-07		ARFGAP1	0.274001	1.20916	4.52464e-05
LIG3	-0.297306	-1.22885	2.42e-07		COL9A3	0.350705	1.27518	4.72896e-05
PLA2G7	-1.32032	-2.49721	2.44e-07		SDK2	0.829699	1.77731	4.73486e-05
PSEN2	-0.564368	-1.47874	2.46e-07		ESF1	0.301008	1.232	4.78243e-05
SYPL1	-0.310876	-1.24046	2.56e-07		ST14	0.47788	1.3927	5.18494e-05
TDRD5	-0.687331	-1.6103	2.6e-07		FSTL3	0.383679	1.30467	5.34936e-05
STK3	-0.411811	-1.33035	2.64e-07		FHIP1A	1.15854	2.23231	5.71252e-05
ACBD3	-0.411498	-1.33007	2.69e-07		NQO2	0.420216	1.33813	5.75404e-05
FARP1	-0.295185	-1.22704	2.77e-07		WNK2	0.548201	1.46226	5.78362e-05
PPFIBP1	-0.288639	-1.22149	3.23e-07		PLAAT3	0.743963	1.67477	5.95285e-05
FMN1	-1.14902	-2.21763	3.24e-07		INPP1	0.718511	1.64548	6.18236e-05
SKIL	-0.332096	-1.25884	3.26e-07		MSX1	0.790524	1.7297	6.23356e-05
CSRP1	-0.318933	-1.24741	3.27e-07		ZC3H12C	0.332575	1.25926	6.36583e-05
VAMP1	-0.695652	-1.61962	3.8e-07		SOCS2	0.405852	1.32487	6.47123e-05
UGT8	-3.2829	-9.73308	4.34e-07		LMAN2L	0.281046	1.21508	6.60891e-05
DDR2	-1.91405	-3.76864	4.37e-07		IFI30	0.406082	1.32508	6.77679e-05
SIX5	-0.46948	-1.38461	4.39e-07		MRPS6	0.274383	1.20948	6.85748e-05
WT1	-0.535234	-1.44918	4.55e-07		HIKESHI	0.309506	1.23928	7.16037e-05
SERINC5	-0.416947	-1.3351	4.6e-07		KCNQ2	0.696569	1.62065	7.21454e-05
E2F7	-0.428899	-1.34621	4.64e-07		B4GALNT3	0.366583	1.2893	7.31581e-05
USPL1	-0.396415	-1.31623	4.7e-07		TMX4	0.277221	1.21186	7.33224e-05
GMPR	-0.713795	-1.64011	5.1e-07		DNAJC1	0.586996	1.50212	7.38855e-05
MSLN	-1.36232	-2.57097	5.13e-07		C22orf46	0.421914	1.3397	7.45066e-05
CTSH	-0.409313	-1.32805	5.49e-07		NDUFV1	0.26882	1.20482	7.76846e-05
EDARADD	-0.318999	-1.24747	5.53e-07		CEP126	0.541616	1.4556	7.88564e-05
STK26	-0.275821	-1.21068	5.54e-07		RGS20	0.36764	1.29024	7.89581e-05
MRAP2	-1.73664	-3.33259	5.73e-07		EPB41L3	3.84225	14.3427	8.06485e-05
FAM117B	-0.770193	-1.7055	5.92e-07		FBXO6	0.320461	1.24873	8.08018e-05
ZNF124	-0.866832	-1.82365	6.15e-07		GPRC5C	0.419541	1.3375	8.10153e-05
AMOTL1	-1.11221	-2.16177	6.18e-07		MPP3	0.931071	1.90669	8.13099e-05
SAMD11	-0.649606	-1.56874	6.29e-07		SGTB	0.499953	1.41417	8.23293e-05
S100A13	-0.545877	-1.45991	6.45e-07		RAB39B	1.24344	2.36762	8.45101e-05
CCNDBP1	-0.403035	-1.32229	6.45e-07		QPCT	1.04546	2.06402	8.60779e-05
FLOT2	-0.267383	-1.20362	6.81e-07		DPYSL4	0.695412	1.61935	8.84353e-05
PFKL	-0.337187	-1.26329	6.99e-07		ENHO	0.859999	1.81504	9.13344e-05
RNF38	-0.268611	-1.20465	7.3e-07		NDOR1	0.275668	1.21055	9.17874e-05
MRPS14	-0.630291	-1.54788	7.44e-07		TSC22D4	0.316157	1.24501	9.69074e-05
SPRY1	-0.359359	-1.28286	7.47e-07		KIAA0513	0.432629	1.34969	9.75126e-05
ATAD3C	-0.709054	-1.63473	7.47e-07		FBN1	1.9571	3.88282	9.96066e-05
TRAF5	-0.839001	-1.78881	7.9e-07		PDGFC	0.513909	1.42791	0.000100807
SOBP	-0.460106	-1.37564	8.85e-07		ARHGAP42	0.896522	1.86157	0.00010286
GLCCI1	-0.427638	-1.34503	9.76e-07		ZFYVE28	0.354998	1.27898	0.000103725
TGFBR1	-0.317135	-1.24585	9.95e-07		TUBB2A	0.452508	1.36842	0.000107953
VAMP4	-0.670414	-1.59153	1.05e-06		PRKAB2	0.43257	1.34964	0.000111592
C1orf226	-0.517033	-1.43101	1.08e-06		MRPS26	0.384873	1.30574	0.000113034
ADD3	-0.333956	-1.26047	1.09e-06		COMT	0.295908	1.22766	0.000114648
RNPEPL1	-0.286687	-1.21984	1.14e-06		SLC22A23	0.326301	1.25379	0.000117454
SERPINE2	-0.942805	-1.92226	1.15e-06		FAM222A	0.550945	1.46504	0.000117454
PPP1R13L	-0.338162	-1.26414	1.21e-06		NAA20	0.350025	1.27458	0.000121866
GPR137B	-0.525767	-1.4397	1.21e-06		NACAD	0.586165	1.50125	0.000122893
PER3	-0.37304	-1.29508	1.3e-06		SP140L	0.525449	1.43938	0.000126996
KDSR	-0.442948	-1.35938	1.34e-06		TRMT1	0.285325	1.21868	0.00013469
ZNF532	-0.267122	-1.2034	1.36e-06		PEX6	0.29752	1.22903	0.000134695
DNM1	-0.67289	-1.59426	1.36e-06		SIL1	0.411462	1.33003	0.000136413
RHOU	-0.497558	-1.41182	1.38e-06		SLC39A4	0.457802	1.37345	0.000138443
KIAA1671	-0.297182	-1.22874	1.43e-06		KCTD11	0.474292	1.38924	0.000139756
QARS1	-0.27507	-1.21005	1.44e-06		GUCY1B1	1.5442	2.91641	0.000145122
YPEL1	-0.977311	-1.96879	1.45e-06		GEM	0.521429	1.43538	0.000150256
PTOV1	-0.35054	-1.27504	1.46e-06		GCC1	0.303779	1.23437	0.000152432
SOX21	-0.683042	-1.60552	1.49e-06		RTCA	0.301874	1.23274	0.000153827
SEC23A	-0.270671	-1.20637	1.53e-06		FOXN3	0.492982	1.40735	0.000159471
DIO3	-0.551516	-1.46562	1.57e-06		CYP1A1	2.10158	4.29179	0.000159471
ZKSCAN8	-0.320703	-1.24894	1.61e-06		UHRF1BP1	0.271461	1.20703	0.00016093
MIR1244-3	-2.34168	-5.06893	1.73e-06		GATM	0.361672	1.28491	0.000161956
GUCY1A2	-2.64911	-6.27282	1.75e-06		TRNP	0.600242	1.51597	0.000162228
TIAM1	-1.0708	-2.10059	1.92e-06		SASH1	0.557041	1.47125	0.000165879
GPATCH2	-0.548201	-1.46226	2.02e-06		FILIP1L	1.30238	2.46635	0.000170381
KRT15	-0.728618	-1.65705	2.04e-06		ATG4A	0.453839	1.36968	0.000171231
FNDC3A	-0.293452	-1.22557	2.1e-06		HAR1A	2.68841	6.44603	0.000171318
TRIM2	-0.34903	-1.2737	2.12e-06		OLR1	2.07652	4.21788	0.000171536
MCUR1	-0.270951	-1.2066	2.15e-06		ISG20L2	0.278884	1.21326	0.000171813
GRIK2	-2.32446	-5.0088	2.16e-06		MRPL46	0.378084	1.29962	0.000177986
PRR7	-0.582576	-1.49752	2.18e-06		GATA4	0.308763	1.23865	0.000185021
HMGN3	-0.474019	-1.38897	2.2e-06		ARC	1.39627	2.6322	0.000185841
SPECC1	-0.286306	-1.21951	2.21e-06		MUC5AC	1.28551	2.43768	0.000186555
TNS2	-0.609706	-1.52595	2.35e-06		RHPN1-AS1	0.897776	1.86319	0.000188375
MYLIP	-0.645429	-1.5642	2.41e-06		CASP4	0.692051	1.61558	0.000189119
BLACAT1	-3.33688	-10.1042	2.42e-06		ADAP2	0.636779	1.55485	0.000190383
ZNF761	-0.376765	-1.29843	2.5e-06		ALDH1L2	0.937727	1.91551	0.000191196
CTDSPL2	-0.296147	-1.22786	2.56e-06		HBEGF	0.925986	1.89998	0.000191655
EFCAB2	-0.586855	-1.50197	2.58e-06		IFNLR1	0.581808	1.49672	0.000194168
RYK	-0.267925	-1.20407	2.59e-06		TRAF2	0.263466	1.20036	0.000198504
ANKRD36BP1	-0.615596	-1.53219	2.72e-06		CACNB4	1.2121	2.31675	0.000200634
CHD7	-0.317662	-1.24631	2.75e-06		PRDM16-DT	0.600146	1.51587	0.00020132
GORAB	-0.751115	-1.68309	2.83e-06		CCN5	1.00294	2.00408	0.000203971
SMAD4	-0.309472	-1.23925	2.85e-06		SCARF2	0.8029	1.7446	0.00020469
ST3GAL4	-0.267439	-1.20367	2.9e-06		TGM2	0.400946	1.32037	0.00021108
ZNF264	-0.370397	-1.29271	2.95e-06		DSCAML1	0.454888	1.37068	0.000215395
PCDH20	-0.984365	-1.97844	3.01e-06		ETV4	0.487409	1.40192	0.000218796
CHMP2A	-0.288055	-1.22099	3.06e-06		A4GALT	0.919328	1.89123	0.000228947
GNB4	-0.282901	-1.21664	3.16e-06		TFPI	0.354186	1.27826	0.000229847
CASP8AP2	-0.341007	-1.26664	3.27e-06		CYS1	0.393025	1.31314	0.000230406
ZNF587B	-0.549361	-1.46344	3.32e-06		PPID	0.292235	1.22454	0.000231611
GTF2I	-0.278753	-1.21315	3.34e-06		SYDE2	0.376139	1.29786	0.000240083
SHKBP1	-0.343102	-1.26848	3.6e-06		MATN2	0.89545	1.86019	0.000240317
DOK7	-1.9006	-3.73369	3.62e-06		PRSS22	0.323468	1.25134	0.000241109
LINC00997	-0.380518	-1.30181	3.79e-06		FIGN	0.379585	1.30097	0.00024386
MCAM	-0.293038	-1.22522	3.87e-06		PTPRH	0.277831	1.21237	0.000245955
SLC6A15	-3.08483	-8.48451	4.25e-06		ARMCX4	0.999304	1.99903	0.000247579
SMARCAD1	-0.314266	-1.24338	4.33e-06		ANAPC2	0.294341	1.22632	0.000249063
PAN3	-0.401068	-1.32049	4.33e-06		FMNL1	0.445281	1.36158	0.000251512
ITPKB	-0.588813	-1.50401	4.36e-06		KIF7	0.422231	1.34	0.000253879
SYNE2	-0.285857	-1.21913	4.5e-06		DYSF	2.12395	4.35884	0.000262591
PRKG2	-2.32056	-4.99528	4.68e-06		SIRPA	0.874208	1.833	0.000268552
LIG1	-0.39377	-1.31382	4.68e-06		BAIAP3	0.60131	1.51709	0.000269757
TIA1	-0.343078	-1.26846	4.71e-06		L3MBTL4	1.43279	2.69968	0.000284717
TMEM97	-0.279158	-1.21349	4.75e-06		RHPN1	0.312696	1.24203	0.000286945
SATB2	-0.327973	-1.25525	4.8e-06		GLTP	0.35945	1.28294	0.000287379
METAP1	-0.266513	-1.2029	4.83e-06		SPHK1	0.520801	1.43475	0.000291993
TAF5L	-0.435803	-1.35266	5.18e-06		CHRD	1.83405	3.56536	0.000298285
ZNF160	-0.41811	-1.33618	5.31e-06		PTX3	1.84054	3.58145	0.000301034
CLDN12	-0.305911	-1.2362	5.58e-06		TNKS1BP1	0.266747	1.20309	0.00030113
SPAG17	-1.28309	-2.43359	5.67e-06		FUOM	0.612521	1.52893	0.000302734
PHF21A	-0.30073	-1.23177	5.91e-06		NCR3LG1	0.470536	1.38562	0.000304645
CGGBP1	-0.284876	-1.21831	6.01e-06		PROCR	0.741293	1.67167	0.00030565
ARAP2	-0.454721	-1.37052	6.01e-06		BTN2A1	0.36158	1.28483	0.00030787
MT1A	-0.845594	-1.797	6.09e-06		PIK3AP1	0.73672	1.66638	0.00030787
ZNF845	-0.424351	-1.34197	6.19e-06		ALOXE3	1.43085	2.69605	0.000308969
ANKRD50	-0.304312	-1.23483	6.25e-06		CTSL	0.329961	1.25698	0.000311812
ABCB9	-0.490283	-1.40472	6.3e-06		SLC12A8	0.524863	1.4388	0.000313406
ZNF28	-0.396219	-1.31605	6.35e-06		ARPC4	0.28615	1.21938	0.000314117
TSHZ1	-0.580264	-1.49512	6.38e-06		TSC22D3	0.62517	1.54239	0.000314544
MICALL2	-0.267376	-1.20362	6.46e-06		RPS6KB2	0.294184	1.22619	0.000315789
PIDD1	-0.331953	-1.25872	6.48e-06		IFIH1	0.36008	1.2835	0.000316164
DPY19L4	-0.341545	-1.26711	6.84e-06		RAB27A	0.55743	1.47165	0.000329505
OPA3	-0.335195	-1.26155	7.56e-06		GZF1	0.349526	1.27414	0.000332249
DPY19L2	-0.714053	-1.64041	7.77e-06		SLC45A4	0.302961	1.23367	0.000340041
BLZF1	-0.431452	-1.34859	8.18e-06		SMUG1	0.367598	1.2902	0.000345019
ZNF765	-0.451727	-1.36768	8.31e-06		KIF16B	0.338969	1.26485	0.000346245
DIXDC1	-0.533576	-1.44751	8.5e-06		CRLS1	0.306227	1.23647	0.000346702
WNT9A	-0.465032	-1.38035	8.56e-06		ASAP3	0.366558	1.28927	0.000348047
TRIM11	-0.481755	-1.39644	8.68e-06		ENGASE	0.372788	1.29485	0.000353677
RAP1GDS1	-0.337551	-1.26361	8.87e-06		FAM43B	0.514287	1.42829	0.000364069
RC3H1	-0.474824	-1.38975	8.88e-06		CENATAC	0.494008	1.40835	0.000367434
PLXNA2	-1.16952	-2.24937	9.17e-06		SHISA8	1.84088	3.5823	0.000367601
CSTF2T	-0.516791	-1.43077	9.48e-06		SCNN1B	0.386534	1.30725	0.000375918
HOTAIR	-0.390868	-1.31118	9.66e-06		TSSC4	0.271045	1.20668	0.000378576
CEBPZOS	-0.319397	-1.24781	9.69e-06		SHROOM1	0.417516	1.33563	0.000388381
DCK	-0.330975	-1.25786	9.87e-06		INSR	0.606979	1.52307	0.000404442
FFAR4	-1.13992	-2.20369	9.99e-06		POLR3E	0.311191	1.24073	0.00040612
ZNF462	-0.399737	-1.31927	1.01e-05		IFI35	0.559403	1.47366	0.000407757
KNTC1	-0.290699	-1.22323	1.02e-05		RGS10	0.392147	1.31234	0.000408208
KIAA1958	-0.448261	-1.36439	1.02e-05		DNAJA4	0.380276	1.30159	0.000411875
PRPS2	-0.300098	-1.23123	1.03e-05		ZNF252P	0.376665	1.29834	0.000412385
TMEM9	-0.385593	-1.3064	1.05e-05		N4BP3	0.513789	1.4278	0.000413883
PLPP3	-0.589348	-1.50457	1.05e-05		GLI1	1.32609	2.50723	0.000419404
CSNK1G3	-0.320688	-1.24893	1.05e-05		GLI2	0.796016	1.7363	0.000422359
KLHL12	-0.343952	-1.26923	1.06e-05		PTK6	0.797683	1.73831	0.000422359
MAT2B	-0.278118	-1.21261	1.11e-05		LYNX1	0.33105	1.25793	0.000425826
LINC01116	-0.531625	-1.44556	1.11e-05		NCKAP5L	0.445694	1.36197	0.000439691
CDK2	-0.273324	-1.20859	1.18e-05		NOTCH2NLA	1.14052	2.2046	0.000441169
C5	-0.862462	-1.81814	1.2e-05		BCL10	0.26421	1.20098	0.00044367
SYT1	-1.97214	-3.9235	1.23e-05		PHF21B	0.64627	1.56512	0.000449822
CP	-1.4317	-2.69764	1.25e-05		MT1F	0.991868	1.98876	0.000455532
MMP16	-2.59552	-6.04405	1.28e-05		CERS4	0.646233	1.56508	0.000473864
LIN7C	-0.283276	-1.21696	1.3e-05		ATP8B1	0.393076	1.31319	0.000502477
BRWD1	-0.316117	-1.24497	1.32e-05		SPAG1	0.34457	1.26977	0.000505162
BBS10	-0.462213	-1.37765	1.35e-05		ZNF608	0.330926	1.25782	0.000507465
ACBD6	-0.436948	-1.35374	1.35e-05		SNHG15	0.359156	1.28268	0.000507465
MAPKAPK2	-0.282534	-1.21633	1.37e-05		CXCR6	6.22994	75.0585	0.000515049
MEX3B	-0.799777	-1.74083	1.51e-05		ATF3	0.491533	1.40594	0.00052112
NEGR1	-1.86925	-3.65343	1.54e-05		SSPN	0.412461	1.33095	0.00052112
SLC25A40	-0.345848	-1.2709	1.55e-05		ZCCHC3	0.290016	1.22265	0.00052112
RESF1	-0.326406	-1.25389	1.56e-05		BUD31	0.28139	1.21537	0.000524357
ACE	-0.848035	-1.80005	1.56e-05		GALNT6	0.346721	1.27167	0.000538135
LRRC8C	-0.271551	-1.2071	1.56e-05		RIN2	0.332393	1.2591	0.000545441
PRKAA2	-0.284121	-1.21767	1.57e-05		TMEM175	0.510282	1.42433	0.000547606
KLHL20	-0.567486	-1.48194	1.62e-05		PCDHGC3	0.370614	1.2929	0.000562783
ANGEL2	-0.463227	-1.37862	1.62e-05		TMEM115	0.31411	1.24324	0.0005917
FGFR4	-0.460063	-1.3756	1.67e-05		UROD	0.301367	1.23231	0.000593801
TAF1A	-0.595195	-1.51068	1.71e-05		CDC42EP2	0.607459	1.52357	0.000596346
SAMD1	-0.374975	-1.29682	1.74e-05		COL22A1	1.3907	2.62206	0.000601238
PCSK6	-0.417984	-1.33606	1.75e-05		NAPB	0.519779	1.43374	0.000608032
EMP3	-0.401453	-1.32084	1.84e-05		TMEM255A	0.463415	1.3788	0.000622232
SPAST	-0.302778	-1.23352	1.95e-05		MUL1	0.282325	1.21615	0.000622232
PTGS1	-1.72738	-3.31126	2e-05		ACOXL	0.494095	1.40844	0.000631663
TSEN15	-0.410063	-1.32874	2.04e-05		VPS9D1-AS1	0.526754	1.44068	0.000631663
KIF5C	-1.13528	-2.19662	2.13e-05		UAP1L1	0.313095	1.24237	0.000652786
TTC13	-0.518727	-1.43269	2.24e-05		FRMD3	0.470434	1.38553	0.000670155
NT5DC3	-0.305851	-1.23615	2.28e-05		IFI16	6.07336	67.3385	0.000674652
BCORL1	-0.29178	-1.22415	2.34e-05		ZNF512B	0.421665	1.33947	0.000677889
PAN2	-0.384936	-1.3058	2.39e-05		ZNF346	0.400013	1.31952	0.000688287
NPAT	-0.335701	-1.26199	2.44e-05		ANO9	0.271725	1.20725	0.000744972
CAMTA1	-0.423022	-1.34073	2.56e-05		LACTB	0.415334	1.33361	0.000745387
SPIDR	-0.332233	-1.25896	2.56e-05		RBP7	0.380033	1.30137	0.000745815
ADGRL3	-3.60703	-12.185	2.57e-05		MAP1S	0.274786	1.20981	0.000748048
IMPDH1	-0.296341	-1.22803	2.72e-05		ST20-AS1	0.804454	1.74649	0.000765733
NFIA	-0.532927	-1.44686	2.73e-05		C7orf31	0.803817	1.74571	0.000770891
ADAMTS10	-1.22071	-2.33061	2.75e-05		NBPF26	0.372067	1.29421	0.000781926
CENPL	-0.414515	-1.33285	2.91e-05		PARP10	0.430356	1.34757	0.000799251
ULK2	-0.350671	-1.27515	3.18e-05		PROSER2	1.70587	3.26226	0.000817373
SLC26A6	-0.395479	-1.31538	3.48e-05		HSD17B14	0.763784	1.69794	0.000865398
PTPN4	-0.341366	-1.26696	3.52e-05		B4GALT4	0.291902	1.22425	0.000880239
SIGIRR	-0.325389	-1.253	3.53e-05		NAGPA	0.543309	1.45731	0.000880239
SLC38A3	-2.01487	-4.04144	3.65e-05		DHRS9	6.03126	65.4017	0.000900778
BCL6	-0.584862	-1.4999	3.68e-05		ZNF319	0.485015	1.3996	0.000910701
TRIM59	-0.291784	-1.22415	3.75e-05		FAM214B	0.41669	1.33486	0.000910701
ZNF627	-0.479327	-1.39409	3.79e-05		TRO	0.901843	1.86845	0.000919035
RFX7	-0.323629	-1.25147	3.97e-05		RFFL	0.637639	1.55578	0.00094062
GJA3	-0.428657	-1.34598	4.11e-05		GFM2	0.318239	1.24681	0.000941468
NR1H2	-0.330017	-1.25703	4.13e-05		TMIE	1.69733	3.243	0.000958015
ITGB2	-0.600251	-1.51598	4.39e-05		NOTCH2NLB	0.722355	1.64987	0.00096322
PCDH18	-0.937288	-1.91493	4.62e-05		SSH2	0.269682	1.20554	0.000976944
ZNF395	-0.617374	-1.53408	4.62e-05		RASL10B	1.1234	2.17859	0.000980739
DNAH14	-0.43037	-1.34758	4.63e-05		PLEK2	0.512679	1.4267	0.00101239
PRDM15	-0.377298	-1.29891	4.69e-05		ZNF641	0.358468	1.28206	0.00109127
LINC02593	-0.754595	-1.68716	4.78e-05		NGFR	0.889213	1.85217	0.00109447
GPC3	-1.83212	-3.5606	4.78e-05		PANX2	0.898263	1.86382	0.00109703
CUEDC1	-0.269772	-1.20562	4.89e-05		ZFP92	0.871348	1.82937	0.00111792
ERF	-0.288517	-1.22138	4.98e-05		SLC25A33	0.267377	1.20362	0.00112121
NTRK2	-0.941654	-1.92073	5.06e-05		PCED1A	0.310388	1.24004	0.0011263
F3	-0.383001	-1.30405	5.16e-05		FAM110A	0.590628	1.5059	0.0011807
SULT2B1	-1.56725	-2.9634	5.25e-05		C2CD2L	0.671862	1.59313	0.00119277
CDK14	-1.38097	-2.60444	5.35e-05		ZFYVE27	0.31023	1.23991	0.00120444
MOSPD2	-0.39583	-1.3157	5.4e-05		ZNF165	0.399205	1.31878	0.00122842
SYMPK	-0.264596	-1.2013	5.43e-05		TBC1D12	0.28226	1.2161	0.00124453
NBEAL2	-0.355217	-1.27918	5.48e-05		CEBPB	0.324476	1.25221	0.00128473
TMEM44	-0.38133	-1.30254	5.51e-05		CTNS	0.288136	1.22106	0.00128512
LONRF2	-0.447417	-1.3636	5.55e-05		USP40	0.299234	1.23049	0.00135532
TSC22D1	-0.436463	-1.35328	5.72e-05		C7orf50	0.278636	1.21305	0.00137514
ANKZF1	-0.433121	-1.35015	5.88e-05		KIAA0319	0.617353	1.53406	0.00137781
GPC6	-3.59137	-12.0534	5.98e-05		SORBS3	0.327781	1.25508	0.00137781
FAM102B	-0.435424	-1.35231	6.17e-05		TCAF2	1.17882	2.26392	0.00137781
NIPAL2	-0.598774	-1.51443	6.78e-05		RIMS3	0.47547	1.39037	0.00140278
KIF3A	-0.297838	-1.2293	6.99e-05		ESRRA	0.310267	1.23994	0.00142765
SCCPDH	-0.30531	-1.23568	7.14e-05		PAQR5	0.648216	1.56723	0.00146584
CENPBD2P	-0.314219	-1.24334	7.9e-05		FYCO1	0.345237	1.27036	0.00149419
DIAPH2	-0.417333	-1.33546	7.96e-05		GUCY1A1	2.31062	4.96097	0.00149761
TRIQK	-0.652549	-1.57194	7.97e-05		FBXO31	0.295948	1.22769	0.00154292
SRI	-0.324239	-1.252	8.21e-05		PIGH	0.48719	1.40171	0.00159516
NPHP4	-0.427071	-1.3445	8.45e-05		ARNTL2	0.276907	1.21159	0.00160254
BICRAL	-0.31922	-1.24766	8.46e-05		PDRG1	0.415468	1.33373	0.0016185
KDM4B	-0.33052	-1.25747	8.49e-05		EDF1	0.281668	1.2156	0.0016413
BRD3	-0.388717	-1.30923	9.13e-05		KIRREL2	0.667562	1.58839	0.0016479
SLCO2A1	-1.92132	-3.78771	9.36e-05		EFNA3	0.755035	1.68767	0.00167761
ADAMTS15	-0.374713	-1.29658	9.48e-05		THEM6	0.274155	1.20929	0.00171466
CRISPLD2	-0.402135	-1.32146	9.55e-05		SLFN5	0.859204	1.81404	0.00173992
CCDC71L	-1.22778	-2.34206	9.61e-05		RHOQ	0.283639	1.21726	0.0017677
ETS1	-0.263715	-1.20057	9.69e-05		UNC5B	0.867699	1.82475	0.0017677
ZNF567	-0.40206	-1.32139	9.95e-05		HK2	0.483965	1.39858	0.00182179
PIK3C2B	-0.506914	-1.42101	9.96e-05		GPR157	0.400051	1.31955	0.00184595
CDCA7L	-0.319608	-1.24799	0.000103618		COG1	0.28426	1.21779	0.00187714
KIAA0040	-1.33063	-2.51513	0.000110212		DGAT1	0.280521	1.21463	0.00188236
GPIHBP1	-0.945227	-1.92549	0.00011106		ACSS1	0.315983	1.24486	0.00189833
TLE1	-0.470169	-1.38527	0.000111199		CLDN1	0.323419	1.25129	0.00197659
DOCK4	-0.456452	-1.37216	0.000111199		TBC1D9	0.292428	1.2247	0.00198866
FAM72A	-0.5901	-1.50535	0.000112742		G6PC3	0.267927	1.20408	0.00200781
DOCK9	-0.274099	-1.20924	0.00011281		SPEG	0.630236	1.54782	0.00201184
RRP15	-0.286861	-1.21998	0.000123525		DPH1	0.399667	1.3192	0.00202056
VKORC1	-0.362022	-1.28523	0.000133752		LINC02604	0.485445	1.40002	0.00202761
CXCL1	-0.845215	-1.79653	0.000136413		OSBPL5	0.361759	1.28499	0.00207482
PBXIP1	-0.436114	-1.35295	0.00014394		TRAFD1	0.31903	1.24749	0.0021157
OLMALINC	-0.482507	-1.39717	0.000151721		KCNH4	0.545703	1.45973	0.00213021
MACIR	-0.475232	-1.39014	0.000151721		YRDC	0.323648	1.25149	0.00219113
RAB11FIP4	-0.380045	-1.30138	0.000157538		GPATCH3	0.343677	1.26899	0.00219286
PLK4	-0.331137	-1.258	0.000164169		POLR3F	0.347371	1.27224	0.00220206
INPP5B	-0.431555	-1.34869	0.000169003		ATAD3A	0.286193	1.21942	0.00229624
WHRN	-0.328981	-1.25613	0.000172279		KLF8	0.865628	1.82213	0.00231044
PTHLH	-1.37026	-2.58517	0.000185841		DUSP6	0.400071	1.31957	0.00242945
TMEM65	-0.373464	-1.29546	0.000188115		OXCT1	0.381038	1.30228	0.00244468
MUC3A	-0.519416	-1.43337	0.000191196		UNC13A	1.07324	2.10416	0.00245843
TANK	-0.39456	-1.31454	0.000196384		LIMK2	0.376786	1.29845	0.00247465
ZNF865	-0.284725	-1.21818	0.000196623		GFY	1.04983	2.07029	0.00248495
ALDH7A1	-0.328671	-1.25586	0.000201913		GMIP	0.40768	1.32655	0.00254233
HADH	-0.345645	-1.27072	0.000206673		DCXR	0.269819	1.20566	0.00256541
CELSR3	-0.351185	-1.27561	0.000214165		MYO7A	0.472168	1.38719	0.00257838
CREG1	-0.427281	-1.3447	0.000221054		ADCY3	0.302426	1.23322	0.00258722
SWT1	-1.01479	-2.02062	0.000236848		PRR35	0.989176	1.98505	0.0025935
TAOK3	-0.314108	-1.24324	0.000241456		PDE4DIP	0.333812	1.26034	0.0026602
TADA1	-0.609143	-1.52535	0.00024303		FASTKD5	0.297991	1.22943	0.00271629
COL7A1	-0.284235	-1.21776	0.00024777		SH3RF3-AS1	0.694303	1.6181	0.00272959
NCAM2	-2.42652	-5.37593	0.000249175		APOL1	0.583473	1.49845	0.0027775
CCDC88C	-0.291881	-1.22424	0.00025261		TRPV2	0.323563	1.25142	0.00280211
NECAB1	-0.781618	-1.71906	0.000253015		RFNG	0.313625	1.24283	0.00285476
ZNF669	-0.615876	-1.53249	0.000254646		STK36	0.31434	1.24344	0.002861
BEND3	-0.343248	-1.26861	0.000256611		IGF2	0.498844	1.41308	0.00290129
PDE6D	-0.363334	-1.2864	0.000266835		TMEM106A	0.714026	1.64038	0.00291024
ZNF652	-0.330463	-1.25742	0.000267907		EXOC3L4	1.99156	3.97666	0.00291368
ZNF292	-0.265708	-1.20223	0.000278835		DTX1	1.82407	3.54078	0.00292232
WDHD1	-0.274595	-1.20965	0.000281648		TRIM56	0.291513	1.22392	0.00293615
SCAMP1	-0.267493	-1.20371	0.000284281		AGFG2	0.32798	1.25525	0.00298945
ZC3H4	-0.28657	-1.21974	0.000288579		TAPBPL	0.847282	1.79911	0.00305406
PARD6B	-0.268919	-1.20491	0.000295468		TCHH	0.858192	1.81277	0.00307671
SLC2A6	-0.306564	-1.23676	0.00029596		SLC6A9	0.408196	1.32703	0.00310105
RECQL5	-0.379641	-1.30102	0.00030098		TTYH2	0.773335	1.70922	0.00315567
PYCR2	-0.290795	-1.22331	0.000310517		CD63	0.391858	1.31208	0.00323276
TMEM238	-0.687611	-1.61061	0.000314117		ATP7B	0.365237	1.28809	0.00324317
MIS18BP1	-0.328123	-1.25538	0.000315604		CCDC59	0.274438	1.20952	0.00327294
EIF2D	-0.398149	-1.31782	0.000315789		CRY2	0.349867	1.27444	0.00329766
ARMC9	-0.2896	-1.2223	0.000319178		MATN3	0.550934	1.46503	0.00333328
TCTN2	-0.378836	-1.30029	0.000329505		SAP30L-AS1	1.02381	2.03329	0.00338569
CENPK	-0.330914	-1.25781	0.000337284		HAGH	0.365846	1.28864	0.00339111
ZNF713	-0.616667	-1.53333	0.000346479		TPMT	0.389761	1.31018	0.00339613
SH3RF1	-0.303068	-1.23377	0.000348674		CRLF1	0.645487	1.56427	0.00342702
BCL9	-0.27728	-1.21191	0.000349296		ALOX15	2.34855	5.09313	0.00345681
DNAAF10	-0.379537	-1.30092	0.000352366		TMEM98	0.704229	1.62927	0.00347577
UBE2D1	-0.314506	-1.24359	0.00035613		FAM83G	0.33949	1.26531	0.00348095
AGL	-0.274382	-1.20948	0.000367931		MRPS18C	0.592916	1.50829	0.00350054
CYTH2	-0.307895	-1.2379	0.000368492		GBP3	0.764519	1.6988	0.0035163
KLHL17	-0.283939	-1.21751	0.000389208		RNF25	0.276236	1.21103	0.00363269
MIR1244-2	-0.830881	-1.77877	0.000389735		LAMA1	2.58166	5.98627	0.00366959
SCX	-0.5715	-1.48607	0.000391578		LINC01061	0.61999	1.53686	0.00370436
LINC01139	-1.51686	-2.86168	0.00040612		LCMT1	0.317209	1.24592	0.00374079
ZBTB1	-0.30714	-1.23725	0.000407586		POMGNT2	0.353813	1.27793	0.00375801
PLA2R1	-0.495917	-1.41022	0.000407757		SDSL	1.12188	2.1763	0.00384501
MZF1	-0.36817	-1.29071	0.000414829		DERL2	0.270965	1.20662	0.00386121
KIF15	-0.283048	-1.21676	0.00042096		NEFH	1.28861	2.44292	0.00397993
CXXC4	-0.972216	-1.96185	0.000422359		WDR19	0.308033	1.23802	0.00400963
FAM20C	-0.301202	-1.23217	0.000434731		DDRGK1	0.352976	1.27719	0.0040265
AHCTF1P1	-0.544035	-1.45804	0.000447184		IL22RA1	0.685673	1.60845	0.00412591
ZNF468	-0.334051	-1.26055	0.000473238		RAB36	0.552019	1.46614	0.00414206
SCIN	-1.30851	-2.47685	0.000489316		MRPS11	0.306375	1.2366	0.00414206
CNST	-0.323227	-1.25113	0.000494489		TPSB2	1.26396	2.40154	0.00414423
CPEB2	-0.667366	-1.58817	0.000507465		ABHD11	0.272801	1.20815	0.00417221
ZNF550	-0.433264	-1.35029	0.000507775		LINC02693	0.447419	1.3636	0.00421958
ZNF467	-0.654372	-1.57393	0.000511799		PLAU	0.334039	1.26054	0.00431843
WNT10A	-0.63285	-1.55062	0.000515953		GAL	0.446295	1.36254	0.00436672
KIT	-2.08412	-4.24018	0.000517758		ITPK1	1.72855	3.31394	0.00437914
DEPP1	-0.655938	-1.57564	0.000532105		PTPRK	3.32578	10.0267	0.00446984
KIAA1217	-0.651545	-1.57085	0.000532297		MKX	2.39512	5.26022	0.00449783
FBLN2	-2.43586	-5.41085	0.000543847		TMEM132E	1.65483	3.14885	0.00457066
ANKRD12	-0.300659	-1.23171	0.000548432		FAM174B	0.406192	1.32518	0.00457066
LMO7	-0.317539	-1.2462	0.000550517		HDX	1.12726	2.18443	0.00457506
PGBD2	-0.714708	-1.64115	0.000561136		BCO2	1.29781	2.45855	0.00457702
VGLL3	-0.437453	-1.35421	0.000574192		RAP1GAP	0.44294	1.35937	0.00463342
CACNA1I	-2.39176	-5.24796	0.000592813		KCNK6	0.282009	1.21589	0.00466297
BPNT1	-0.341402	-1.26699	0.000592813		JDP2	0.446764	1.36298	0.00470105
ZMYM2	-0.289135	-1.22191	0.000596366		FAHD1	0.305462	1.23581	0.00493253
PIK3R1	-0.405439	-1.32449	0.000601238		TBC1D13	0.290607	1.22316	0.00497838
ZFP82	-0.392197	-1.31239	0.000602597		HES2	0.349155	1.27381	0.00499449
PSMA3-AS1	-0.390726	-1.31105	0.000603287		FOXI3	2.14026	4.40843	0.00518649
SLITRK6	-1.51178	-2.85161	0.000604447		CAMK2N1	0.28676	1.2199	0.00519895
ADAMTSL2	-2.4321	-5.3968	0.000628909		MFSD3	0.347969	1.27277	0.00522445
KCNK3	-1.53392	-2.89572	0.000648299		LRRN2	0.750576	1.68246	0.00523267
ZNF813	-0.537272	-1.45123	0.000649662		ZNF337	0.370637	1.29292	0.00528347
APAF1	-0.333376	-1.25996	0.000652548		ELOF1	0.294981	1.22687	0.00529302
MYO15B	-0.791229	-1.73055	0.000654421		NAV2-AS6	0.838072	1.78766	0.00529302
TMEM218	-0.335351	-1.26168	0.000656177		ABHD4	0.547452	1.4615	0.00541382
ST8SIA4	-3.49116	-11.2446	0.000668154		PALD1	0.414749	1.33307	0.00544861
CISD2	-0.331925	-1.25869	0.000670155		MALAT1	0.425774	1.34329	0.00545446
MED25	-0.290461	-1.22303	0.00068816		USP18	0.43728	1.35405	0.00547652
IBA57	-0.501437	-1.41562	0.00068898		PLEKHO2	0.431333	1.34848	0.00560029
GUK1	-0.27665	-1.21138	0.00071313		NKX2-8	1.66774	3.17716	0.00580369
NUDT15	-0.308062	-1.23804	0.000715201		ASB8	0.334957	1.26134	0.00580881
LYPD6	-1.0124	-2.01727	0.000744179		MFSD2A	1.37561	2.59478	0.00596201
MAP3K6	-0.265607	-1.20214	0.000759057		KNDC1	0.970223	1.95914	0.00596493
ETV6	-0.352905	-1.27713	0.000764542		NDRG4	0.606112	1.52215	0.00606055
ERCC2	-0.351743	-1.2761	0.000766714		DNAAF9	0.360939	1.28426	0.00617992
TRIM13	-0.369131	-1.29157	0.000780226		WDR74	0.265451	1.20201	0.00619533
ELMOD2	-0.326473	-1.25394	0.000780226		BNIP1	0.478804	1.39359	0.00625785
SENP7	-0.406219	-1.32521	0.000817373		IL17RA	0.288671	1.22151	0.00625785
LAMA4	-1.41154	-2.66022	0.000853686		C12orf43	0.322884	1.25083	0.00626402
FIZ1	-0.321749	-1.24984	0.000859176		NCCRP1	1.1986	2.29516	0.00630341
MIR100HG	-0.413168	-1.33161	0.000877264		GBAP1	1.55175	2.93173	0.0063521
PKIA	-2.5021	-5.6651	0.000903653		IL11	0.59783	1.51344	0.00636863
CARHSP1	-0.321452	-1.24959	0.000941649		FAH	0.287953	1.22091	0.00646488
CALCOCO1	-0.328472	-1.25568	0.000962633		IL15RA	0.826293	1.77312	0.00655712
EPHA3	-4.98546	-31.6791	0.000964334		MED8	0.267516	1.20373	0.006584
BAZ2B	-0.324217	-1.25198	0.000966048		CASKIN1	0.58397	1.49897	0.00673154
KCNK1	-1.62414	-3.08259	0.000976697		ATP6V0E2-AS1	1.07307	2.10391	0.00682346
ZNF703	-0.368087	-1.29064	0.000980415		H4C8	0.932992	1.90923	0.00686106
SLC35E2A	-0.349588	-1.2742	0.000986639		PINK1	0.401287	1.32069	0.00686902
TET1	-0.622904	-1.53997	0.000993198		MTAP	0.71147	1.63747	0.00695094
CCDC34	-0.297304	-1.22885	0.000994978		RNF215	0.305549	1.23589	0.00702261
GLB1L2	-0.32066	-1.2489	0.00101418		PDX1	0.908744	1.87741	0.00719927
BLM	-0.271802	-1.20731	0.00102679		ELOVL6	1.78453	3.44507	0.00729901
AFAP1L1	-0.427566	-1.34496	0.00103086		H2AC6	0.470798	1.38588	0.00730371
ARV1	-0.478699	-1.39349	0.00104502		DNMT3B	0.468864	1.38402	0.00731975
HSD17B11	-0.309407	-1.2392	0.0010604		HES4	0.295279	1.22712	0.00731975
SHANK3	-0.343504	-1.26883	0.00107898		ACOT12	1.11628	2.16787	0.00734785
ATXN3	-0.40561	-1.32465	0.00108278		GPRASP1	0.449578	1.36564	0.00739797
MUC16	-0.399872	-1.31939	0.00108278		ERI1	0.282903	1.21664	0.00750361
NAALADL2	-3.3135	-9.94178	0.00109592		MTMR14	0.279818	1.21404	0.00753901
ESPN	-0.440728	-1.35729	0.00110041		MMP17	0.366872	1.28955	0.00767119
U2AF1	-2.90595	-7.49512	0.00110688		NKAP	0.287596	1.2206	0.00779509
TTLL7	-0.342288	-1.26777	0.00115161		ISG20	0.708081	1.63363	0.00789803
DENND2A	-0.45481	-1.3706	0.00115376		CEBPA	0.415213	1.3335	0.00816275
EBPL	-0.298886	-1.23019	0.00116843		KIF17	0.601819	1.51763	0.00816321
FAS	-0.495313	-1.40963	0.0011842		AEN	0.27511	1.21009	0.00821991
DENND6A	-0.298059	-1.22949	0.00118589		SMAP2	0.282545	1.21634	0.00823129
EFNA5	-0.459311	-1.37489	0.00120122		PLD1	0.295574	1.22737	0.00826421
TENM2	-0.726913	-1.65509	0.0013242		FAM214A	0.328749	1.25592	0.00835199
TRPA1	-3.70665	-13.0561	0.00141709		BSN	0.755062	1.6877	0.00836678
TBC1D17	-0.269683	-1.20554	0.00141796		ARFRP1	0.309107	1.23894	0.008373
ESCO2	-0.412139	-1.33066	0.00142416		PMVK	0.392692	1.31284	0.00846497
NSMCE4A	-0.294964	-1.22685	0.00151377		ZBTB17	0.264286	1.20104	0.0085105
GAA	-0.336469	-1.26266	0.00152293		BICDL1	0.363897	1.2869	0.00851278
MRPL55	-0.393637	-1.3137	0.00153802		EGR1	0.450846	1.36684	0.00853198
XRCC1	-0.360515	-1.28388	0.00162652		SAT2	0.365015	1.2879	0.00862179
CLASRP	-0.296217	-1.22792	0.00163219		MTMR8	1.00942	2.01311	0.00870755
KRCC1	-0.367364	-1.28999	0.00165323		ATP6V1E2	0.570542	1.48508	0.00880658
MEX3A	-0.352873	-1.2771	0.00170059		FILIP1	1.8382	3.57564	0.00891216
TRAPPC6A	-0.80117	-1.74251	0.00171972		RRP7BP	0.543828	1.45784	0.00905231
FAT3	-2.05813	-4.16446	0.00175568		GLB1	0.268983	1.20496	0.00918864
UHRF2	-0.32565	-1.25323	0.00183611		ACHE	0.522194	1.43614	0.00922871
CLDN3	-0.341062	-1.26669	0.0018477		ZP3	0.465979	1.38125	0.00925253
SNED1	-0.745825	-1.67693	0.00184881		GBP4	0.579749	1.49459	0.00928647
CYP27C1	-0.347481	-1.27234	0.00185485		GALM	0.347359	1.27223	0.00928858
CAMK1D	-0.55561	-1.46979	0.00196979		RIPOR3-AS1	2.84898	7.20491	0.00941116
SIPA1L2	-0.693884	-1.61763	0.00220206		NLRC5	0.610899	1.52721	0.00946653
NOP53	-0.28937	-1.22211	0.00224016		KLHL29	0.49878	1.41302	0.00947818
ALX1	-5.26156	-38.3608	0.0022451		MN1	0.904222	1.87154	0.00952382
MXRA8	-0.357962	-1.28161	0.00232667		SNTA1	0.49858	1.41282	0.00965444
TCAIM	-0.356413	-1.28024	0.00234259		GAR1	0.32691	1.25432	0.0096768
WNT6	-0.921623	-1.89425	0.00238173		EVL	0.342412	1.26787	0.00984031
OBSL1	-0.270249	-1.20602	0.0023855		TOB2P1	0.581067	1.49596	0.00988843
DIAPH3	-0.275488	-1.2104	0.00242973		ZNF343	0.401665	1.32103	0.00996571
SACS	-0.263653	-1.20051	0.00248495		PLEKHB1	0.79784	1.7385	0.00996571
DEPTOR	-0.461605	-1.37707	0.0025212		CCDC136	1.40011	2.63922	0.010018
ARHGEF40	-0.367333	-1.28997	0.00253045		TAF13	0.330075	1.25708	0.0100194
SMC5	-0.273632	-1.20885	0.00253898		HIVEP2	0.267069	1.20336	0.0101184
DMAC2	-0.298917	-1.23022	0.00254233		TMEM200C	3.84335	14.3537	0.0103782
TMEM81	-0.863042	-1.81887	0.00254277		NOTCH3	0.418887	1.3369	0.0103791
DENND1B	-0.657557	-1.57741	0.00264904		CILP2	1.04875	2.06873	0.0103834
PAQR3	-0.285091	-1.21849	0.00267876		CCDC69	1.01225	2.01706	0.0104529
ZNF469	-0.522032	-1.43598	0.0026936		LARP6	0.276473	1.21123	0.0104529
HNF4G	-0.962708	-1.94897	0.00275451		IRF5	0.49457	1.4089	0.0104758
LOC728743	-0.645231	-1.56399	0.00276399		GAREM2	0.344121	1.26938	0.0105564
WT1-AS	-0.779221	-1.7162	0.00276623		HERC6	2.21609	4.64633	0.0106734
SCYL3	-0.507387	-1.42147	0.00277158		FOXF2	0.28641	1.2196	0.0108661
GYS1	-0.396144	-1.31599	0.00279832		TPPP	0.545519	1.45955	0.0108964
ZNF737	-0.462134	-1.37758	0.00290928		MATN1	3.23396	9.40846	0.0109486
ZNF83	-0.298792	-1.23011	0.00294033		ADGRB1	0.430427	1.34763	0.010957
OXR1	-0.334176	-1.26066	0.00294917		LINC02901	0.967215	1.95506	0.0110625
RPL13AP5	-0.389253	-1.30972	0.00306359		SAMHD1	0.353125	1.27732	0.0110788
NKX6-1	-1.15182	-2.22194	0.00306938		HID1	0.46105	1.37654	0.0112448
DPY19L2P1	-0.402053	-1.32139	0.00309557		SNX21	0.373216	1.29524	0.0112856
EXOSC5	-0.414962	-1.33326	0.00315567		ABHD5	0.286466	1.21965	0.0112977
HDAC4	-0.264464	-1.20119	0.00315595		CD83	0.356638	1.28044	0.0113866
RASGEF1A	-0.397898	-1.31759	0.00315595		PKD1L2	1.45827	2.74779	0.0115283
DAAM1	-0.32444	-1.25218	0.00319093		IL32	0.590981	1.50627	0.011554
JADE1	-0.264719	-1.2014	0.00319496		MTFP1	0.320362	1.24864	0.011554
FAM78B	-1.54891	-2.92596	0.00324041		TMEM198	0.808513	1.75141	0.0116002
STXBP4	-0.420903	-1.33877	0.00327361		PRDX5	0.375657	1.29743	0.0116302
BRIP1	-0.336335	-1.26254	0.00329766		OST4	0.358128	1.28176	0.0116561
OVOL2	-0.500076	-1.41429	0.00334357		TENT5B	0.374386	1.29629	0.0116631
PAPSS2	-0.466383	-1.38164	0.00334981		SLAIN1	0.757367	1.6904	0.0116679
NR2F1	-0.351622	-1.27599	0.00338569		GLIS3	0.390565	1.31091	0.0116953
POLR3G	-0.27616	-1.21097	0.00338569		FGF11	0.596146	1.51167	0.0116979
MLLT6	-1.85611	-3.62031	0.00340194		RBBP9	0.285509	1.21884	0.0117473
PITPNC1	-0.28493	-1.21835	0.00344195		NXT1	0.347324	1.2722	0.0117547
LOC171391	-0.503844	-1.41799	0.00345965		STX18	0.306132	1.23639	0.0118853
ALDOC	-0.588529	-1.50371	0.00351965		LURAP1L	0.463816	1.37919	0.0120281
PIGN	-0.283978	-1.21755	0.00355051		LHX2	2.09628	4.27604	0.0121012
HEXD	-0.351151	-1.27558	0.0037869		CCZ1P-OR7E38P	0.302977	1.23369	0.0124551
NMUR1	-2.02586	-4.07233	0.00384923		KLHDC4	0.296741	1.22837	0.0126508
SYT17	-0.399879	-1.3194	0.00389496		SFXN2	0.43479	1.35171	0.0127958
CTSF	-0.294769	-1.22669	0.00392076		PTPRU	0.993586	1.99113	0.0128687
GNRH2	-5.10428	-34.3986	0.00415019		CD74	0.680827	1.60306	0.0128689
RBM43	-0.680752	-1.60298	0.0041558		ADRB1	0.294701	1.22663	0.0129674
MXI1	-0.387808	-1.3084	0.00419872		LBX1	2.04832	4.13625	0.0130821
AGO4	-0.303015	-1.23372	0.00420477		SLC52A3	0.30589	1.23618	0.0132414
AVPR2	-0.885816	-1.84781	0.00420503		NKIRAS2	0.326082	1.2536	0.0132695
MAL	-1.97747	-3.93801	0.00430059		ZC2HC1C	0.694155	1.61794	0.0135116
SGCE	-0.386691	-1.30739	0.00435935		GPR50	3.00432	8.02399	0.0135557
CASP6	-0.458499	-1.37411	0.00436672		NTS	1.54369	2.91539	0.013683
ST6GAL1	-1.11927	-2.17237	0.0046528		MED27	0.265227	1.20183	0.013683
DOK5	-2.0924	-4.26458	0.00466775		MAP3K20-AS1	0.740429	1.67067	0.013683
LRFN5	-1.42916	-2.6929	0.00480312		SLC22A15	1.81397	3.51609	0.0137019
LYPLAL1	-0.383656	-1.30464	0.00484121		HMGCL	0.29013	1.22275	0.013822
CHODL	-3.89199	-14.8458	0.00494975		UBOX5	0.37899	1.30043	0.0139718
ZNF772	-0.426844	-1.34429	0.00503695		FRMD4B	0.443004	1.35943	0.0141725
CCDC77	-0.414214	-1.33257	0.00507525		AFG1L	0.377573	1.29915	0.0144709
ZBTB45	-0.274268	-1.20938	0.00525539		TMEM233	4.10582	17.2177	0.0144709
VWDE	-0.37337	-1.29538	0.00529302		HPSE	0.381781	1.30295	0.0145467
TNFRSF18	-0.65098	-1.57023	0.00529711		ADCK2	0.269991	1.2058	0.0145526
GNAZ	-0.427687	-1.34508	0.0053107		FANK1	0.275015	1.21001	0.0146794
MGST1	-0.633899	-1.55175	0.0053967		DOCK3	1.25919	2.39362	0.0147204
GLRX2	-0.531017	-1.44495	0.00544213		ATP13A3-DT	1.45658	2.74458	0.0147352
TSPAN14	-0.26381	-1.20065	0.00548776		SNX25	0.277733	1.21229	0.0147452
FAM53B	-0.265268	-1.20186	0.00552997		CYFIP2	0.900816	1.86712	0.0148182
TNS4	-0.416081	-1.3343	0.00561943		SUSD6	0.335523	1.26183	0.0152202
SPA17	-0.484012	-1.39863	0.0056841		LRP1	0.311819	1.24127	0.0152312
TBX15	-0.526488	-1.44042	0.00568886		GOLGA8N	4.40726	21.2186	0.0152851
IFNGR2	-0.432575	-1.34964	0.00577452		CFAP57	1.03017	2.04226	0.0153152
SETMAR	-0.441628	-1.35814	0.00577452		HOXA1	0.445084	1.36139	0.0154362
BCKDHA	-0.314575	-1.24365	0.00580125		BMS1P2	0.79465	1.73466	0.0154828
SEC16B	-1.00548	-2.00761	0.00583042		CARD6	2.33609	5.04932	0.0155715
GNG2	-1.86379	-3.63963	0.00589738		RILPL1	0.279068	1.21341	0.0155715
ZNF385B	-3.42685	-10.7544	0.00592816		LRRC20	0.290425	1.223	0.0157106
GAMT	-0.293768	-1.22584	0.00600678		ENG	0.295365	1.2272	0.0159364
ITGB6	-2.50798	-5.68822	0.00606934		RELT	0.339947	1.26571	0.016087
MAP3K12	-0.321229	-1.24939	0.00608442		TIMM10	0.291295	1.22374	0.0163199
BMPR1B	-1.16906	-2.24866	0.00616308		ZNF275	0.437214	1.35399	0.0164957
ZSWIM4	-0.418512	-1.33655	0.00617704		GAL3ST1	4.18552	18.1957	0.0166032
MYRIP	-2.08912	-4.25488	0.00622673		SWI5	0.390205	1.31058	0.0168097
HOXC11	-0.276158	-1.21097	0.00638387		PLCB4	2.85452	7.23261	0.0168229
COA6	-0.391101	-1.31139	0.0064229		CCNO	0.303733	1.23433	0.0168266
AMN1	-0.32473	-1.25243	0.00648745		SOX8	0.81669	1.76136	0.0169808
STARD13	-0.489737	-1.40419	0.0065377		PUSL1	0.293155	1.22532	0.0169965
PPP1R14A	-0.265564	-1.20211	0.0065823		STX4	0.328003	1.25527	0.0170546
DOCK8	-0.643153	-1.56174	0.00664259		TRIM14	0.270544	1.20626	0.017102
DENND10P1	-0.52893	-1.44286	0.00665221		PCDHAC2	0.405649	1.32468	0.0171285
PDE7A	-0.287342	-1.22039	0.006722		GFUS	0.803576	1.74542	0.0171658
ICAM4	-0.97174	-1.9612	0.00681874		HAAO	0.58118	1.49607	0.0172599
MAP10	-0.935024	-1.91192	0.00682346		FN1	0.64387	1.56251	0.0173043
CENPJ	-0.263548	-1.20043	0.00692543		PAK6	0.28775	1.22074	0.0173962
SFT2D2	-0.582628	-1.49757	0.00696708		ACTL10	2.79793	6.95444	0.0173962
TAPT1-AS1	-0.860534	-1.81571	0.00698117		ZFAND2A-DT	0.445325	1.36162	0.0174173
RALGPS1	-0.469085	-1.38423	0.00719617		AKNA	0.391619	1.31186	0.0174256
NOL4L	-0.490431	-1.40486	0.0072044		SLFNL1	0.50824	1.42231	0.0177102
RPS6KL1	-0.772694	-1.70846	0.00721322		METTL22	0.38799	1.30857	0.0178932
GGNBP2	-4.13012	-17.5102	0.00721602		SLC3A1	2.17344	4.51098	0.0179215
SERTAD1	-0.399113	-1.3187	0.00736111		PELO	0.270723	1.20641	0.0180598
IMP3	-0.272129	-1.20759	0.0074057		ADCK5	0.399616	1.31916	0.0183497
ZNF793-AS1	-0.806314	-1.74874	0.00743698		NEK3	0.339602	1.26541	0.0184753
C4orf3	-0.307749	-1.23778	0.00759222		LOC100129215	0.816567	1.76121	0.0185335
CCNE2	-0.321745	-1.24984	0.00760444		PEX12	0.480119	1.39486	0.0185888
CYBRD1	-0.661396	-1.58161	0.00766674		ZNF274	0.371899	1.29406	0.0185951
PPP2R2B	-2.40085	-5.28113	0.00786102		DPF1	0.514924	1.42892	0.01878
GCA	-0.349075	-1.27374	0.00799645		KCNH2	0.791489	1.73086	0.0187827
DLC1	-0.331378	-1.25821	0.00812507		ABCG1	1.77151	3.41411	0.0189307
TMEM63A	-0.29831	-1.2297	0.00814282		PICK1	0.273733	1.20893	0.0190181
LOC101928596	-1.05644	-2.07979	0.00816275		TMEM249	0.633396	1.55121	0.0191343
THRB	-0.646215	-1.56506	0.00833427		PUF60	1.22047	2.33022	0.0191737
KLC4	-0.330566	-1.25751	0.00836438		RPL26L1	0.310244	1.23992	0.0191761
BBC3	-0.668956	-1.58992	0.00837798		CXCL16	0.330838	1.25774	0.0196141
HOXD11	-1.63309	-3.10177	0.00865819		DCUN1D3	0.327698	1.25501	0.0196989
PLA2G6	-0.508295	-1.42237	0.00874242		TNRC6C	0.30762	1.23766	0.0197735
FERMT1	-0.581896	-1.49681	0.00875524		QRICH2	0.598794	1.51445	0.0202417
TRNS1	-0.460933	-1.37643	0.00881663		TSPEAR-AS1	0.574247	1.4889	0.0205945
PCOLCE2	-0.629863	-1.54742	0.00881663		H2BC4	0.546632	1.46067	0.0206168
PIBF1	-0.289764	-1.22244	0.00888912		EIF4EBP1	0.287005	1.22011	0.020698
IRF2BP1	-0.272771	-1.20813	0.00900332		PLEKHM1P1	0.783035	1.72075	0.0208653
SANBR	-0.297173	-1.22873	0.00905303		AIG1	0.273166	1.20846	0.0210026
BOLA2	-0.655033	-1.57465	0.00906624		MIRLET7BHG	0.49169	1.40609	0.0212876
TMTC2	-0.461591	-1.37706	0.00907976		ZFAND2A	0.335365	1.2617	0.0216668
ZNF551	-0.371261	-1.29348	0.00919779		CALCA	2.06557	4.18598	0.0218092
SMYD3	-0.505148	-1.41927	0.00926525		NANOS3	4.0619	16.7014	0.0218802
LINC01843	-1.21886	-2.32762	0.00941256		SMO	0.336374	1.26258	0.0218841
ANKRD9	-0.300917	-1.23193	0.00946652		NFAM1	0.853091	1.80637	0.0220663
ART5	-1.21589	-2.32284	0.0094893		HHEX	0.452088	1.36802	0.0220763
CWC25	-1.67546	-3.1942	0.00963424		RGS9BP	1.06455	2.09152	0.0221132
CLYBL	-1.0594	-2.08406	0.00964232		PJA1	0.327928	1.25521	0.022147
LZTFL1	-0.291941	-1.22429	0.00973464		FBXO32	0.298238	1.22964	0.0225277
RBP1	-0.50935	-1.42341	0.00977088		CDKL5	0.741607	1.67204	0.022537
PDP2	-0.263595	-1.20047	0.00984031		ZNF620	0.785672	1.72389	0.022537
LOC441204	-1.86837	-3.65121	0.0102033		IL18BP	0.288545	1.22141	0.0226746
ZNF680	-0.366883	-1.28956	0.0102196		LINC00265	0.389265	1.30973	0.0226996
SYTL5	-1.7787	-3.43116	0.0104323		KLHL30	1.84191	3.58483	0.0228091
TTC39A	-0.349424	-1.27405	0.0104529		SELENOV	0.83283	1.78118	0.022879
RIMKLB	-0.30415	-1.23469	0.0104529		FAM53A	0.529056	1.44298	0.0230748
TUSC1	-0.493255	-1.40762	0.0105566		DAGLA	0.43617	1.35301	0.0231787
CYP2S1	-0.31818	-1.24676	0.0106217		SLC22A31	0.477357	1.39219	0.0232347
PIH1D1	-0.325653	-1.25323	0.0108499		DTD1	0.396214	1.31605	0.0233521
CRIPT	-0.35998	-1.28341	0.0111653		MSRB1	0.263648	1.20051	0.0236655
CYP2U1	-0.750654	-1.68256	0.0112358		FKBP1B	0.38894	1.30943	0.0236703
RIC8B	-0.273178	-1.20847	0.0112434		DOCK6	0.337589	1.26364	0.0240221
CCDC191	-0.584876	-1.49991	0.0112977		AKT3	2.41876	5.34712	0.0240822
LGR6	-2.03737	-4.10496	0.0113164		ZBTB48	0.274579	1.20964	0.0240891
ZNF836	-0.84625	-1.79782	0.011414		CAMK1	0.638418	1.55662	0.024273
CDK18	-0.719427	-1.64653	0.0115585		TMEM234	0.472785	1.38779	0.024275
PPP1R9A	-0.488313	-1.4028	0.0116189		GCGR	0.869296	1.82677	0.0244549
LPAR6	-0.802036	-1.74356	0.0117528		ZNF674	0.438809	1.35548	0.0244597
PARN	-3.25009	-9.51427	0.0117532		SHE	1.77512	3.42267	0.0244855
MDM1	-0.34295	-1.26835	0.0120789		CYLD	0.288303	1.2212	0.0245633
CBR4	-0.330091	-1.25709	0.0121203		C14orf132	0.299971	1.23112	0.0245871
ZNF701	-0.430133	-1.34736	0.0121526		LINC00869	0.376775	1.29844	0.0247173
EFEMP1	-0.837993	-1.78756	0.0123621		ADAM23	1.05268	2.07438	0.0251221
NALCN	-0.373994	-1.29594	0.0126571		SINHCAF	3.01212	8.06749	0.0251238
EXD3	-0.359763	-1.28321	0.0127056		IL17REL	0.929976	1.90524	0.0255332
LOC105373289	-1.13363	-2.1941	0.0133945		DRAM1	0.281564	1.21551	0.0256179
FOXE1	-1.75084	-3.36554	0.0135268		METAP1D	0.360758	1.2841	0.0258549
RBP4	-0.463137	-1.37854	0.0135305		BORCS5	0.460489	1.37601	0.0261391
RCCD1	-0.321079	-1.24926	0.0135782		STK31	1.4417	2.71641	0.0268784
LCMT2	-0.347644	-1.27248	0.0138816		ALS2CL	0.567853	1.48232	0.0269556
RSBN1	-0.275811	-1.21067	0.0139887		CDX2	0.607032	1.52312	0.0269996
MNS1	-0.499986	-1.4142	0.014006		FAM171A1	0.305862	1.23616	0.0269996
HES6	-0.317486	-1.24616	0.0140089		SOCS2-AS1	1.0767	2.1092	0.0271009
ZNF22	-0.330218	-1.2572	0.0141639		ADARB2	0.843387	1.79426	0.0271673
GNG11	-0.294807	-1.22672	0.0141783		ANKEF1	0.352598	1.27686	0.0271675
AXIN2	-0.820015	-1.76542	0.014247		CFAP300	0.593404	1.5088	0.0272703
EGLN3	-0.325876	-1.25342	0.0142486		SLC7A8	1.30337	2.46805	0.0272971
PROS1	-0.464614	-1.37995	0.014546		PHLDB3	0.706804	1.63218	0.0273447
PPM1E	-0.329663	-1.25672	0.0145968		PLCG2	0.342896	1.2683	0.0274703
HECTD2	-0.333832	-1.26036	0.0146238		ATP6V1B1-AS1	2.29046	4.89213	0.0278305
GRHL1	-0.387642	-1.30825	0.0147474		ITGA1	0.763137	1.69718	0.0279623
FAM172A	-0.275802	-1.21067	0.0148318		LNCOC1	1.2026	2.30154	0.0280344
PBX1	-1.86349	-3.63887	0.014959		ULBP2	1.21493	2.32129	0.0281727
MAP7D2	-0.29206	-1.22439	0.0150633		SAMD9L	0.915381	1.88607	0.0281727
COL6A3	-0.961464	-1.94728	0.015271		NOMO1	2.29869	4.9201	0.0284597
CARD8	-0.315036	-1.24404	0.0153768		SRPX2	2.40914	5.31158	0.0288476
PRDM8	-0.691183	-1.61461	0.0154242		BTN2A3P	1.25982	2.39466	0.0289932
UNC13D	-0.321328	-1.24948	0.0155191		CEBPA-DT	1.71324	3.27897	0.0290378
GRIK4	-0.935609	-1.9127	0.0158656		SLC7A2	2.11342	4.32717	0.029326
LAG3	-0.751786	-1.68388	0.0159364		BEX4	1.29839	2.45955	0.029326
CYBB	-1.48238	-2.7941	0.0159364		NKX6-2	0.478061	1.39287	0.0298697
YTHDC1	-2.71832	-6.58107	0.0160722		PTCH2	1.43865	2.71067	0.0300863
RABL2B	-0.317471	-1.24614	0.0163328		ASPHD1	0.370714	1.29299	0.0301879
MIS12	-0.337539	-1.2636	0.0164299		PSTPIP2	1.76269	3.39329	0.0303757
EPHA4	-2.03137	-4.08792	0.0164985		AEBP1	1.02622	2.03669	0.0304765
ABRACL	-0.311092	-1.24065	0.0167098		CREB3L1	0.839682	1.78966	0.030539
ARL8A	-0.292249	-1.22455	0.0169432		IGDCC4	0.758349	1.69155	0.0307449
RCOR2	-0.393901	-1.31394	0.0174448		AMDHD2	0.309604	1.23937	0.0307855
EGFL7	-0.312464	-1.24183	0.0174889		MGARP	0.866235	1.8229	0.0310355
CENPC	-0.291421	-1.22384	0.0175293		STYK1	1.24269	2.3664	0.0311716
TRAM1L1	-1.44475	-2.72216	0.0175297		ASTE1	0.469265	1.3844	0.0315039
CFAP44	-0.87354	-1.83215	0.0178453		CCDC153	0.77513	1.71134	0.0316517
ACAD10	-0.300381	-1.23147	0.0178583		IKZF3	1.04118	2.05791	0.0317418
SHISA4	-0.352921	-1.27714	0.0185428		UQCC1	0.264483	1.20121	0.0321235
FAM210B	-0.512997	-1.42701	0.01878		USP2	0.581176	1.49607	0.032126
C11orf86	-2.11542	-4.33315	0.0190218		ACTN2	2.97263	7.84965	0.0322999
CEP162	-0.479266	-1.39403	0.0190748		H2AC11	0.921171	1.89365	0.032355
MYH15	-0.481445	-1.39614	0.0190967		LSMEM1	0.693342	1.61703	0.0327574
MAML2	-0.564815	-1.4792	0.0193338		MAML3	0.359781	1.28323	0.0331084
COG7	-0.288652	-1.2215	0.0194372		CARD11	3.07864	8.44818	0.0332125
FUZ	-0.469581	-1.38471	0.0195402		ROBO3	0.373493	1.29549	0.0336155
ALDH16A1	-0.268168	-1.20428	0.0196141		GGT5	0.468317	1.38349	0.0337281
HR	-0.52074	-1.43469	0.019892		AATK	0.512596	1.42661	0.0337779
TBX19	-0.841476	-1.79188	0.0200803		SNORD17	1.56494	2.95866	0.03382
ZNF37BP	-0.283943	-1.21752	0.0201225		SAMD4A	0.279103	1.21344	0.0338291
CRACDL	-0.629409	-1.54693	0.0205533		C17orf107	1.00392	2.00544	0.0342284
DBT	-0.313892	-1.24306	0.0211185		KCNMB4	1.00953	2.01326	0.0343447
STARD9	-0.298031	-1.22947	0.0212098		ANKRD20A5P	1.52558	2.87903	0.0345643
LPCAT4	-0.264559	-1.20127	0.0217327		PIGL	0.544377	1.45839	0.0347698
PPFIA3	-0.356753	-1.28054	0.0219399		KAT14	0.341919	1.26744	0.0347858
SLC45A3	-0.476824	-1.39168	0.0221008		GALNT9	1.1609	2.23596	0.0348565
PPP1R37	-0.275882	-1.21073	0.0224021		POLR2J3	0.41404	1.33241	0.0349128
CCDC9B	-0.313088	-1.24236	0.0224021		CSPG5	0.53661	1.45056	0.0349423
RAG1	-1.49912	-2.82671	0.0225765		RGCC	0.719158	1.64622	0.0353955
MED12L	-0.788834	-1.72768	0.022802		SYNE3	0.629553	1.54709	0.0359024
TPM3P9	-0.405331	-1.32439	0.0228614		TMEM192	0.407129	1.32604	0.0359144
CPPED1	-0.323368	-1.25125	0.0230395		VEPH1	2.58457	5.99836	0.0360178
BRMS1L	-0.356182	-1.28003	0.023078		HAS3	0.287818	1.22079	0.0361555
CREB3L4	-0.507123	-1.42121	0.0235831		EEF1D	0.561414	1.47572	0.0362165
DUSP9	-0.375672	-1.29744	0.0237102		ZNF391	0.391666	1.31191	0.0369112
NFKBIZ	-0.531762	-1.44569	0.0237316		NANP	0.265377	1.20195	0.0374023
SNX16	-0.301644	-1.23255	0.0239105		THSD1	0.806346	1.74878	0.037529
CASP14	-3.19239	-9.14121	0.0240186		MAPK13	0.313868	1.24304	0.0377755
SSTR5-AS1	-0.568975	-1.48347	0.0240247		SCRT1	1.51846	2.86486	0.0377755
PRRT2	-0.441747	-1.35825	0.0240684		GDF11	0.42485	1.34243	0.0378248
ERMAP	-0.292939	-1.22513	0.024078		GLI4	0.282375	1.2162	0.0379179
ICAM5	-0.322081	-1.25013	0.0241699		C19orf71	0.360882	1.28421	0.0379838
HOXD1	-1.8127	-3.51299	0.024273		ALG14	0.525639	1.43957	0.0385486
NRP2	-0.680044	-1.60219	0.0244782		ZDHHC11	0.677415	1.59927	0.0386346
NPIPA9	-1.79261	-3.46442	0.0247755		RNF24	0.348041	1.27283	0.0388083
PNRC1	-0.263857	-1.20068	0.0248615		TMEM86A	2.09312	4.26669	0.0389795
GTF2IRD2	-0.6366	-1.55466	0.025233		SVIL-AS1	0.322028	1.25009	0.0389795
CLUAP1	-0.317082	-1.24581	0.0256617		ZNF696	0.32984	1.25687	0.0391691
ZMYND10	-0.703288	-1.62821	0.0260013		BCAT2	0.339117	1.26498	0.0393174
CCNG2	-0.282655	-1.21643	0.026255		PROM1	2.31814	4.9869	0.0398346
LMO7-AS1	-3.32374	-10.0126	0.0263281		EBF2	2.1105	4.31842	0.0399051
SOX21-AS1	-0.725023	-1.65293	0.0264997		CASTOR1	0.417544	1.33565	0.0400154
ZNF138	-0.483912	-1.39853	0.0265655		ERN1	0.423431	1.34111	0.0401825
ENPP1	-0.263354	-1.20027	0.0265854		GSDME	0.307242	1.23734	0.0402539
MIR924HG	-0.993309	-1.99075	0.0266559		ARHGDIB	1.50531	2.83887	0.040366
TMEM164	-0.264153	-1.20093	0.0268607		LOC105371414	0.489659	1.40411	0.0406876
CFAP418	-0.315249	-1.24423	0.0271009		SYBU	0.469761	1.38488	0.0409465
ZNF576	-0.42739	-1.3448	0.0272481		TMEM30A-DT	2.52293	5.74746	0.0411699
GNAO1-DT	-1.42995	-2.69438	0.027499		FLYWCH2	0.303297	1.23396	0.041179
TFEB	-0.755018	-1.68765	0.0276378		MYCBPAP	0.951712	1.93417	0.0411796
PVT1	-0.266815	-1.20315	0.0286974		SERPINB8	0.795472	1.73565	0.0414192
HAUS4	-0.316562	-1.24536	0.0288872		FAM241B	0.277603	1.21218	0.0414377
KBTBD3	-0.797881	-1.73855	0.0292519		RIMBP3	0.604233	1.52017	0.0415519
QPCTL	-0.340164	-1.2659	0.029452		PCDHA11	0.330677	1.2576	0.0416224
TMCO6	-0.33956	-1.26537	0.0295739		JDP2-AS1	1.3574	2.56223	0.0419195
MIR210HG	-0.882151	-1.84312	0.0296681		NDRG1	0.39222	1.31241	0.0429456
CDKL2	-0.335133	-1.26149	0.029791		ITPKA	0.480408	1.39514	0.0430608
ZNF497	-0.621971	-1.53898	0.0298601		CREB5	0.439418	1.35606	0.0430608
ARAP3	-0.323244	-1.25114	0.0299016		ULBP3	0.687353	1.61033	0.0430608
INSYN2B	-1.40071	-2.64032	0.0299016		TIGD7	0.518933	1.4329	0.0431403
ITGAE	-0.305192	-1.23558	0.0300863		LINC-PINT	0.499389	1.41362	0.0434407
SMIM4	-0.811456	-1.75498	0.0302251		RCAN1	0.315757	1.24466	0.0434552
CAMKV	-1.82175	-3.53511	0.0305081		TMEM121B	0.781217	1.71858	0.0434955
IFITM10	-0.54379	-1.4578	0.0305367		ACCS	0.318065	1.24666	0.0443736
ZCCHC24	-0.485444	-1.40002	0.0306711		TPST2	0.506594	1.42069	0.0447566
FHDC1	-0.859978	-1.81501	0.0307744		NUPR1	0.415951	1.33418	0.0449954
SPC24	-0.273718	-1.20892	0.0308474		DYNC2LI1	0.374891	1.29674	0.0449954
FAM72D	-0.302374	-1.23317	0.0308803		TMEM25	0.270828	1.2065	0.0449954
RMI2	-0.417415	-1.33553	0.0310453		PAPLN	0.374481	1.29637	0.0450723
NEURL1B	-0.277336	-1.21195	0.031434		GATB	0.341868	1.2674	0.0452254
NENF	-0.35336	-1.27753	0.0315746		ATG4D	0.273243	1.20852	0.0453937
STOX1	-0.406494	-1.32546	0.0316517		ZNF22-AS1	0.910218	1.87933	0.0456051
PTPN6	-0.393963	-1.314	0.0319039		FAM167A	1.4272	2.68923	0.0456377
ZNF738	-0.292767	-1.22499	0.032201		USP35	0.268812	1.20482	0.0465765
B3GALT1	-2.81602	-7.04217	0.0322447		MEIS3P1	0.369126	1.29157	0.0465895
ZNRF2P1	-0.419989	-1.33792	0.0325546		RRAD	1.0116	2.01614	0.0465917
HMX2	-0.428462	-1.3458	0.0326775		LY96	2.98873	7.93776	0.0468554
LHX1	-1.31	-2.47942	0.0327189		GUCA1B	0.792553	1.73214	0.0469346
SBSPON	-0.756656	-1.68957	0.0329123		KLHDC7B	1.29557	2.45475	0.0470782
DLX6	-0.730195	-1.65886	0.0329203		SNAI2	2.13571	4.39455	0.0476141
TMEM220-AS1	-3.07616	-8.43367	0.0333404		MAP4K1	0.524841	1.43877	0.0477021
BANK1	-1.37663	-2.59662	0.0334346		POLR3D	0.278145	1.21263	0.0485096
FBXL17	-0.273434	-1.20868	0.0336083		CSAD	0.382035	1.30318	0.048545
PLEKHA7	-0.28976	-1.22244	0.0336999		CKMT2	1.12863	2.1865	0.0488252
INAFM1	-0.509503	-1.42356	0.0337269		LOC100128653	0.387335	1.30798	0.0489069
DTWD2	-0.302038	-1.23288	0.0337281		RETREG1	0.478539	1.39333	0.0491235
DLK2	-0.469747	-1.38487	0.0338275		TINCR	0.510898	1.42494	0.0491739
LOC105376204	-2.09352	-4.26789	0.0344175		RGPD8	0.362205	1.28539	0.049511
SLC8A1	-4.14718	-17.7185	0.0346761		TSNARE1	0.374359	1.29626	0.0495518
PIGA	-0.268802	-1.20481	0.0347858		INPP4B	0.75996	1.69344	0.0499335
HMCN1	-2.93145	-7.62876	0.0347858
DENND6B	-0.528727	-1.44266	0.0350272
SLC2A9	-0.617699	-1.53443	0.0356541
ZBTB6	-0.263419	-1.20032	0.0360057
MTERF2	-0.321817	-1.2499	0.0362031
ZNF606	-0.303105	-1.2338	0.0362881
LBX2	-0.682914	-1.60538	0.0366489
ZSWIM5	-0.29336	-1.22549	0.0370826
PTPRN	-2.47529	-5.56078	0.037529
SLITRK5	-4.10227	-17.1754	0.0376203
TJP3	-0.594809	-1.51027	0.0377855
CAPN8	-1.13241	-2.19224	0.0380175
TUBA3D	-1.48596	-2.80104	0.038081
PFKFB4	-0.323869	-1.25168	0.0385183
MEG9	-0.375461	-1.29725	0.0385631
ADSS1	-0.490711	-1.40514	0.0386138
ANK3	-0.948096	-1.92932	0.038718
LAMA2	-0.98326	-1.97693	0.0392747
PCDHB2	-0.326489	-1.25396	0.0393211
ARHGEF37	-0.639795	-1.55811	0.0393322
POLE2	-0.31446	-1.24355	0.0397355
LIPT2	-0.65123	-1.57051	0.0397355
ARVCF	-0.349581	-1.27419	0.0398694
OCEL1	-0.460304	-1.37583	0.0405489
TMTC4	-0.341887	-1.26741	0.0410025
RGS17	-0.443848	-1.36023	0.0410404
OTUD6B-AS1	-0.266896	-1.20322	0.0410404
PTOV1-AS2	-0.44239	-1.35885	0.041179
SHISAL1	-0.480337	-1.39507	0.0416224
UPK3B	-0.688934	-1.61209	0.0416768
ZNF92	-0.332703	-1.25937	0.0423157
BTD	-0.31413	-1.24326	0.0424548
HSF4	-0.365438	-1.28827	0.0425418
SLC43A1	-0.952399	-1.93509	0.0428998
LINC00938	-0.427045	-1.34448	0.043053
SH3BGRL2	-0.35222	-1.27652	0.043058
PLEKHA8P1	-0.35896	-1.2825	0.043147
CEP76	-0.274919	-1.20993	0.043147
STARD4-AS1	-1.10856	-2.15631	0.043147
TPD52L1	-1.43289	-2.69988	0.043288
PACC1	-0.346575	-1.27154	0.0435447
PANK1	-0.294912	-1.22681	0.0437647
ICA1	-1.00798	-2.0111	0.0439564
JPH1	-0.677428	-1.59929	0.0439955
LARGE2	-0.446689	-1.36291	0.0441103
ACTR6	-0.265114	-1.20173	0.0442449
SLC25A18	-0.445467	-1.36176	0.0444459
ZDHHC14	-0.284132	-1.21768	0.0446749
THRA	-0.483338	-1.39797	0.0448626
LOC100506124	-2.32035	-4.99454	0.0450723
KLHL28	-0.350525	-1.27502	0.0451962
LINC01239	-0.750231	-1.68206	0.0456756
ANKRD22	-0.671535	-1.59277	0.046029
SSBP3	-0.350651	-1.27514	0.0462303
SLC27A1	-0.56312	-1.47746	0.0462882
DOCK2	-1.5813	-2.9924	0.0464814
ANKK1	-3.04535	-8.25544	0.0466876
UTS2R	-1.34531	-2.54085	0.0467679
HESX1	-0.825319	-1.77193	0.0469984
UQCRHL	-0.491576	-1.40598	0.0470162
ACBD5	-0.27099	-1.20664	0.0473092
MEG8	-0.839868	-1.78989	0.0473561
SLC9A7P1	-0.714239	-1.64062	0.0474325
DHRS4-AS1	-0.5213	-1.43525	0.0474702
SEMA5B	-1.82824	-3.55103	0.0475434
PDK1	-0.314795	-1.24383	0.0483278
CEMIP	-0.477666	-1.39249	0.0488252
RSAD1	-0.280695	-1.21478	0.0489013
IL16	-0.963945	-1.95064	0.049163
NIPSNAP3A	-0.287592	-1.2206	0.0494244

## Sheet: Table S2
Table S2. Gene Ontology Enrichment Analysis of Differentially Expressed Genes between wild-type and TET3-knockout PANC-1 cells
ONTOLOGY	ID	Description	GeneRatio	BgRatio	pvalue	p.adjust	qvalue	geneID	Count
BP	GO:0061564	axon development	65/1196	479/18614	8.09678e-09	2.31604e-05	2.06441e-05	CRABP2/MMP2/EFNB2/L1CAM/ENAH/SEMA3F/CDH2/PALLD/UNC5C/TNC/TUBB3/GLI3/BMP7/PTEN/SLIT3/SLITRK2/WNT5A/ALCAM/NOG/SHH/TBCE/MTR/DRD2/RET/PLXND1/ARHGAP4/PRICKLE1/ETV1/VASH2/KLF7/CAMSAP2/MAP2/NREP/SEMA3C/PLXNB3/LPAR3/EMB/EPHA7/PLXNB1/SKIL/TIAM1/RYK/SMAD4/DIXDC1/PLXNA2/SPAST/KIF5C/ULK2/NTRK2/NCAM2/PARD6B/SLITRK6/EPHA3/EFNA5/ARHGEF40/NKX6-1/CHODL/BMPR1B/LGR6/EPHA4/NRP2/LHX1/SLITRK5/ANK3/SEMA5B	65
BP	GO:0016055	Wnt signaling pathway	63/1196	461/18614	1.04942e-08	2.31604e-05	2.06441e-05	GPC4/CD24/ASPM/CDH2/SFRP1/GLI3/PTEN/WNT5A/NOG/SHH/CDC73/TMEM64/DRD2/LGR4/FZD8/COL1A1/IGFBP2/SOX4/PRICKLE1/CDH3/NID1/TCF7/WLS/SOX13/TLE3/TPBG/TTC21B/STK3/AMOTL1/TIAM1/RYK/DIXDC1/WNT9A/TMEM9/PLPP3/CSNK1G3/KLHL12/PRKAA2/PRDM15/GPC3/CDK14/GPC6/NPHP4/TLE1/PBXIP1/CELSR3/CCDC88C/BCL9/CXXC4/WNT10A/LYPD6/CALCOCO1/ZNF703/WNT6/DAAM1/JADE1/FAM53B/FERMT1/LGR6/AXIN2/FUZ/LBX2/HESX1	63
BP	GO:0198738	cell-cell signaling by wnt	63/1196	463/18614	1.24074e-08	2.31604e-05	2.06441e-05	GPC4/CD24/ASPM/CDH2/SFRP1/GLI3/PTEN/WNT5A/NOG/SHH/CDC73/TMEM64/DRD2/LGR4/FZD8/COL1A1/IGFBP2/SOX4/PRICKLE1/CDH3/NID1/TCF7/WLS/SOX13/TLE3/TPBG/TTC21B/STK3/AMOTL1/TIAM1/RYK/DIXDC1/WNT9A/TMEM9/PLPP3/CSNK1G3/KLHL12/PRKAA2/PRDM15/GPC3/CDK14/GPC6/NPHP4/TLE1/PBXIP1/CELSR3/CCDC88C/BCL9/CXXC4/WNT10A/LYPD6/CALCOCO1/ZNF703/WNT6/DAAM1/JADE1/FAM53B/FERMT1/LGR6/AXIN2/FUZ/LBX2/HESX1	63
BP	GO:0060070	canonical Wnt signaling pathway	48/1196	313/18614	1.67081e-08	2.33914e-05	2.085e-05	ASPM/CDH2/SFRP1/GLI3/PTEN/WNT5A/NOG/SHH/TMEM64/LGR4/FZD8/COL1A1/IGFBP2/SOX4/PRICKLE1/CDH3/NID1/TCF7/WLS/SOX13/TLE3/TPBG/TTC21B/STK3/RYK/DIXDC1/WNT9A/TMEM9/PLPP3/CSNK1G3/PRDM15/GPC3/CDK14/NPHP4/TLE1/CCDC88C/BCL9/WNT10A/LYPD6/ZNF703/WNT6/JADE1/FAM53B/FERMT1/LGR6/AXIN2/FUZ/HESX1	48
BP	GO:0007409	axonogenesis	58/1196	427/18614	5.01707e-08	5.61912e-05	5.00862e-05	CRABP2/EFNB2/L1CAM/ENAH/SEMA3F/CDH2/PALLD/UNC5C/TUBB3/GLI3/BMP7/PTEN/SLIT3/SLITRK2/WNT5A/ALCAM/NOG/SHH/TBCE/DRD2/RET/PLXND1/ARHGAP4/PRICKLE1/ETV1/KLF7/MAP2/SEMA3C/PLXNB3/LPAR3/EMB/EPHA7/PLXNB1/SKIL/TIAM1/RYK/SMAD4/DIXDC1/PLXNA2/SPAST/KIF5C/ULK2/NTRK2/PARD6B/SLITRK6/EPHA3/EFNA5/ARHGEF40/NKX6-1/CHODL/BMPR1B/LGR6/EPHA4/NRP2/LHX1/SLITRK5/ANK3/SEMA5B	58
BP	GO:0006695	cholesterol biosynthetic process	16/1196	56/18614	2.75014e-07	0.000177119	0.000157876	LBR/SREBF1/ACLY/HSD17B7/INSIG1/DHCR7/FDPS/HMGCS1/MSMO1/EBP/CYP51A1/LPCAT3/IDI1/FDFT1/PRKAA2/ARV1	16
BP	GO:1902653	secondary alcohol biosynthetic process	16/1196	56/18614	2.75014e-07	0.000177119	0.000157876	LBR/SREBF1/ACLY/HSD17B7/INSIG1/DHCR7/FDPS/HMGCS1/MSMO1/EBP/CYP51A1/LPCAT3/IDI1/FDFT1/PRKAA2/ARV1	16
BP	GO:0016126	sterol biosynthetic process	17/1196	63/18614	2.91477e-07	0.000177119	0.000157876	LBR/SREBF1/ACLY/HSD17B7/INSIG1/DHCR7/FDPS/SQLE/HMGCS1/MSMO1/EBP/CYP51A1/LPCAT3/IDI1/FDFT1/PRKAA2/ARV1	17
BP	GO:0030198	extracellular matrix organization	45/1196	314/18614	3.46348e-07	0.000177119	0.000157876	MMP2/TGFBI/PHLDB2/COL5A1/THSD4/VWA1/ANTXR1/ADAMTS3/HAS2/TGFB2/ELF3/COL1A1/PRICKLE1/COL4A2/PHLDB1/P4HA1/NID1/EXOC8/FURIN/MYO1E/HSD17B12/OLFML2A/BCL3/COL4A1/TNFRSF1A/NPNT/PXDN/DDR2/WT1/TGFBR1/MMP16/FGFR4/ADAMTS10/ADAMTS15/CRISPLD2/PBXIP1/COL7A1/SCX/ADAMTSL2/ERCC2/ZNF469/FERMT1/AXIN2/HMCN1/LAMA2	45
BP	GO:0007411	axon guidance	36/1196	225/18614	3.54554e-07	0.000177119	0.000157876	EFNB2/L1CAM/ENAH/SEMA3F/PALLD/UNC5C/TUBB3/GLI3/BMP7/SLIT3/WNT5A/ALCAM/NOG/SHH/RET/PLXND1/ETV1/KLF7/SEMA3C/PLXNB3/EMB/EPHA7/PLXNB1/RYK/SMAD4/PLXNA2/KIF5C/EPHA3/EFNA5/ARHGEF40/BMPR1B/LGR6/EPHA4/NRP2/LHX1/SEMA5B	36
BP	GO:0097485	neuron projection guidance	36/1196	225/18614	3.54554e-07	0.000177119	0.000157876	EFNB2/L1CAM/ENAH/SEMA3F/PALLD/UNC5C/TUBB3/GLI3/BMP7/SLIT3/WNT5A/ALCAM/NOG/SHH/RET/PLXND1/ETV1/KLF7/SEMA3C/PLXNB3/EMB/EPHA7/PLXNB1/RYK/SMAD4/PLXNA2/KIF5C/EPHA3/EFNA5/ARHGEF40/BMPR1B/LGR6/EPHA4/NRP2/LHX1/SEMA5B	36
BP	GO:0043062	extracellular structure organization	45/1196	315/18614	3.79541e-07	0.000177119	0.000157876	MMP2/TGFBI/PHLDB2/COL5A1/THSD4/VWA1/ANTXR1/ADAMTS3/HAS2/TGFB2/ELF3/COL1A1/PRICKLE1/COL4A2/PHLDB1/P4HA1/NID1/EXOC8/FURIN/MYO1E/HSD17B12/OLFML2A/BCL3/COL4A1/TNFRSF1A/NPNT/PXDN/DDR2/WT1/TGFBR1/MMP16/FGFR4/ADAMTS10/ADAMTS15/CRISPLD2/PBXIP1/COL7A1/SCX/ADAMTSL2/ERCC2/ZNF469/FERMT1/AXIN2/HMCN1/LAMA2	45
BP	GO:0045229	external encapsulating structure organization	45/1196	317/18614	4.55058e-07	0.000196025	0.000174727	MMP2/TGFBI/PHLDB2/COL5A1/THSD4/VWA1/ANTXR1/ADAMTS3/HAS2/TGFB2/ELF3/COL1A1/PRICKLE1/COL4A2/PHLDB1/P4HA1/NID1/EXOC8/FURIN/MYO1E/HSD17B12/OLFML2A/BCL3/COL4A1/TNFRSF1A/NPNT/PXDN/DDR2/WT1/TGFBR1/MMP16/FGFR4/ADAMTS10/ADAMTS15/CRISPLD2/PBXIP1/COL7A1/SCX/ADAMTSL2/ERCC2/ZNF469/FERMT1/AXIN2/HMCN1/LAMA2	45
BP	GO:0060485	mesenchyme development	45/1196	320/18614	5.95105e-07	0.000222172	0.000198034	SEMA3F/CDH2/PHLDB2/SFRP1/BMP7/PTEN/NUP133/WNT5A/NOG/SHH/HAS2/TGFB2/RET/ADIPOR1/COL1A1/BMP5/PRICKLE1/PHLDB1/TRIM28/MDM4/TGFBR3/SEMA3C/S100A4/TEAD2/ZFP36L1/TASOR/WT1/SPRY1/TGFBR1/TIAM1/SMAD4/KLHL12/SCX/WNT10A/EPHA3/ZNF703/ALX1/OVOL2/AXIN2/FAM172A/EPHA4/FUZ/NRP2/FBXL17/SEMA5B	45
BP	GO:0072001	renal system development	45/1196	320/18614	5.95105e-07	0.000222172	0.000198034	CD24/CENPF/EFNB2/SFRP1/GLI3/PPP3CA/BMP7/NUP133/WNT5A/NOG/SHH/HAS2/EPCAM/TGFB2/IQGAP1/RET/LGR4/PLXND1/SOX4/PRICKLE1/NID1/MYO1E/BCL2L11/COL4A1/NPNT/EPHA7/FRAS1/FMN1/WT1/CTSH/SPRY1/TGFBR1/TNS2/SMAD4/ACE/NFIA/GPC3/APAF1/WNT6/HOXC11/HOXD11/RBP4/PBX1/EPHA4/LHX1	45
BP	GO:0061383	trabecula morphogenesis	14/1196	47/18614	8.71728e-07	0.000305105	0.000271956	MMP2/SFRP1/BMP7/NOG/TGFB2/COL1A1/EGLN1/BMP5/TGFBR3/PLXNB1/TGFBR1/CHD7/OVOL2/RBP4	14
BP	GO:0048762	mesenchymal cell differentiation	38/1196	255/18614	1.05762e-06	0.000348392	0.00031054	SEMA3F/CDH2/PHLDB2/SFRP1/BMP7/PTEN/WNT5A/NOG/SHH/HAS2/TGFB2/RET/ADIPOR1/COL1A1/BMP5/PHLDB1/TRIM28/TGFBR3/SEMA3C/S100A4/TASOR/SPRY1/TGFBR1/TIAM1/SMAD4/KLHL12/WNT10A/EPHA3/ZNF703/ALX1/OVOL2/AXIN2/FAM172A/EPHA4/FUZ/NRP2/FBXL17/SEMA5B	38
BP	GO:0010171	body morphogenesis	14/1196	49/18614	1.52635e-06	0.000474863	0.000423271	MMP2/PHLDB2/ZNF281/NOG/COL1A1/FLVCR1/PRICKLE1/PHLDB1/PLEKHA1/GPC3/CRISPLD2/SCX/FUZ/SSBP3	14
BP	GO:0071559	response to transforming growth factor beta	40/1196	280/18614	1.66356e-06	0.000490312	0.000437042	LTBP2/MXRA5/PEG10/PARP1/CD109/ARID4B/PMEPA1/SFRP1/ITGB8/WNT5A/TGFB2/COL1A1/NR3C1/COL4A2/THBS1/FURIN/HTRA1/LTBP3/TGFBR3/LTBP4/NREP/ZFP36L1/NPNT/APPL1/SKIL/DDR2/SPRY1/TGFBR1/SMAD4/SCX/WNT10A/ADAMTSL2/APAF1/ZNF703/TET1/OVOL2/ITGB6/FERMT1/BRMS1L/NFKBIZ	40
BP	GO:0071560	cellular response to transforming growth factor beta stimulus	39/1196	274/18614	2.44854e-06	0.00068559	0.000611103	LTBP2/PEG10/PARP1/CD109/ARID4B/PMEPA1/SFRP1/ITGB8/WNT5A/TGFB2/COL1A1/NR3C1/COL4A2/THBS1/FURIN/HTRA1/LTBP3/TGFBR3/LTBP4/NREP/ZFP36L1/NPNT/APPL1/SKIL/DDR2/SPRY1/TGFBR1/SMAD4/SCX/WNT10A/ADAMTSL2/APAF1/ZNF703/TET1/OVOL2/ITGB6/FERMT1/BRMS1L/NFKBIZ	39
BP	GO:0001837	epithelial to mesenchymal transition	28/1196	172/18614	4.90421e-06	0.00130779	0.0011657	PHLDB2/SFRP1/BMP7/PTEN/WNT5A/NOG/HAS2/TGFB2/ADIPOR1/COL1A1/BMP5/PHLDB1/TRIM28/TGFBR3/S100A4/TASOR/SPRY1/TGFBR1/TIAM1/SMAD4/KLHL12/EPHA3/ZNF703/ALX1/OVOL2/AXIN2/EPHA4/FUZ	28
BP	GO:0010717	regulation of epithelial to mesenchymal transition	21/1196	110/18614	5.96279e-06	0.00147437	0.00131419	PHLDB2/SFRP1/BMP7/PTEN/NOG/TGFB2/ADIPOR1/COL1A1/BMP5/PHLDB1/SPRY1/TGFBR1/TIAM1/SMAD4/EPHA3/ZNF703/ALX1/OVOL2/AXIN2/EPHA4/FUZ	21
BP	GO:0050770	regulation of axonogenesis	26/1196	155/18614	6.05546e-06	0.00147437	0.00131419	CRABP2/L1CAM/SEMA3F/CDH2/PTEN/WNT5A/RET/PLXND1/ARHGAP4/MAP2/SEMA3C/PLXNB3/LPAR3/EPHA7/PLXNB1/SKIL/TIAM1/RYK/DIXDC1/PLXNA2/ULK2/NTRK2/EFNA5/CHODL/EPHA4/SEMA5B	26
BP	GO:0001822	kidney development	41/1196	310/18614	8.75488e-06	0.00199775	0.0017807	CD24/CENPF/EFNB2/SFRP1/GLI3/PPP3CA/BMP7/NUP133/WNT5A/NOG/SHH/HAS2/EPCAM/TGFB2/IQGAP1/RET/LGR4/PLXND1/SOX4/NID1/MYO1E/BCL2L11/NPNT/EPHA7/FRAS1/FMN1/WT1/CTSH/SPRY1/TGFBR1/TNS2/SMAD4/ACE/GPC3/APAF1/WNT6/HOXC11/HOXD11/PBX1/EPHA4/LHX1	41
BP	GO:0007416	synapse assembly	30/1196	197/18614	9.06812e-06	0.00199775	0.0017807	GPC4/EFNB2/CDH2/SRGAP2/PTEN/SLITRK2/WNT5A/NLGN1/GNPAT/DRD2/PLXND1/PTPN13/MDGA1/SNCA/TPBG/EPHA7/PLXNB1/FARP1/RYK/NEGR1/ADGRL3/NTRK2/SLITRK6/SHANK3/EFNA5/LRFN5/CRIPT/ICAM5/SLITRK5/PCDHB2	30
BP	GO:0050808	synapse organization	55/1196	466/18614	9.27527e-06	0.00199775	0.0017807	GPC4/EFNB2/L1CAM/SPTB/SEMA3F/CDH2/TNC/DOCK10/ARF1/NGEF/SRGAP2/PTEN/SLITRK2/WNT5A/TUBA1A/NLGN1/GNPAT/CX3CL1/DRD2/EGLN1/PLXND1/ELFN1/PTPN13/MDGA1/DMPK/PPFIA4/SNCA/COL4A1/TPBG/EPHA7/PLXNB1/ZNF804A/APPL1/NEDD4/FARP1/PPFIBP1/RYK/DOK7/NEGR1/ADGRL3/NFIA/NTRK2/SLITRK6/SHANK3/EFNA5/LRFN5/CRIPT/EPHA4/PPFIA3/ICAM5/NRP2/CAMKV/SLITRK5/ANK3/PCDHB2	55
BP	GO:1902043	positive regulation of extrinsic apoptotic signaling pathway via death domain receptors	7/1196	14/18614	1.02144e-05	0.00211854	0.00188837	SFRP1/PTEN/THBS1/STK3/SKIL/MAL/BMPR1B	7
BP	GO:0060828	regulation of canonical Wnt signaling pathway	36/1196	260/18614	1.10453e-05	0.00220906	0.00196905	ASPM/CDH2/SFRP1/GLI3/WNT5A/NOG/SHH/TMEM64/LGR4/COL1A1/IGFBP2/SOX4/PRICKLE1/CDH3/WLS/SOX13/TLE3/TPBG/TTC21B/STK3/TMEM9/CSNK1G3/PRDM15/GPC3/CDK14/NPHP4/TLE1/CCDC88C/LYPD6/ZNF703/JADE1/FAM53B/FERMT1/LGR6/AXIN2/FUZ	36
BP	GO:0031589	cell-substrate adhesion	45/1196	359/18614	1.32486e-05	0.00255835	0.0022804	EDIL3/ITGB4/L1CAM/SORBS1/PHLDB2/SPOCK1/RCC2/SFRP1/SRGAP2/PTEN/KIF14/ITGB8/ANTXR1/HAS2/CX3CL1/BCAM/COL1A1/THBS1/NID1/BCL2L11/BVES/HSD17B12/AXL/NPNT/PEAK1/TBCD/FMN1/MSLN/TIAM1/MICALL2/BCL6/ITGB2/FBLN2/PIK3R1/EPHA3/ATXN3/EFNA5/SNED1/SGCE/ST6GAL1/ITGB6/DLC1/FERMT1/UNC13D/ITGAE	45
BP	GO:0030111	regulation of Wnt signaling pathway	43/1196	338/18614	1.42113e-05	0.00265278	0.00236456	ASPM/CDH2/SFRP1/GLI3/WNT5A/NOG/SHH/CDC73/TMEM64/LGR4/COL1A1/IGFBP2/SOX4/PRICKLE1/CDH3/WLS/SOX13/TLE3/TPBG/TTC21B/STK3/TIAM1/DIXDC1/TMEM9/PLPP3/CSNK1G3/PRDM15/GPC3/CDK14/NPHP4/TLE1/PBXIP1/CCDC88C/CXXC4/LYPD6/ZNF703/JADE1/FAM53B/FERMT1/LGR6/AXIN2/FUZ/LBX2	43
BP	GO:0060021	roof of mouth development	18/1196	91/18614	1.6343e-05	0.00295228	0.00263153	INSIG1/GLI3/DHRS3/ITGB8/WNT5A/SHH/TGFB2/TGFBR3/FRAS1/PLEKHA1/TGFBR1/CHD7/SMAD4/SATB2/TSHZ1/ITGB6/FOXE1/DLX6	18
BP	GO:0009798	axis specification	18/1196	92/18614	1.91144e-05	0.00323579	0.00288424	SFRP1/ETS2/WNT5A/SHH/PRICKLE1/WLS/RNF2/TASOR/TDRD5/WT1/SMAD4/PCSK6/GPC3/CXXC4/WNT6/MNS1/AXIN2/LHX1	18
BP	GO:0072073	kidney epithelium development	24/1196	146/18614	1.93022e-05	0.00323579	0.00288424	CD24/EFNB2/SFRP1/GLI3/BMP7/NOG/SHH/EPCAM/IQGAP1/RET/LGR4/MYO1E/NPNT/EPHA7/FMN1/WT1/SPRY1/SMAD4/GPC3/WNT6/HOXD11/PBX1/EPHA4/LHX1	24
BP	GO:0034329	cell junction assembly	52/1196	444/18614	1.99862e-05	0.00323579	0.00288424	GPC4/EFNB2/ITGB4/CDH2/SORBS1/PHLDB2/RCC2/SFRP1/SRGAP2/PTEN/SLITRK2/WNT5A/NLGN1/GNPAT/DRD2/PLXND1/PTPN13/CLDN4/MDGA1/THBS1/CDH3/SNCA/TPBG/EPHA7/PLXNB1/PEAK1/TBCD/FARP1/FMN1/UGT8/RYK/MICALL2/NEGR1/ACE/ADGRL3/NTRK2/NPHP4/PARD6B/SLITRK6/EPHA3/ZNF703/SHANK3/EFNA5/CLDN3/LRFN5/DLC1/CRIPT/ICAM5/SLITRK5/PCDHB2/ARVCF/OCEL1	52
BP	GO:0061384	heart trabecula morphogenesis	10/1196	32/18614	2.02237e-05	0.00323579	0.00288424	BMP7/NOG/TGFB2/EGLN1/BMP5/TGFBR3/TGFBR1/CHD7/OVOL2/RBP4	10
BP	GO:0062009	secondary palate development	9/1196	26/18614	2.08498e-05	0.0032433	0.00289093	ITGB8/WNT5A/TGFB2/TGFBR3/CHD7/SMAD4/TSHZ1/ITGB6/FOXE1	9
BP	GO:0009948	anterior/posterior axis specification	13/1196	53/18614	2.23885e-05	0.00338853	0.00302038	ETS2/WNT5A/SHH/PRICKLE1/WLS/RNF2/TASOR/TDRD5/WT1/SMAD4/PCSK6/GPC3/LHX1	13
BP	GO:0007350	blastoderm segmentation	8/1196	21/18614	2.71484e-05	0.00400081	0.00356614	SEMA3F/WNT5A/SHH/TASOR/TDRD5/WT1/PCSK6/NRP2	8
BP	GO:0071634	regulation of transforming growth factor beta production	11/1196	40/18614	3.01185e-05	0.00432471	0.00385485	CD24/ITGB8/CD46/TGFB2/CX3CL1/THBS1/CDH3/FURIN/SMAD4/ITGB6/FERMT1	11
BP	GO:0010975	regulation of neuron projection development	52/1196	452/18614	3.24581e-05	0.00454414	0.00405043	CRABP2/EFNB2/L1CAM/SEMA3F/CDH2/SPOCK1/SFRP1/NGEF/PPP3CA/BMP7/PTEN/WNT5A/NLGN1/CX3CL1/RET/TOX/PLXND1/LYN/ARHGAP4/BMP5/CAMSAP2/MAP2/LPAR1/SEMA3C/PLXNB3/LPAR3/EPHA7/PLXNB1/ZNF804A/TMEM106B/NEDD4/SKIL/DDR2/TIAM1/MYLIP/RYK/DIXDC1/PLXNA2/NEGR1/ULK2/NTRK2/EPHA3/SHANK3/EFNA5/FAT3/CAMK1D/OBSL1/PAQR3/NR2F1/CHODL/EPHA4/SEMA5B	52
BP	GO:0001657	ureteric bud development	18/1196	97/18614	4.02817e-05	0.00546619	0.00487231	SFRP1/GLI3/BMP7/NOG/SHH/EPCAM/RET/LGR4/NPNT/FMN1/WT1/SPRY1/SMAD4/GPC3/WNT6/HOXD11/PBX1/LHX1	18
BP	GO:0050807	regulation of synapse organization	32/1196	234/18614	4.27051e-05	0.00546619	0.00487231	GPC4/SEMA3F/CDH2/NGEF/PTEN/SLITRK2/WNT5A/TUBA1A/NLGN1/DRD2/EGLN1/PTPN13/MDGA1/DMPK/SNCA/TPBG/EPHA7/ZNF804A/NEDD4/FARP1/NEGR1/NTRK2/SLITRK6/SHANK3/EFNA5/LRFN5/CRIPT/EPHA4/ICAM5/NRP2/CAMKV/SLITRK5	32
BP	GO:0060411	cardiac septum morphogenesis	15/1196	72/18614	4.32696e-05	0.00546619	0.00487231	BMP7/DHRS3/SLIT3/WNT5A/NOG/TGFB2/EGLN1/SOX4/BMP5/TGFBR3/SEMA3C/TGFBR1/CHD7/SMAD4/NRP2	15
BP	GO:0021915	neural tube development	25/1196	163/18614	4.36067e-05	0.00546619	0.00487231	MARCKS/SFRP1/GLI3/BMP7/NUP133/WNT5A/NOG/SHH/TGFB2/SOX4/BMP5/PRICKLE1/SEMA3C/GPR161/TEAD2/ZFP36L1/STK3/GORAB/PLXNA2/APAF1/OVOL2/DLC1/FUZ/CLUAP1/SSBP3	25
BP	GO:1901888	regulation of cell junction assembly	30/1196	214/18614	4.59169e-05	0.00546619	0.00487231	GPC4/PHLDB2/RCC2/SFRP1/PTEN/SLITRK2/WNT5A/NLGN1/PTPN13/MDGA1/THBS1/SNCA/TPBG/EPHA7/PEAK1/FARP1/FMN1/NEGR1/ACE/NTRK2/NPHP4/SLITRK6/EPHA3/EFNA5/CLDN3/LRFN5/DLC1/CRIPT/ICAM5/SLITRK5	30
BP	GO:0072163	mesonephric epithelium development	18/1196	98/18614	4.64253e-05	0.00546619	0.00487231	SFRP1/GLI3/BMP7/NOG/SHH/EPCAM/RET/LGR4/NPNT/FMN1/WT1/SPRY1/SMAD4/GPC3/WNT6/HOXD11/PBX1/LHX1	18
BP	GO:0072164	mesonephric tubule development	18/1196	98/18614	4.64253e-05	0.00546619	0.00487231	SFRP1/GLI3/BMP7/NOG/SHH/EPCAM/RET/LGR4/NPNT/FMN1/WT1/SPRY1/SMAD4/GPC3/WNT6/HOXD11/PBX1/LHX1	18
BP	GO:0099054	presynapse assembly	12/1196	49/18614	4.6853e-05	0.00546619	0.00487231	GPC4/EFNB2/PTEN/SLITRK2/WNT5A/NLGN1/MDGA1/SNCA/FARP1/SLITRK6/LRFN5/SLITRK5	12
BP	GO:0060562	epithelial tube morphogenesis	41/1196	334/18614	5.1206e-05	0.00585211	0.0052163	EFNB2/KDM5B/SFRP1/GLI3/BMP7/WNT5A/NOG/SHH/TGFB2/RET/LGR4/PLXND1/SOX4/NR3C1/BMP5/PRICKLE1/SOX18/COL4A1/TEAD2/NPNT/EPHA7/STK3/FMN1/WT1/CTSH/SPRY1/SMAD4/GPC3/APAF1/WNT6/OVOL2/STARD13/DLC1/HOXD11/PBX1/EPHA4/FUZ/CLUAP1/STOX1/LHX1/HESX1	41
BP	GO:0071604	transforming growth factor beta production	11/1196	43/18614	6.27168e-05	0.00702428	0.00626112	CD24/ITGB8/CD46/TGFB2/CX3CL1/THBS1/CDH3/FURIN/SMAD4/ITGB6/FERMT1	11
BP	GO:0048568	embryonic organ development	51/1196	453/18614	6.76606e-05	0.0074294	0.00662222	INSIG1/GLI3/NES/BMP7/WNT5A/NOG/SHH/TGFB2/EGLN1/FLVCR1/BMP5/PRICKLE1/TRIM28/KRT19/SOX18/VASH2/KMT2A/UTP25/LRIG3/TEAD2/ZFP36L1/STK3/E2F7/SOBP/TGFBR1/PPP1R13L/CHD7/SATB2/TSHZ1/MMP16/PLK4/WHRN/KIT/SLITRK6/ALX1/OVOL2/TBX15/HOXC11/GGNBP2/EFEMP1/FOXE1/RBP4/PBX1/FUZ/CLUAP1/TFEB/STOX1/HMX2/LHX1/DLX6/HESX1	51
BP	GO:0050803	regulation of synapse structure or activity	32/1196	240/18614	7.01096e-05	0.00755027	0.00672995	GPC4/SEMA3F/CDH2/NGEF/PTEN/SLITRK2/WNT5A/TUBA1A/NLGN1/DRD2/EGLN1/PTPN13/MDGA1/DMPK/SNCA/TPBG/EPHA7/ZNF804A/NEDD4/FARP1/NEGR1/NTRK2/SLITRK6/SHANK3/EFNA5/LRFN5/CRIPT/EPHA4/ICAM5/NRP2/CAMKV/SLITRK5	32
BP	GO:0048706	embryonic skeletal system development	21/1196	129/18614	7.24447e-05	0.0076348	0.00680531	GLI3/BMP7/WNT5A/NOG/SHH/COL1A1/FLVCR1/TGFBR1/SATB2/WNT9A/MMP16/SCX/KIAA1217/ALX1/TBX15/HOXC11/RBP4/PBX1/FUZ/HOXD1/LHX1	21
BP	GO:0009952	anterior/posterior pattern specification	29/1196	209/18614	7.36213e-05	0.0076348	0.00680531	SFRP1/GLI3/ETS2/WNT5A/NOG/SHH/PRICKLE1/WLS/KMT2A/HOXC13/LFNG/RNF2/SEMA3C/TASOR/TDRD5/WT1/TGFBR1/SMAD4/TSHZ1/PLXNA2/PCSK6/GPC3/HOXC11/HES6/AXIN2/PBX1/FUZ/LHX1/SSBP3	29
BP	GO:0001823	mesonephros development	18/1196	102/18614	8.01252e-05	0.0081582	0.00727184	SFRP1/GLI3/BMP7/NOG/SHH/EPCAM/RET/LGR4/NPNT/FMN1/WT1/SPRY1/SMAD4/GPC3/WNT6/HOXD11/PBX1/LHX1	18
BP	GO:0098773	skin epidermis development	20/1196	121/18614	8.57875e-05	0.00857875	0.00764669	CD109/SFN/WNT5A/SHH/TGFB2/LGR4/CLDN4/CDH3/SOX18/HOXC13/SOX21/GORAB/SMAD4/WNT10A/ERCC2/FERMT1/FOXE1/GRHL1/FUZ/NFKBIZ	20
BP	GO:0070482	response to oxygen levels	40/1196	333/18614	0.000101469	0.00996892	0.00888583	CD24/MMP2/ATP1B1/SFRP1/BMP7/PAM/ADORA1/TGFB2/DRD2/CAPN2/COL1A1/EGLN1/THBS1/MDM4/TGFBR3/BNIP3/LPAR1/HILPDA/ZFP36L1/JUND/PSEN2/DDR2/DIO3/GUCY1A2/SMAD4/ACE/CPEB2/KCNK3/APAF1/FAS/XRCC1/CLDN3/NOP53/BRIP1/EGLN3/CYBB/EPHA4/STOX1/SLC8A1/PDK1	40
BP	GO:0051960	regulation of nervous system development	51/1196	461/18614	0.000105585	0.0101302	0.00902956	CRABP2/L1CAM/ASPM/SEMA3F/GLI3/PPP3CA/BMP7/PTEN/SLITRK2/KIF14/WNT5A/NOG/SHH/NLGN1/CX3CL1/DRD2/PLXND1/LYN/PTPN13/ARHGAP4/KIFAP3/MAP2/SEMA3C/PLXNB3/LPAR3/TPBG/HLTF/EPHA7/PLXNB1/SKIL/SERPINE2/TIAM1/RYK/CHD7/DIXDC1/TRIM11/PLXNA2/ACE/ULK2/NTRK2/KIT/SLITRK6/SHANK3/EFNA5/OBSL1/NKX6-1/CHODL/HES6/EPHA4/SLITRK5/SEMA5B	51
BP	GO:0099172	presynapse organization	12/1196	53/18614	0.000106729	0.0101302	0.00902956	GPC4/EFNB2/PTEN/SLITRK2/WNT5A/NLGN1/MDGA1/SNCA/FARP1/SLITRK6/LRFN5/SLITRK5	12
BP	GO:0050767	regulation of neurogenesis	44/1196	381/18614	0.000117288	0.0109469	0.00975756	CRABP2/L1CAM/ASPM/SEMA3F/GLI3/PPP3CA/BMP7/PTEN/WNT5A/NOG/SHH/CX3CL1/DRD2/PLXND1/LYN/ARHGAP4/KIFAP3/MAP2/SEMA3C/PLXNB3/LPAR3/HLTF/EPHA7/PLXNB1/SKIL/SERPINE2/TIAM1/RYK/CHD7/DIXDC1/TRIM11/PLXNA2/ACE/ULK2/NTRK2/KIT/SHANK3/EFNA5/OBSL1/NKX6-1/CHODL/HES6/EPHA4/SEMA5B	44
BP	GO:0048863	stem cell differentiation	32/1196	247/18614	0.00012148	0.0111523	0.0099406	SEMA3F/CDH2/SFRP1/BMP7/SLC4A11/ZNF281/NOG/SHH/EPCAM/TGFB2/HNRNPU/RET/PRICKLE1/SOX18/LTBP3/SEMA3C/KDM3A/TEAD2/TRIM6/SOX21/SMAD4/KLHL12/ACE/WNT10A/KIT/ERCC2/OVOL2/FAM172A/NRP2/FBXL17/HESX1/SEMA5B	32
BP	GO:0060993	kidney morphogenesis	17/1196	97/18614	0.000136772	0.0123536	0.0110114	GLI3/PPP3CA/BMP7/NOG/SHH/LGR4/SOX4/NPNT/FRAS1/FMN1/WT1/SMAD4/GPC3/WNT6/HOXD11/PBX1/LHX1	17
BP	GO:0001666	response to hypoxia	36/1196	293/18614	0.000140818	0.0125172	0.0111572	CD24/MMP2/ATP1B1/SFRP1/BMP7/PAM/ADORA1/TGFB2/DRD2/CAPN2/EGLN1/THBS1/MDM4/TGFBR3/BNIP3/HILPDA/ZFP36L1/JUND/PSEN2/DDR2/DIO3/SMAD4/ACE/CPEB2/KCNK3/APAF1/XRCC1/CLDN3/NOP53/BRIP1/EGLN3/CYBB/EPHA4/STOX1/SLC8A1/PDK1	36
BP	GO:0050919	negative chemotaxis	11/1196	47/18614	0.000149846	0.0131115	0.011687	SEMA3F/UNC5C/SLIT3/WNT5A/SEMA3C/EPHA7/RYK/EFNA5/LGR6/NRP2/SEMA5B	11
BP	GO:0003007	heart morphogenesis	33/1196	262/18614	0.00016465	0.0141852	0.0126441	EPHB4/COL5A1/BMP7/DHRS3/SLIT3/WNT5A/NOG/SHH/HAS2/TGFB2/EGLN1/PLXND1/SOX4/BMP5/PRICKLE1/SOX18/MDM4/TGFBR3/SEMA3C/TEAD2/SPRY1/TGFBR1/PPP1R13L/CHD7/SMAD4/GAA/OVOL2/DLC1/RBP4/AXIN2/TBX19/NRP2/CLUAP1	33
BP	GO:0071711	basement membrane organization	9/1196	33/18614	0.00017103	0.014295	0.0127419	PHLDB2/PRICKLE1/PHLDB1/NID1/COL4A1/PXDN/FERMT1/HMCN1/LAMA2	9
BP	GO:1901889	negative regulation of cell junction assembly	9/1196	33/18614	0.00017103	0.014295	0.0127419	PHLDB2/RCC2/PTEN/WNT5A/PTPN13/THBS1/EPHA7/ACE/DLC1	9
BP	GO:0061035	regulation of cartilage development	14/1196	73/18614	0.000196556	0.016187	0.0144283	GLI3/WNT5A/NOG/TRPS1/LTBP3/TGFBR1/PRKG2/WNT9A/PTHLH/SCX/SCIN/BMPR1B/EFEMP1/AXIN2	14
BP	GO:0001942	hair follicle development	16/1196	91/18614	0.000204943	0.0166331	0.0148259	CD109/WNT5A/SHH/TGFB2/LGR4/CDH3/SOX18/HOXC13/SOX21/GORAB/SMAD4/WNT10A/ERCC2/FERMT1/FOXE1/FUZ	16
BP	GO:2000027	regulation of animal organ morphogenesis	20/1196	129/18614	0.000211072	0.0168857	0.0150512	GPC4/SFRP1/BMP7/WNT5A/NOG/SHH/LGR4/PRICKLE1/WT1/SPRY1/TIAM1/RYK/GPC3/GPC6/CELSR3/WNT10A/DAAM1/HOXC11/STOX1/LHX1	20
BP	GO:0090090	negative regulation of canonical Wnt signaling pathway	21/1196	139/18614	0.000214623	0.016928	0.0150888	CDH2/SFRP1/GLI3/WNT5A/NOG/SHH/TMEM64/IGFBP2/PRICKLE1/SOX13/TLE3/TPBG/STK3/GPC3/NPHP4/TLE1/CCDC88C/JADE1/FERMT1/AXIN2/FUZ	21
BP	GO:0008203	cholesterol metabolic process	21/1196	140/18614	0.000237514	0.0181871	0.0162111	LBR/SREBF1/ACLY/HSD17B7/INSIG1/DHCR7/SCARB1/FDPS/SQLE/HMGCS1/MSMO1/SREBF2/EBP/CYP51A1/SOAT1/LPCAT3/IDI1/FDFT1/PRKAA2/SULT2B1/ARV1	21
BP	GO:0046165	alcohol biosynthetic process	21/1196	140/18614	0.000237514	0.0181871	0.0162111	LBR/SREBF1/ACLY/HSD17B7/INSIG1/DHCR7/SPTSSA/FDPS/HMGCS1/BMP5/MSMO1/MOXD1/EBP/CYP51A1/LPCAT3/SNCA/IDI1/FDFT1/ITPKB/PRKAA2/ARV1	21
BP	GO:0048608	reproductive structure development	36/1196	301/18614	0.000240329	0.0181871	0.0162111	MMP2/KDM5B/ASPM/TNC/ARID4B/SFRP1/BMP7/SLIT3/WNT5A/NOG/SHH/TGFB2/LGR4/BMP5/BCL2L11/LFNG/AXL/TFAP2C/PLEKHA1/WT1/RNF38/TGFBR1/SERPINE2/FNDC3A/CHD7/SMAD4/ACE/SCX/KIT/BRIP1/AGO4/BMPR1B/RBP4/LHX1/PTPRN/HESX1	36
BP	GO:0060675	ureteric bud morphogenesis	13/1196	66/18614	0.000249736	0.0186469	0.016621	GLI3/NOG/SHH/LGR4/NPNT/FMN1/WT1/SMAD4/GPC3/WNT6/HOXD11/PBX1/LHX1	13
BP	GO:0072089	stem cell proliferation	19/1196	121/18614	0.000254414	0.0187463	0.0167096	CD109/SFN/GLI3/NES/WNT5A/SHH/EPCAM/HNRNPU/SOX18/LTBP3/ZFP36L1/ACE/ETV6/ERCC2/OVOL2/FERMT1/AXIN2/PBX1/HMX2	19
BP	GO:0048736	appendage development	25/1196	182/18614	0.000263283	0.0189024	0.0168487	CRABP2/ITGB4/GLI3/BMP7/PAM/WNT5A/NOG/SHH/TGFB2/SOX4/FLVCR1/PRICKLE1/BCL2L11/HOXC13/SEMA3C/FRAS1/FMN1/CHD7/SMAD4/PLXNA2/GPC3/SCX/HOXC11/PBX1/DLX6	25
BP	GO:0060173	limb development	25/1196	182/18614	0.000263283	0.0189024	0.0168487	CRABP2/ITGB4/GLI3/BMP7/PAM/WNT5A/NOG/SHH/TGFB2/SOX4/FLVCR1/PRICKLE1/BCL2L11/HOXC13/SEMA3C/FRAS1/FMN1/CHD7/SMAD4/PLXNA2/GPC3/SCX/HOXC11/PBX1/DLX6	25
BP	GO:0072171	mesonephric tubule morphogenesis	13/1196	67/18614	0.000291894	0.0206912	0.0184432	GLI3/NOG/SHH/LGR4/NPNT/FMN1/WT1/SMAD4/GPC3/WNT6/HOXD11/PBX1/LHX1	13
BP	GO:0022404	molting cycle process	16/1196	94/18614	0.000301232	0.0208259	0.0185633	CD109/WNT5A/SHH/TGFB2/LGR4/CDH3/SOX18/HOXC13/SOX21/GORAB/SMAD4/WNT10A/ERCC2/FERMT1/FOXE1/FUZ	16
BP	GO:0022405	hair cycle process	16/1196	94/18614	0.000301232	0.0208259	0.0185633	CD109/WNT5A/SHH/TGFB2/LGR4/CDH3/SOX18/HOXC13/SOX21/GORAB/SMAD4/WNT10A/ERCC2/FERMT1/FOXE1/FUZ	16
BP	GO:0061458	reproductive system development	36/1196	305/18614	0.000310604	0.0211934	0.0188908	MMP2/KDM5B/ASPM/TNC/ARID4B/SFRP1/BMP7/SLIT3/WNT5A/NOG/SHH/TGFB2/LGR4/BMP5/BCL2L11/LFNG/AXL/TFAP2C/PLEKHA1/WT1/RNF38/TGFBR1/SERPINE2/FNDC3A/CHD7/SMAD4/ACE/SCX/KIT/BRIP1/AGO4/BMPR1B/RBP4/LHX1/PTPRN/HESX1	36
BP	GO:0010719	negative regulation of epithelial to mesenchymal transition	10/1196	43/18614	0.000314701	0.0211934	0.0188908	SFRP1/PTEN/NOG/TGFB2/ADIPOR1/BMP5/SPRY1/OVOL2/EPHA4/FUZ	10
BP	GO:1902285	semaphorin-plexin signaling pathway involved in neuron projection guidance	6/1196	16/18614	0.000317901	0.0211934	0.0188908	SEMA3F/PLXND1/PLXNB3/PLXNB1/PLXNA2/NRP2	6
BP	GO:0051383	kinetochore organization	7/1196	22/18614	0.000321836	0.0212033	0.0188996	CENPF/NUF2/POGZ/KNTC1/CENPK/MIS12/CENPC	7
BP	GO:0036293	response to decreased oxygen levels	36/1196	306/18614	0.000330816	0.0215415	0.0192011	CD24/MMP2/ATP1B1/SFRP1/BMP7/PAM/ADORA1/TGFB2/DRD2/CAPN2/EGLN1/THBS1/MDM4/TGFBR3/BNIP3/HILPDA/ZFP36L1/JUND/PSEN2/DDR2/DIO3/SMAD4/ACE/CPEB2/KCNK3/APAF1/XRCC1/CLDN3/NOP53/BRIP1/EGLN3/CYBB/EPHA4/STOX1/SLC8A1/PDK1	36
BP	GO:0051963	regulation of synapse assembly	18/1196	114/18614	0.000341446	0.0219782	0.0195903	GPC4/SLITRK2/WNT5A/NLGN1/PTPN13/MDGA1/SNCA/TPBG/EPHA7/FARP1/NEGR1/NTRK2/SLITRK6/EFNA5/LRFN5/CRIPT/ICAM5/SLITRK5	18
BP	GO:0006694	steroid biosynthetic process	24/1196	175/18614	0.00035461	0.0225661	0.0201144	LBR/SREBF1/ACLY/HSD17B7/INSIG1/DHCR7/FDPS/SQLE/HMGCS1/NR3C1/BMP5/MSMO1/EBP/CYP51A1/HSD17B12/LPCAT3/IDI1/FDFT1/ACBD3/PRKAA2/FGFR4/ARV1/HSD17B11/PBX1	24
BP	GO:0001658	branching involved in ureteric bud morphogenesis	12/1196	60/18614	0.000369204	0.0232308	0.0207069	GLI3/NOG/SHH/LGR4/NPNT/WT1/SMAD4/GPC3/WNT6/HOXD11/PBX1/LHX1	12
BP	GO:0090087	regulation of peptide transport	26/1196	197/18614	0.000378999	0.0233418	0.0208058	SREBF1/SFRP1/PPP3CA/ADORA1/C1QTNF12/DRD2/GLUL/ZBED6/SOX4/MPC2/KLF7/AACS/ACSL4/PFKL/CHD7/FFAR4/SLC26A6/SRI/HADH/EFNA5/NKX6-1/STXBP4/GNAZ/MYRIP/PLA2G6/RBP4	26
BP	GO:0016125	sterol metabolic process	22/1196	155/18614	0.000379303	0.0233418	0.0208058	LBR/SREBF1/ACLY/HSD17B7/INSIG1/DHCR7/SCARB1/FDPS/SQLE/HMGCS1/MSMO1/SREBF2/EBP/CYP51A1/SOAT1/LPCAT3/IDI1/FDFT1/PRKAA2/SULT2B1/ARV1/EBPL	22
BP	GO:0030177	positive regulation of Wnt signaling pathway	21/1196	146/18614	0.000425377	0.0253416	0.0225884	ASPM/SFRP1/WNT5A/SHH/CDC73/LGR4/COL1A1/SOX4/CDH3/WLS/TTC21B/DIXDC1/TMEM9/CSNK1G3/PRDM15/GPC3/PBXIP1/LYPD6/FAM53B/LGR6/LBX2	21
BP	GO:0035107	appendage morphogenesis	21/1196	146/18614	0.000425377	0.0253416	0.0225884	CRABP2/GLI3/BMP7/WNT5A/NOG/SHH/TGFB2/SOX4/FLVCR1/PRICKLE1/BCL2L11/SEMA3C/FRAS1/FMN1/CHD7/SMAD4/PLXNA2/GPC3/HOXC11/PBX1/DLX6	21
BP	GO:0035108	limb morphogenesis	21/1196	146/18614	0.000425377	0.0253416	0.0225884	CRABP2/GLI3/BMP7/WNT5A/NOG/SHH/TGFB2/SOX4/FLVCR1/PRICKLE1/BCL2L11/SEMA3C/FRAS1/FMN1/CHD7/SMAD4/PLXNA2/GPC3/HOXC11/PBX1/DLX6	21
BP	GO:0060323	head morphogenesis	9/1196	37/18614	0.000437214	0.0257726	0.0229725	MMP2/NOG/COL1A1/FLVCR1/PRICKLE1/PLEKHA1/CRISPLD2/SCX/SSBP3	9
BP	GO:0001503	ossification	46/1196	429/18614	0.000453105	0.0260232	0.0231959	MMP2/TOB1/TNC/SFRP1/GLI3/ATP2B1/PPP3CA/BMP7/SLC26A2/DHRS3/WNT5A/NOG/SHH/HNRNPU/TMEM64/DHX9/FASN/LGR4/COL1A1/IFITM1/BMP5/PRICKLE1/SUCO/EBP/LTBP3/MRC2/NAB1/NPNT/PLXNB1/JUND/DDR2/SMAD4/SATB2/FFAR4/MMP16/GPC3/PTHLH/SCX/FAM20C/ERCC2/BMPR1B/AXIN2/PBX1/ENPP1/SLC8A1/THRA	46
BP	GO:0009880	embryonic pattern specification	13/1196	70/18614	0.000456579	0.0260232	0.0231959	SEMA3F/BMP7/WNT5A/SHH/TASOR/TDRD5/WT1/SMAD4/SATB2/PCSK6/CXXC4/NRP2/LHX1	13
BP	GO:0003279	cardiac septum development	17/1196	107/18614	0.000458275	0.0260232	0.0231959	BMP7/DHRS3/SLIT3/WNT5A/NOG/TGFB2/EGLN1/PLXND1/SOX4/BMP5/MDM4/TGFBR3/SEMA3C/TGFBR1/CHD7/SMAD4/NRP2	17
BP	GO:0061333	renal tubule morphogenesis	14/1196	79/18614	0.000461583	0.0260232	0.0231959	GLI3/NOG/SHH/LGR4/COL4A1/NPNT/FMN1/WT1/SMAD4/GPC3/WNT6/HOXD11/PBX1/LHX1	14
BP	GO:0051382	kinetochore assembly	6/1196	17/18614	0.0004647	0.0260232	0.0231959	CENPF/POGZ/KNTC1/CENPK/MIS12/CENPC	6
BP	GO:0072028	nephron morphogenesis	14/1196	80/18614	0.000526978	0.0292186	0.0260441	GLI3/BMP7/NOG/SHH/LGR4/NPNT/FMN1/WT1/SMAD4/GPC3/WNT6/HOXD11/PBX1/LHX1	14
BP	GO:0032330	regulation of chondrocyte differentiation	11/1196	54/18614	0.000544717	0.029906	0.0266568	GLI3/TRPS1/LTBP3/TGFBR1/PRKG2/WNT9A/PTHLH/SCIN/BMPR1B/EFEMP1/AXIN2	11
BP	GO:0072178	nephric duct morphogenesis	5/1196	12/18614	0.000587456	0.0319394	0.0284693	EFNB2/EPHA7/GPC3/EPHA4/LHX1	5
BP	GO:0001667	ameboidal-type cell migration	51/1196	496/18614	0.000610157	0.0321915	0.028694	EFNB2/ITGB4/ATP2B4/SPARC/SEMA3F/CDH2/EPHB4/RCC2/SRGAP2/BMP7/PTEN/HMGB1/WNT5A/SCARB1/SHH/HAS2/TGFB2/LGALS8/IQGAP1/RET/TMSB4X/GLUL/ADIPOR1/PLXND1/ARHGAP4/EPB41L4B/MIA3/ANXA3/THBS1/SOX18/SP1/SEMA3C/TPBG/APPL1/PIK3R3/DDR2/CTSH/AMOTL1/TGFBR1/SMAD4/PLPP3/GPC3/ETS1/MACIR/KIT/OVOL2/STARD13/FERMT1/NRP2/SLC8A1/SEMA5B	51
BP	GO:0006644	phospholipid metabolic process	41/1196	375/18614	0.00061319	0.0321915	0.028694	LPGAT1/LPCAT2/GGPS1/PTEN/SCARB1/FADS1/GNPAT/FDPS/CAPN2/PLPPR3/LIPG/PRDX6/HMGCS1/PIGC/SH3YL1/ACSL3/PLCB3/LPCAT3/CDS1/ETNK1/SNCA/IDI1/FDFT1/PITPNM2/PIK3R3/EFR3B/ABHD6/PLA2G7/SERINC5/ITPKB/PLPP3/NR1H2/PIK3C2B/INPP5B/BPNT1/PIK3R1/PIGN/PLA2G6/LPCAT4/PIGA/SLC27A1	41
BP	GO:1902652	secondary alcohol metabolic process	21/1196	150/18614	0.000613192	0.0321915	0.028694	LBR/SREBF1/ACLY/HSD17B7/INSIG1/DHCR7/SCARB1/FDPS/SQLE/HMGCS1/MSMO1/SREBF2/EBP/CYP51A1/SOAT1/LPCAT3/IDI1/FDFT1/PRKAA2/SULT2B1/ARV1	21
BP	GO:0061326	renal tubule development	16/1196	100/18614	0.000615087	0.0321915	0.028694	CD24/GLI3/NOG/SHH/LGR4/PRICKLE1/COL4A1/NPNT/FMN1/WT1/SMAD4/GPC3/WNT6/HOXD11/PBX1/LHX1	16
BP	GO:0072091	regulation of stem cell proliferation	15/1196	91/18614	0.000653407	0.0338804	0.0301994	CD109/SFN/GLI3/WNT5A/SHH/EPCAM/HNRNPU/SOX18/LTBP3/ZFP36L1/ACE/OVOL2/FERMT1/PBX1/HMX2	15
BP	GO:0007548	sex differentiation	33/1196	283/18614	0.000671197	0.0344835	0.030737	MMP2/ASPM/ARID4B/SFRP1/SLIT3/WNT5A/SHH/TGFB2/LGR4/BMP5/BCL2L11/LFNG/AXL/TFAP2C/PLEKHA1/WT1/RNF38/TGFBR1/FNDC3A/CHD7/SMAD4/ACE/SCX/KIT/BRIP1/AGO4/BMPR1B/RBP4/PBX1/CDKL2/LHX1/PTPRN/HESX1	33
BP	GO:0035567	non-canonical Wnt signaling pathway	13/1196	73/18614	0.000694015	0.0353317	0.031493	GPC4/SFRP1/WNT5A/FZD8/PRICKLE1/TIAM1/RYK/GPC3/GPC6/CELSR3/CCDC88C/DAAM1/LBX2	13
BP	GO:0140694	non-membrane-bounded organelle assembly	42/1196	390/18614	0.000719801	0.0363143	0.0323689	CENPF/TPR/ASPM/PRRC2C/NEK7/NEK2/CCSAP/HNRNPU/SQLE/FHOD3/PRICKLE1/KRT19/GSN/OBSCN/CDS1/GPSM2/BICD1/POGZ/CSRP1/SMAD4/CHMP2A/PAN3/TIA1/RC3H1/KNTC1/CDK2/PRKAA2/PAN2/PLK4/CENPK/KIF15/NOP53/OBSL1/MAP10/CENPJ/PIBF1/MDM1/MIS12/CENPC/STARD9/HAUS4/CEP76	42
BP	GO:0072006	nephron development	21/1196	152/18614	0.000731495	0.0364711	0.0325087	CD24/GLI3/PPP3CA/BMP7/NUP133/NOG/SHH/IQGAP1/RET/LGR4/NID1/MYO1E/NPNT/FMN1/WT1/SMAD4/GPC3/WNT6/HOXD11/PBX1/LHX1	21
BP	GO:0007160	cell-matrix adhesion	29/1196	239/18614	0.000735936	0.0364711	0.0325087	ITGB4/L1CAM/SORBS1/PHLDB2/RCC2/SFRP1/PTEN/ITGB8/CX3CL1/BCAM/THBS1/NID1/BCL2L11/NPNT/PEAK1/FMN1/MSLN/TIAM1/BCL6/ITGB2/PIK3R1/EPHA3/EFNA5/SNED1/SGCE/ITGB6/DLC1/FERMT1/ITGAE	29
BP	GO:0002791	regulation of peptide secretion	25/1196	195/18614	0.000749579	0.0368214	0.0328209	SREBF1/SFRP1/PPP3CA/ADORA1/C1QTNF12/DRD2/GLUL/ZBED6/SOX4/MPC2/KLF7/AACS/ACSL4/PFKL/CHD7/FFAR4/SRI/HADH/EFNA5/NKX6-1/STXBP4/GNAZ/MYRIP/PLA2G6/RBP4	25
BP	GO:0050796	regulation of insulin secretion	22/1196	163/18614	0.000762609	0.0371357	0.033101	SREBF1/SFRP1/PPP3CA/C1QTNF12/DRD2/GLUL/ZBED6/SOX4/MPC2/KLF7/AACS/ACSL4/PFKL/SRI/HADH/EFNA5/NKX6-1/STXBP4/GNAZ/MYRIP/PLA2G6/RBP4	22
BP	GO:0048705	skeletal system morphogenesis	28/1196	229/18614	0.000798693	0.0383465	0.0341803	MMP2/INSIG1/SFRP1/GLI3/BMP7/DHRS3/NOG/HAS2/COL1A1/FLVCR1/BARX2/LTBP3/NAB1/PLEKHA1/FMN1/TGFBR1/RYK/SATB2/MMP16/SCX/ALX1/TBX15/BMPR1B/HOXC11/AXIN2/FUZ/LHX1/THRA	28
BP	GO:0007179	transforming growth factor beta receptor signaling pathway	27/1196	218/18614	0.000806558	0.0383465	0.0341803	LTBP2/PEG10/PARP1/CD109/ARID4B/PMEPA1/ITGB8/TGFB2/THBS1/FURIN/HTRA1/LTBP3/TGFBR3/LTBP4/NREP/NPNT/APPL1/SKIL/SPRY1/TGFBR1/SMAD4/ADAMTSL2/ZNF703/TET1/ITGB6/FERMT1/BRMS1L	27
BP	GO:0007369	gastrulation	25/1196	196/18614	0.000808015	0.0383465	0.0341803	MMP2/ITGB4/PHLDB2/SFRP1/COL5A1/BMP7/ETS2/WNT5A/NOG/CDC73/PRICKLE1/COL4A2/PHLDB1/WLS/RNF2/TASOR/SMAD4/PLPP3/ITGB2/GPC3/COL7A1/SCX/TBX19/LHX1/LBX2	25
BP	GO:0010977	negative regulation of neuron projection development	20/1196	143/18614	0.000828088	0.0389688	0.034735	EFNB2/SEMA3F/SPOCK1/NGEF/PTEN/WNT5A/NLGN1/ARHGAP4/MAP2/LPAR1/SEMA3C/EPHA7/MYLIP/RYK/ULK2/FAT3/PAQR3/NR2F1/EPHA4/SEMA5B	20
BP	GO:1901617	organic hydroxy compound biosynthetic process	29/1196	242/18614	0.000898548	0.0414383	0.0369362	LBR/SREBF1/ACLY/PDXK/HSD17B7/INSIG1/DHCR7/WNT5A/SPTSSA/OPN3/TGFB2/FDPS/SQLE/HMGCS1/BMP5/MSMO1/MOXD1/CDH3/EBP/CYP51A1/LPCAT3/SNCA/IDI1/FDFT1/APPL1/ITPKB/PRKAA2/FGFR4/ARV1	29
BP	GO:0072078	nephron tubule morphogenesis	13/1196	75/18614	0.000904169	0.0414383	0.0369362	GLI3/NOG/SHH/LGR4/NPNT/FMN1/WT1/SMAD4/GPC3/WNT6/HOXD11/PBX1/LHX1	13
BP	GO:0048853	forebrain morphogenesis	5/1196	13/18614	0.00090428	0.0414383	0.0369362	PTEN/WNT5A/TUBA1A/UCHL5/HESX1	5
BP	GO:0010812	negative regulation of cell-substrate adhesion	12/1196	66/18614	0.000910163	0.0414383	0.0369362	PHLDB2/SPOCK1/RCC2/PTEN/CX3CL1/COL1A1/THBS1/TBCD/BCL6/PIK3R1/EFNA5/DLC1	12
BP	GO:0060343	trabecula formation	7/1196	26/18614	0.000989895	0.0443473	0.0395291	MMP2/SFRP1/COL1A1/EGLN1/TGFBR3/OVOL2/RBP4	7
BP	GO:0060740	prostate gland epithelium morphogenesis	7/1196	26/18614	0.000989895	0.0443473	0.0395291	MMP2/TNC/SFRP1/BMP7/WNT5A/NOG/SHH	7
BP	GO:0098742	cell-cell adhesion via plasma-membrane adhesion molecules	32/1196	278/18614	0.000999273	0.0444121	0.0395869	GPC4/L1CAM/PCDH7/CDH2/PALLD/SLITRK2/ALCAM/TGFB2/NLGN1/CX3CL1/RET/NECTIN3/CLDN4/MDGA1/KIFAP3/CDH3/NECTIN2/PLXNB3/EMB/PCDH20/CLDN12/ADGRL3/ITGB2/PCDH18/CELSR3/EFNA5/TENM2/FAT3/CLDN3/LRFN5/HMCN1/PCDHB2	32
BP	GO:0050772	positive regulation of axonogenesis	13/1196	76/18614	0.00102777	0.045263	0.0403453	CRABP2/L1CAM/PLXND1/PLXNB3/LPAR3/PLXNB1/SKIL/TIAM1/DIXDC1/PLXNA2/NTRK2/EFNA5/CHODL	13
BP	GO:0014033	neural crest cell differentiation	15/1196	95/18614	0.00103458	0.045263	0.0403453	SEMA3F/CDH2/SFRP1/BMP7/SHH/RET/SEMA3C/SMAD4/KLHL12/WNT10A/OVOL2/FAM172A/NRP2/FBXL17/SEMA5B	15
BP	GO:0042303	molting cycle	17/1196	115/18614	0.00106221	0.0456905	0.0407264	CD109/WNT5A/SHH/TGFB2/LGR4/CDH3/SOX18/HOXC13/PPP1R13L/SOX21/GORAB/SMAD4/WNT10A/ERCC2/FERMT1/FOXE1/FUZ	17
BP	GO:0042633	hair cycle	17/1196	115/18614	0.00106221	0.0456905	0.0407264	CD109/WNT5A/SHH/TGFB2/LGR4/CDH3/SOX18/HOXC13/PPP1R13L/SOX21/GORAB/SMAD4/WNT10A/ERCC2/FERMT1/FOXE1/FUZ	17
BP	GO:0007178	transmembrane receptor protein serine/threonine kinase signaling pathway	42/1196	398/18614	0.00107684	0.0456905	0.0407264	LTBP2/TOB1/PEG10/PARP1/CD109/ARID4B/PMEPA1/SFRP1/BMP7/ITGB8/WNT5A/NOG/SHH/TGFB2/BMP5/THBS1/FURIN/HTRA1/LTBP3/TGFBR3/LTBP4/NREP/NPNT/RGMB/APPL1/SKIL/SPRY1/TGFBR1/CTDSPL2/SMAD4/PCSK6/GPC3/UBE2D1/SCX/ADAMTSL2/ZNF703/TET1/OVOL2/ITGB6/BMPR1B/FERMT1/BRMS1L	42
BP	GO:0007224	smoothened signaling pathway	20/1196	146/18614	0.00107699	0.0456905	0.0407264	SFRP1/GLI3/NOG/SHH/TUBA1A/RO60/UCHL5/GPR161/TTC21B/SERPINE2/GORAB/GPC3/ARMC9/TCTN2/NKX6-1/CENPJ/FUZ/CLUAP1/ENPP1/FBXL17	20
BP	GO:0060560	developmental growth involved in morphogenesis	28/1196	234/18614	0.00111677	0.0470221	0.0419133	CRABP2/L1CAM/KDM5B/SEMA3F/SFRP1/SLIT3/WNT5A/ALCAM/SHH/IQGAP1/ARHGAP4/PRICKLE1/TRIM28/MAP2/SEMA3C/LPAR3/EPHA7/FMN1/SPRY1/RYK/SYT1/ULK2/EFNA5/NKX6-1/SYT17/NRP2/LHX1/SEMA5B	28
BP	GO:0099174	regulation of presynapse organization	8/1196	34/18614	0.00114645	0.0474329	0.0422794	GPC4/SLITRK2/MDGA1/SNCA/FARP1/SLITRK6/LRFN5/SLITRK5	8
BP	GO:1905606	regulation of presynapse assembly	8/1196	34/18614	0.00114645	0.0474329	0.0422794	GPC4/SLITRK2/MDGA1/SNCA/FARP1/SLITRK6/LRFN5/SLITRK5	8
BP	GO:0003206	cardiac chamber morphogenesis	18/1196	126/18614	0.00115194	0.0474329	0.0422794	BMP7/DHRS3/SLIT3/WNT5A/NOG/TGFB2/EGLN1/SOX4/BMP5/TGFBR3/SEMA3C/TGFBR1/PPP1R13L/CHD7/SMAD4/OVOL2/RBP4/NRP2	18
BP	GO:0072088	nephron epithelium morphogenesis	13/1196	77/18614	0.00116518	0.0476279	0.0424533	GLI3/NOG/SHH/LGR4/NPNT/FMN1/WT1/SMAD4/GPC3/WNT6/HOXD11/PBX1/LHX1	13
BP	GO:1903053	regulation of extracellular matrix organization	11/1196	59/18614	0.00118672	0.0481568	0.0429247	PHLDB2/ANTXR1/HAS2/PHLDB1/NID1/TNFRSF1A/DDR2/FGFR4/ZNF469/AXIN2/LAMA2	11
BP	GO:0043087	regulation of GTPase activity	39/1196	364/18614	0.00120412	0.0485112	0.0432407	DOCK10/RCC2/SFRP1/NGEF/SRGAP2/MTSS2/WNT5A/IQGAP1/CX3CL1/RAB3GAP2/NET1/FGD5/PLXND1/BVES/RASAL2/PLXNB3/RALGPS2/PLXNB1/SPRY1/GPR137B/TIAM1/ARAP2/RAP1GDS1/PLXNA2/BCL6/NTRK2/DOCK9/CPEB2/EPHA3/EFNA5/TBC1D17/TRAPPC6A/SIPA1L2/DENND1B/RASGEF1A/DOCK8/RALGPS1/EPHA4/ARAP3	39
BP	GO:1902287	semaphorin-plexin signaling pathway involved in axon guidance	5/1196	14/18614	0.00133261	0.0533045	0.0475131	SEMA3F/PLXND1/PLXNB3/PLXNB1/PLXNA2	5
BP	GO:0090276	regulation of peptide hormone secretion	24/1196	192/18614	0.00134844	0.0535551	0.0477365	SREBF1/SFRP1/PPP3CA/C1QTNF12/DRD2/GLUL/ZBED6/SOX4/MPC2/KLF7/AACS/ACSL4/PFKL/CHD7/FFAR4/SRI/HADH/EFNA5/NKX6-1/STXBP4/GNAZ/MYRIP/PLA2G6/RBP4	24
BP	GO:0060412	ventricular septum morphogenesis	9/1196	43/18614	0.00140017	0.0548319	0.0488746	SLIT3/WNT5A/NOG/TGFB2/EGLN1/SOX4/TGFBR3/TGFBR1/SMAD4	9
BP	GO:0090278	negative regulation of peptide hormone secretion	9/1196	43/18614	0.00140017	0.0548319	0.0488746	SREBF1/SFRP1/PPP3CA/DRD2/KLF7/PFKL/FFAR4/HADH/GNAZ	9
BP	GO:0007389	pattern specification process	47/1196	467/18614	0.00152782	0.0588609	0.0524659	SEMA3F/SFRP1/GLI3/BMP7/ETS2/WNT5A/NOG/SHH/AIDA/BMP5/PRICKLE1/SOX18/WLS/KMT2A/HOXC13/LFNG/RNF2/SEMA3C/GPR161/TTC21B/TASOR/TDRD5/WT1/SPRY1/TGFBR1/GORAB/SMAD4/SATB2/TSHZ1/PLXNA2/PCSK6/GPC3/CXXC4/WNT6/OVOL2/BMPR1B/HOXC11/HOXD11/MNS1/HES6/AXIN2/PBX1/FUZ/NRP2/CLUAP1/LHX1/SSBP3	47
BP	GO:0044772	mitotic cell cycle phase transition	47/1196	467/18614	0.00152782	0.0588609	0.0524659	CENPF/TPR/RCC2/NUF2/PPP3CA/NES/PTEN/KIF14/CDC73/CALM3/SPDL1/DTL/SDE2/SMARCC1/NACC2/ZWINT/ZFP36L1/HSPA2/APPL1/PIM2/KLF11/DDR2/E2F7/RHOU/CHMP2A/PIDD1/KNTC1/CDK2/SPAST/NPAT/CDK14/TAOK3/ERCC2/PKIA/BLM/NOP53/SMC5/JADE1/CENPJ/CCNE2/CDK18/PBX1/CCNG2/SPC24/STOX1/PTPN6/TPD52L1	47
BP	GO:0048013	ephrin receptor signaling pathway	10/1196	52/18614	0.00153459	0.0588609	0.0524659	MMP2/EFNB2/EPHB4/NGEF/LYN/EPHA7/TIAM1/EPHA3/EFNA5/EPHA4	10
BP	GO:0001702	gastrulation with mouth forming second	7/1196	28/18614	0.00159175	0.0602285	0.0536849	ETS2/WNT5A/PRICKLE1/RNF2/SMAD4/PLPP3/LHX1	7
BP	GO:0060512	prostate gland morphogenesis	7/1196	28/18614	0.00159175	0.0602285	0.0536849	MMP2/TNC/SFRP1/BMP7/WNT5A/NOG/SHH	7
BP	GO:0002792	negative regulation of peptide secretion	9/1196	44/18614	0.00166145	0.0620187	0.0552806	SREBF1/SFRP1/PPP3CA/DRD2/KLF7/PFKL/FFAR4/HADH/GNAZ	9
BP	GO:0050708	regulation of protein secretion	31/1196	275/18614	0.00166201	0.0620187	0.0552806	SREBF1/SFRP1/PPP3CA/PAM/TGFB2/C1QTNF12/DRD2/GLUL/KCNN4/ZBED6/SOX4/MYO18A/MPC2/WLS/KLF7/CYP51A1/AACS/ACSL4/LLGL2/PFKL/RAP1GDS1/NR1H2/SRI/HADH/EFNA5/NKX6-1/STXBP4/GNAZ/MYRIP/PLA2G6/RBP4	31
BP	GO:0070227	lymphocyte apoptotic process	13/1196	80/18614	0.00167229	0.0620187	0.0552806	SLC39A10/GLI3/WNT5A/LYN/KIFAP3/BCL2L11/BCL3/LGALS3/BCL6/FAS/DOCK8/RAG1/NFKBIZ	13
BP	GO:0045926	negative regulation of growth	29/1196	252/18614	0.00168782	0.0621828	0.0554269	SEMA3F/SFRP1/PTEN/SLIT3/WNT5A/NOG/TGFB2/ADIPOR1/ARHGAP4/CDKN2AIP/GNG4/MAP2/MEG3/SEMA3C/DCBLD2/EPHA7/STK3/WT1/SERPINE2/RYK/SMAD4/MT1A/ULK2/BCL6/GPC3/JADE1/RBP4/ENPP1/SEMA5B	29
BP	GO:0030326	embryonic limb morphogenesis	17/1196	120/18614	0.0017106	0.0622036	0.0554453	CRABP2/GLI3/BMP7/WNT5A/NOG/SHH/TGFB2/FLVCR1/PRICKLE1/BCL2L11/FRAS1/CHD7/SMAD4/GPC3/HOXC11/PBX1/DLX6	17
BP	GO:0035113	embryonic appendage morphogenesis	17/1196	120/18614	0.0017106	0.0622036	0.0554453	CRABP2/GLI3/BMP7/WNT5A/NOG/SHH/TGFB2/FLVCR1/PRICKLE1/BCL2L11/FRAS1/CHD7/SMAD4/GPC3/HOXC11/PBX1/DLX6	17
BP	GO:0035282	segmentation	15/1196	100/18614	0.0017601	0.0635907	0.0566817	SEMA3F/SFRP1/WNT5A/SHH/LFNG/SEMA3C/TASOR/TDRD5/WT1/SMAD4/PLXNA2/PCSK6/AXIN2/NRP2/LHX1	15
BP	GO:0060071	Wnt signaling pathway, planar cell polarity pathway	10/1196	53/18614	0.00178447	0.0640579	0.0570982	GPC4/SFRP1/WNT5A/PRICKLE1/TIAM1/RYK/GPC3/GPC6/CELSR3/DAAM1	10
BP	GO:0030178	negative regulation of Wnt signaling pathway	22/1196	174/18614	0.00180858	0.0645097	0.057501	CDH2/SFRP1/GLI3/WNT5A/NOG/SHH/TMEM64/IGFBP2/PRICKLE1/SOX13/TLE3/TPBG/STK3/GPC3/NPHP4/TLE1/CCDC88C/CXXC4/JADE1/FERMT1/AXIN2/FUZ	22
BP	GO:0001654	eye development	40/1196	385/18614	0.00186397	0.0654674	0.0583546	KDM5B/ATP2B4/COL5A1/GLI3/ATP2B1/NES/BMP7/WNT5A/SHH/TGFB2/DRD2/RET/NECTIN3/PRICKLE1/FSCN2/COL4A1/PXDN/SKIL/SIX5/WT1/SPRY1/TGFBR1/PPP1R13L/DIO3/CHD7/WNT9A/NTRK2/NPHP4/SLITRK6/FAT3/WNT6/BMPR1B/THRB/MDM1/EFEMP1/RBP4/PBX1/LHX1/HSF4/HESX1	40
BP	GO:0003002	regionalization	43/1196	422/18614	0.00187425	0.0654674	0.0583546	SEMA3F/SFRP1/GLI3/ETS2/WNT5A/NOG/SHH/AIDA/PRICKLE1/SOX18/WLS/KMT2A/HOXC13/LFNG/RNF2/SEMA3C/GPR161/TTC21B/TASOR/TDRD5/WT1/SPRY1/TGFBR1/GORAB/SMAD4/TSHZ1/PLXNA2/PCSK6/GPC3/CXXC4/OVOL2/BMPR1B/HOXC11/HOXD11/MNS1/HES6/AXIN2/PBX1/FUZ/NRP2/CLUAP1/LHX1/SSBP3	43
BP	GO:0031453	positive regulation of heterochromatin formation	5/1196	15/18614	0.00189388	0.0654674	0.0583546	TPR/TRIM28/TASOR/CDK2/RESF1	5
BP	GO:0048820	hair follicle maturation	5/1196	15/18614	0.00189388	0.0654674	0.0583546	WNT5A/TGFB2/CDH3/ERCC2/FERMT1	5
BP	GO:0120263	positive regulation of heterochromatin organization	5/1196	15/18614	0.00189388	0.0654674	0.0583546	TPR/TRIM28/TASOR/CDK2/RESF1	5
BP	GO:0001701	in utero embryonic development	41/1196	398/18614	0.00193026	0.0663156	0.0591106	SLC30A1/TM4SF1/GLI3/BMP7/NEK2/NOG/ADAMTS3/CAPN2/ELF3/EGLN1/ZBED6/FLVCR1/BMP5/TRIM28/KRT19/TENT5C/FURIN/MYO1E/SOX18/VASH2/BCL2L11/ZFP36L1/STK3/SKIL/E2F7/TGFBR1/SPECC1/CHD7/SMAD4/C5/NPAT/PLK4/INPP5B/NECAB1/ERCC2/TET1/OVOL2/GGNBP2/LPAR6/YTHDC1/TFEB	41
BP	GO:1905475	regulation of protein localization to membrane	22/1196	175/18614	0.00194636	0.0664611	0.0592403	GPC4/ATP2B4/CDH2/SORBS1/PPP2R5A/ACSL3/GSN/LYPLA1/APPL1/LGALS3/MRAP2/ITGB2/GPC3/GPC6/CNST/PIK3R1/EPHA3/BBC3/LZTFL1/CRIPT/ANK3/CEMIP	22
BP	GO:0031445	regulation of heterochromatin formation	7/1196	29/18614	0.00198336	0.0669085	0.0596391	TPR/TRIM28/TASOR/CDK2/RESF1/SAMD1/TET1	7
BP	GO:0120261	regulation of heterochromatin organization	7/1196	29/18614	0.00198336	0.0669085	0.0596391	TPR/TRIM28/TASOR/CDK2/RESF1/SAMD1/TET1	7
BP	GO:0043010	camera-type eye development	36/1196	338/18614	0.00201484	0.0672956	0.0599841	KDM5B/ATP2B4/GLI3/ATP2B1/NES/BMP7/WNT5A/SHH/TGFB2/DRD2/RET/NECTIN3/PRICKLE1/COL4A1/SKIL/SIX5/WT1/SPRY1/TGFBR1/PPP1R13L/DIO3/CHD7/WNT9A/NTRK2/NPHP4/SLITRK6/FAT3/WNT6/BMPR1B/THRB/MDM1/EFEMP1/RBP4/LHX1/HSF4/HESX1	36
BP	GO:0008654	phospholipid biosynthetic process	29/1196	255/18614	0.00201887	0.0672956	0.0599841	LPGAT1/LPCAT2/GGPS1/PTEN/FADS1/GNPAT/FDPS/CAPN2/HMGCS1/PIGC/SH3YL1/ACSL3/LPCAT3/CDS1/ETNK1/IDI1/PITPNM2/PIK3R3/EFR3B/SERINC5/ITPKB/PIK3C2B/BPNT1/PIK3R1/PIGN/PLA2G6/LPCAT4/PIGA/SLC27A1	29
BP	GO:0035148	tube formation	20/1196	154/18614	0.00207375	0.0687161	0.0612503	SFRP1/BMP7/WNT5A/NOG/SHH/TGFB2/RET/SOX4/BMP5/PRICKLE1/BCL2L11/TEAD2/STK3/APAF1/WNT6/OVOL2/DLC1/FUZ/CLUAP1/HESX1	20
BP	GO:0001656	metanephros development	14/1196	92/18614	0.00215056	0.0708419	0.0631451	GLI3/BMP7/SHH/RET/LGR4/FRAS1/FMN1/WT1/CTSH/SPRY1/SMAD4/GPC3/HOXC11/LHX1	14
BP	GO:0051962	positive regulation of nervous system development	31/1196	280/18614	0.00220547	0.0722259	0.0643788	CRABP2/L1CAM/ASPM/GLI3/SLITRK2/SHH/NLGN1/CX3CL1/DRD2/PLXND1/LYN/PLXNB3/LPAR3/TPBG/PLXNB1/SKIL/SERPINE2/TIAM1/DIXDC1/PLXNA2/ACE/NTRK2/KIT/SLITRK6/SHANK3/EFNA5/OBSL1/NKX6-1/CHODL/EPHA4/SLITRK5	31
BP	GO:0010810	regulation of cell-substrate adhesion	26/1196	222/18614	0.00223203	0.0725537	0.064671	EDIL3/PHLDB2/SPOCK1/RCC2/SFRP1/PTEN/HAS2/CX3CL1/COL1A1/THBS1/NID1/HSD17B12/NPNT/PEAK1/TBCD/FMN1/BCL6/FBLN2/PIK3R1/EPHA3/ATXN3/EFNA5/ST6GAL1/DLC1/FERMT1/UNC13D	26
BP	GO:0150063	visual system development	40/1196	389/18614	0.00224857	0.0725537	0.064671	KDM5B/ATP2B4/COL5A1/GLI3/ATP2B1/NES/BMP7/WNT5A/SHH/TGFB2/DRD2/RET/NECTIN3/PRICKLE1/FSCN2/COL4A1/PXDN/SKIL/SIX5/WT1/SPRY1/TGFBR1/PPP1R13L/DIO3/CHD7/WNT9A/NTRK2/NPHP4/SLITRK6/FAT3/WNT6/BMPR1B/THRB/MDM1/EFEMP1/RBP4/PBX1/LHX1/HSF4/HESX1	40
BP	GO:0003205	cardiac chamber development	21/1196	166/18614	0.00225435	0.0725537	0.064671	BMP7/DHRS3/SLIT3/WNT5A/NOG/TGFB2/EGLN1/PLXND1/SOX4/BMP5/MDM4/TGFBR3/SEMA3C/TGFBR1/PPP1R13L/CHD7/SMAD4/TMEM65/OVOL2/RBP4/NRP2	21
BP	GO:0031346	positive regulation of cell projection organization	37/1196	353/18614	0.00232452	0.0743847	0.0663031	CRABP2/L1CAM/BMP7/WNT5A/NLGN1/CX3CL1/RET/TOX/PLXND1/LYN/BMP5/PLXNB3/LPAR3/PLXNB1/ZNF804A/TMEM106B/SKIL/DDR2/TGFBR1/TIAM1/DIXDC1/PLXNA2/NEGR1/NTRK2/KIT/PIK3R1/EPHA3/EFNA5/TENM2/CAMK1D/OBSL1/CHODL/CENPJ/MNS1/EPHA4/FUZ/ZMYND10	37
BP	GO:0000578	embryonic axis specification	8/1196	38/18614	0.00245751	0.076883	0.06853	WNT5A/TASOR/TDRD5/WT1/SMAD4/PCSK6/CXXC4/LHX1	8
BP	GO:0046676	negative regulation of insulin secretion	8/1196	38/18614	0.00245751	0.076883	0.06853	SREBF1/SFRP1/PPP3CA/DRD2/KLF7/PFKL/HADH/GNAZ	8
BP	GO:0048846	axon extension involved in axon guidance	8/1196	38/18614	0.00245751	0.076883	0.06853	SEMA3F/SLIT3/WNT5A/ALCAM/SEMA3C/RYK/NRP2/SEMA5B	8
BP	GO:1902284	neuron projection extension involved in neuron projection guidance	8/1196	38/18614	0.00245751	0.076883	0.06853	SEMA3F/SLIT3/WNT5A/ALCAM/SEMA3C/RYK/NRP2/SEMA5B	8
BP	GO:0048562	embryonic organ morphogenesis	32/1196	294/18614	0.00247685	0.0770575	0.0686855	INSIG1/GLI3/BMP7/WNT5A/NOG/SHH/FLVCR1/SOX18/LRIG3/TEAD2/SOBP/TGFBR1/CHD7/SATB2/TSHZ1/MMP16/WHRN/SLITRK6/ALX1/OVOL2/TBX15/HOXC11/EFEMP1/FOXE1/RBP4/FUZ/CLUAP1/STOX1/HMX2/LHX1/DLX6/HESX1	32
BP	GO:0051967	negative regulation of synaptic transmission, glutamatergic	4/1196	10/18614	0.00260296	0.0773402	0.0689375	ADORA1/DRD2/GRIK2/PLA2G6	4
BP	GO:0060068	vagina development	4/1196	10/18614	0.00260296	0.0773402	0.0689375	WNT5A/AXL/RBP4/LHX1	4
BP	GO:0060075	regulation of resting membrane potential	4/1196	10/18614	0.00260296	0.0773402	0.0689375	KCNJ2/KCNK3/KCNK1/NALCN	4
BP	GO:0072203	cell proliferation involved in metanephros development	4/1196	10/18614	0.00260296	0.0773402	0.0689375	BMP7/SHH/WT1/GPC3	4
BP	GO:0046661	male sex differentiation	21/1196	168/18614	0.00260981	0.0773402	0.0689375	ASPM/ARID4B/SFRP1/WNT5A/SHH/TGFB2/LGR4/BMP5/BCL2L11/TFAP2C/PLEKHA1/WT1/RNF38/TGFBR1/FNDC3A/SMAD4/ACE/SCX/KIT/BRIP1/AGO4	21
BP	GO:0007351	tripartite regional subdivision	5/1196	16/18614	0.00261023	0.0773402	0.0689375	WNT5A/TASOR/TDRD5/WT1/PCSK6	5
BP	GO:0008595	anterior/posterior axis specification, embryo	5/1196	16/18614	0.00261023	0.0773402	0.0689375	WNT5A/TASOR/TDRD5/WT1/PCSK6	5
BP	GO:0072176	nephric duct development	5/1196	16/18614	0.00261023	0.0773402	0.0689375	EFNB2/EPHA7/GPC3/EPHA4/LHX1	5
BP	GO:1905269	positive regulation of chromatin organization	5/1196	16/18614	0.00261023	0.0773402	0.0689375	TPR/TRIM28/TASOR/CDK2/RESF1	5
BP	GO:0021575	hindbrain morphogenesis	9/1196	47/18614	0.00268634	0.0787618	0.0702046	KIF14/TUBA1A/GNPAT/TTC21B/SERPINE2/WHRN/XRCC1/DLC1/LHX1	9
BP	GO:0048806	genitalia development	9/1196	47/18614	0.00268634	0.0787618	0.0702046	WNT5A/SHH/LGR4/BMP5/AXL/WT1/CHD7/RBP4/LHX1	9
BP	GO:0035268	protein mannosylation	6/1196	23/18614	0.00271852	0.0788632	0.070295	DPY19L1/DPY19L4/DPY19L2/TMTC2/TMTC4/LARGE2	6
BP	GO:0060065	uterus development	6/1196	23/18614	0.00271852	0.0788632	0.070295	KDM5B/WNT5A/TGFB2/SMAD4/RBP4/LHX1	6
BP	GO:0030308	negative regulation of cell growth	23/1196	191/18614	0.00273205	0.0788632	0.070295	SEMA3F/SFRP1/SLIT3/WNT5A/TGFB2/ADIPOR1/ARHGAP4/CDKN2AIP/GNG4/MAP2/MEG3/SEMA3C/DCBLD2/EPHA7/WT1/SERPINE2/RYK/SMAD4/ULK2/BCL6/JADE1/ENPP1/SEMA5B	23
BP	GO:0045785	positive regulation of cell adhesion	47/1196	482/18614	0.00286609	0.0815765	0.0727135	EDIL3/CD24/EFNB2/SFRP1/GLI3/PPP3CA/BMP7/HMGB1/CD46/WNT5A/SHH/HAS2/TGFB2/CX3CL1/RET/IGFBP2/LYN/SOX4/EPB41L4B/KIFAP3/NID1/SOX13/CD47/HSD17B12/SMARCC1/NPNT/FMN1/FLOT2/ST3GAL4/ITPKB/PLPP3/BCL6/ITGB2/ETS1/ZBTB1/FBLN2/DENND6A/TNFRSF18/DOCK8/FERMT1/UNC13D/EPHA4/RAG1/NFKBIZ/PTPN6/ANK3/LAMA2	47
BP	GO:0001841	neural tube formation	15/1196	105/18614	0.00286819	0.0815765	0.0727135	SFRP1/BMP7/WNT5A/NOG/TGFB2/SOX4/BMP5/PRICKLE1/TEAD2/STK3/APAF1/OVOL2/DLC1/FUZ/CLUAP1	15
BP	GO:0051222	positive regulation of protein transport	33/1196	309/18614	0.00289905	0.0815765	0.0727135	TPR/SFN/GLI3/SHH/TGFB2/C1QTNF12/GLUL/KCNN4/SOX4/ACSL3/TRIM28/MYO18A/SREBF2/MPC2/WLS/AACS/ACSL4/RHOU/CTDSPL2/MICALL2/NR1H2/ITGB2/SRI/CNST/PIK3R1/NKX6-1/SEC16B/MYRIP/BBC3/PLA2G6/RBP4/ANK3/CEMIP	33
BP	GO:0001838	embryonic epithelial tube formation	17/1196	126/18614	0.00289963	0.0815765	0.0727135	SFRP1/BMP7/WNT5A/NOG/TGFB2/RET/SOX4/BMP5/PRICKLE1/TEAD2/STK3/APAF1/WNT6/OVOL2/DLC1/FUZ/CLUAP1	17
BP	GO:0010720	positive regulation of cell development	43/1196	432/18614	0.00290667	0.0815765	0.0727135	CRABP2/L1CAM/ASPM/GLI3/PPP3CA/HMGB1/CD46/SHH/TMEM64/CX3CL1/DRD2/RET/TOX/PLXND1/LYN/SOX4/PDE5A/SOX13/SMARCC1/AXL/PLXNB3/LPAR3/ZFP36L1/PLXNB1/SKIL/SERPINE2/TIAM1/ITPKB/DIXDC1/PLXNA2/ACE/BCL6/NTRK2/ZBTB1/KIT/SHANK3/EFNA5/OBSL1/NKX6-1/CHODL/EPHA4/RAG1/NFKBIZ	43
BP	GO:0009953	dorsal/ventral pattern formation	14/1196	95/18614	0.00291857	0.0815765	0.0727135	SFRP1/GLI3/NOG/SHH/AIDA/GPR161/TTC21B/GORAB/CXXC4/OVOL2/BMPR1B/HOXD11/AXIN2/LHX1	14
BP	GO:0048880	sensory system development	40/1196	395/18614	0.0029538	0.0815765	0.0727135	KDM5B/ATP2B4/COL5A1/GLI3/ATP2B1/NES/BMP7/WNT5A/SHH/TGFB2/DRD2/RET/NECTIN3/PRICKLE1/FSCN2/COL4A1/PXDN/SKIL/SIX5/WT1/SPRY1/TGFBR1/PPP1R13L/DIO3/CHD7/WNT9A/NTRK2/NPHP4/SLITRK6/FAT3/WNT6/BMPR1B/THRB/MDM1/EFEMP1/RBP4/PBX1/LHX1/HSF4/HESX1	40
BP	GO:0009612	response to mechanical stimulus	25/1196	215/18614	0.00295398	0.0815765	0.0727135	MMP2/CDH2/TUBA1A/DRD2/CAPN2/COL1A1/IGFBP2/KCNJ2/THBS1/ETV1/GSN/BNIP3/TNFRSF1A/JUND/DDR2/SERPINE2/CASP8AP2/WHRN/SCX/KIT/SLITRK6/SHANK3/FAS/TRPA1/SLC8A1	25
BP	GO:0001558	regulation of cell growth	42/1196	420/18614	0.00296937	0.0815765	0.0727135	CRABP2/H3-3A/L1CAM/SEMA3F/TNC/SPOCK1/SFN/SFRP1/SLIT3/KIF14/WNT5A/IL17RB/TGFB2/CDC73/NET1/ADIPOR1/JADE2/ARHGAP4/CDKN2AIP/GNG4/MAP2/LTBP4/MEG3/SEMA3C/LPAR3/DCBLD2/EPHA7/WT1/TGFBR1/SERPINE2/RYK/SMAD4/TMEM97/SYT1/ULK2/BCL6/EFNA5/NKX6-1/JADE1/SYT17/ENPP1/SEMA5B	42
BP	GO:0035270	endocrine system development	18/1196	137/18614	0.00297702	0.0815765	0.0727135	CDH2/WNT5A/NOG/SHH/DRD2/ZBED6/SOX4/NR3C1/BMP5/WT1/TGFBR1/SMAD4/NKX6-1/FOXE1/PBX1/TBX19/THRA/HESX1	18
BP	GO:0060325	face morphogenesis	7/1196	31/18614	0.00298628	0.0815765	0.0727135	MMP2/NOG/COL1A1/PRICKLE1/PLEKHA1/CRISPLD2/SCX	7
BP	GO:0031333	negative regulation of protein-containing complex assembly	19/1196	148/18614	0.00301765	0.0817515	0.0728694	SPTB/PMEPA1/HMGB1/KIF14/TMSB4X/AIDA/FHOD3/ZNF827/GSN/CAPG/MAP2/SNCA/TBCD/ADD3/SCIN/NOP53/CARD8/PRRT2/THRA	19
BP	GO:0046777	protein autophosphorylation	26/1196	227/18614	0.00303646	0.0817515	0.0728694	UHMK1/EPHB4/NEK2/CALM3/LYN/TRIM28/DYRK1B/EPHA7/PIM2/MAP3K21/PEAK1/DDR2/STK26/PRKG2/MAPKAPK2/MEX3B/ACE/FGFR4/ULK2/NTRK2/TAOK3/FAM20C/KIT/MAP3K12/EPHA4/ENPP1	26
BP	GO:0072009	nephron epithelium development	16/1196	116/18614	0.00303648	0.0817515	0.0728694	CD24/GLI3/NOG/SHH/IQGAP1/LGR4/MYO1E/NPNT/FMN1/WT1/SMAD4/GPC3/WNT6/HOXD11/PBX1/LHX1	16
BP	GO:0033866	nucleoside bisphosphate biosynthetic process	10/1196	57/18614	0.0031321	0.0827348	0.073746	ACLY/TECR/ACSL3/ACSS2/HSD17B12/SNCA/ACSL4/PAPSS2/PANK1/PDK1	10
BP	GO:0034030	ribonucleoside bisphosphate biosynthetic process	10/1196	57/18614	0.0031321	0.0827348	0.073746	ACLY/TECR/ACSL3/ACSS2/HSD17B12/SNCA/ACSL4/PAPSS2/PANK1/PDK1	10
BP	GO:0034033	purine nucleoside bisphosphate biosynthetic process	10/1196	57/18614	0.0031321	0.0827348	0.073746	ACLY/TECR/ACSL3/ACSS2/HSD17B12/SNCA/ACSL4/PAPSS2/PANK1/PDK1	10
BP	GO:0090175	regulation of establishment of planar polarity	10/1196	57/18614	0.0031321	0.0827348	0.073746	GPC4/SFRP1/WNT5A/PRICKLE1/TIAM1/RYK/GPC3/GPC6/CELSR3/DAAM1	10
BP	GO:0046470	phosphatidylcholine metabolic process	12/1196	76/18614	0.00317923	0.0835379	0.0744618	LPGAT1/LPCAT2/SCARB1/CAPN2/ACSL3/LPCAT3/CDS1/PLA2G7/NR1H2/PLA2G6/LPCAT4/SLC27A1	12
BP	GO:0048534	hematopoietic or lymphoid organ development	14/1196	96/18614	0.00321969	0.0835379	0.0744618	SHH/RET/TOX/FLVCR1/KMT2A/BCL2L11/BCL3/TGFBR1/RC3H1/ZBTB1/FOXE1/PBX1/RAG1/NFKBIZ	14
BP	GO:0072080	nephron tubule development	14/1196	96/18614	0.00321969	0.0835379	0.0744618	CD24/GLI3/NOG/SHH/LGR4/NPNT/FMN1/WT1/SMAD4/GPC3/WNT6/HOXD11/PBX1/LHX1	14
BP	GO:0072175	epithelial tube formation	18/1196	138/18614	0.00322336	0.0835379	0.0744618	SFRP1/BMP7/WNT5A/NOG/TGFB2/RET/SOX4/BMP5/PRICKLE1/TEAD2/STK3/APAF1/WNT6/OVOL2/DLC1/FUZ/CLUAP1/HESX1	18
BP	GO:0008625	extrinsic apoptotic signaling pathway via death domain receptors	13/1196	86/18614	0.0032371	0.0835379	0.0744618	SFRP1/PTEN/BMP5/THBS1/TNFRSF1A/LGALS3/STK3/SKIL/CASP8AP2/PIDD1/PIK3R1/MAL/BMPR1B	13
BP	GO:0071456	cellular response to hypoxia	19/1196	149/18614	0.00325592	0.0836383	0.0745512	SFRP1/BMP7/EGLN1/MDM4/BNIP3/HILPDA/ZFP36L1/JUND/DDR2/CPEB2/KCNK3/NOP53/BRIP1/EGLN3/CYBB/EPHA4/STOX1/SLC8A1/PDK1	19
BP	GO:0071887	leukocyte apoptotic process	16/1196	117/18614	0.00331304	0.0847171	0.0755129	SLC39A10/GLI3/WNT5A/LYN/KIFAP3/BCL2L11/AXL/BCL3/LGALS3/ITPKB/BCL6/FAS/ST6GAL1/DOCK8/RAG1/NFKBIZ	16
BP	GO:0008045	motor neuron axon guidance	6/1196	24/18614	0.0034303	0.0867948	0.0773648	SEMA3F/ALCAM/NOG/KIF5C/EPHA4/LHX1	6
BP	GO:0060571	morphogenesis of an epithelial fold	6/1196	24/18614	0.0034303	0.0867948	0.0773648	BMP7/WNT5A/NOG/SHH/BMP5/OVOL2	6
BP	GO:0071453	cellular response to oxygen levels	21/1196	172/18614	0.00346343	0.0867948	0.0773648	SFRP1/BMP7/EGLN1/MDM4/BNIP3/LPAR1/HILPDA/ZFP36L1/JUND/DDR2/CPEB2/KCNK3/FAS/NOP53/BRIP1/EGLN3/CYBB/EPHA4/STOX1/SLC8A1/PDK1	21
BP	GO:0016114	terpenoid biosynthetic process	5/1196	17/18614	0.0035042	0.0867948	0.0773648	CRABP2/GGPS1/FDPS/HMGCS1/RBP1	5
BP	GO:0051895	negative regulation of focal adhesion assembly	5/1196	17/18614	0.0035042	0.0867948	0.0773648	PHLDB2/RCC2/PTEN/THBS1/DLC1	5
BP	GO:0055119	relaxation of cardiac muscle	5/1196	17/18614	0.0035042	0.0867948	0.0773648	ATP1B1/KCNJ2/GSN/PDE5A/SLC8A1	5
BP	GO:0150118	negative regulation of cell-substrate junction organization	5/1196	17/18614	0.0035042	0.0867948	0.0773648	PHLDB2/RCC2/PTEN/THBS1/DLC1	5
BP	GO:1904951	positive regulation of establishment of protein localization	34/1196	325/18614	0.00351829	0.0867948	0.0773648	TPR/SFN/GLI3/SHH/TGFB2/C1QTNF12/GLUL/KCNN4/SOX4/ACSL3/TRIM28/MYO18A/SREBF2/MPC2/WLS/AACS/ACSL4/RHOU/CTDSPL2/MICALL2/NR1H2/ITGB2/SRI/CNST/PIK3R1/NKX6-1/SEC16B/MYRIP/CENPJ/BBC3/PLA2G6/RBP4/ANK3/CEMIP	34
BP	GO:0090092	regulation of transmembrane receptor protein serine/threonine kinase signaling pathway	32/1196	301/18614	0.00356362	0.0873334	0.0778449	TOB1/PEG10/PARP1/CD109/ARID4B/PMEPA1/SFRP1/BMP7/WNT5A/NOG/SHH/TGFB2/BMP5/THBS1/HTRA1/TGFBR3/LTBP4/NREP/NPNT/SKIL/SPRY1/TGFBR1/CTDSPL2/SMAD4/PCSK6/GPC3/UBE2D1/ADAMTSL2/ZNF703/TET1/FERMT1/BRMS1L	32
BP	GO:0043616	keratinocyte proliferation	10/1196	58/18614	0.00357131	0.0873334	0.0778449	EFNB2/CD109/SFN/HAS2/CDH3/ZFP36L1/STXBP4/OVOL2/FERMT1/NFKBIZ	10
BP	GO:0008589	regulation of smoothened signaling pathway	13/1196	87/18614	0.00358728	0.0873424	0.0778529	SFRP1/GLI3/SHH/UCHL5/GPR161/TTC21B/SERPINE2/GORAB/GPC3/ARMC9/FUZ/ENPP1/FBXL17	13
BP	GO:0061037	negative regulation of cartilage development	7/1196	32/18614	0.00361391	0.08761	0.0780915	GLI3/NOG/LTBP3/TGFBR1/WNT9A/PTHLH/EFEMP1	7
BP	GO:0008544	epidermis development	38/1196	375/18614	0.00365921	0.0883257	0.0787294	CRABP2/ESRP1/CD109/PALLD/SFN/PPP3CA/WNT5A/OPN3/SHH/TGFB2/EMP1/LGR4/CLDN4/CDH3/SOX18/KLF7/HOXC13/NAB1/ZFP36L1/FLOT2/SOX21/KRT15/GORAB/SMAD4/SULT2B1/WHRN/PTHLH/COL7A1/WNT10A/SLITRK6/ERCC2/OVOL2/FERMT1/FOXE1/GRHL1/FUZ/NFKBIZ/CASP14	38
BP	GO:0010172	embryonic body morphogenesis	4/1196	11/18614	0.00388363	0.0903273	0.0805135	PHLDB2/ZNF281/PHLDB1/FUZ	4
BP	GO:0032060	bleb assembly	4/1196	11/18614	0.00388363	0.0903273	0.0805135	EMP1/LPAR1/LPAR3/EMP3	4
BP	GO:0038063	collagen-activated tyrosine kinase receptor signaling pathway	4/1196	11/18614	0.00388363	0.0903273	0.0805135	COL1A1/COL4A2/COL4A1/DDR2	4
BP	GO:0044848	biological phase	4/1196	11/18614	0.00388363	0.0903273	0.0805135	WNT5A/TGFB2/CDH3/FERMT1	4
BP	GO:0060174	limb bud formation	4/1196	11/18614	0.00388363	0.0903273	0.0805135	SHH/SOX4/SEMA3C/PLXNA2	4
BP	GO:0060601	lateral sprouting from an epithelium	4/1196	11/18614	0.00388363	0.0903273	0.0805135	BMP7/WNT5A/NOG/SHH	4
BP	GO:0090009	primitive streak formation	4/1196	11/18614	0.00388363	0.0903273	0.0805135	ETS2/WNT5A/PRICKLE1/LHX1	4
BP	GO:0110011	regulation of basement membrane organization	4/1196	11/18614	0.00388363	0.0903273	0.0805135	PHLDB2/PHLDB1/NID1/LAMA2	4
BP	GO:0010952	positive regulation of peptidase activity	22/1196	185/18614	0.0038873	0.0903273	0.0805135	HMGB1/ANTXR1/LYN/CLDN4/GSN/BCL2L11/MAP3K5/SNCA/CTSH/PRR7/CASP8AP2/PIDD1/F3/TANK/APAF1/FAS/CLDN3/DLC1/BBC3/EGLN3/CARD8/EPHA4	22
BP	GO:0030073	insulin secretion	23/1196	197/18614	0.00403407	0.0931195	0.0830024	SREBF1/SFRP1/PPP3CA/C1QTNF12/DRD2/GLUL/ZBED6/SOX4/MPC2/KLF7/AACS/ACSL4/PFKL/SRI/HADH/EFNA5/NKX6-1/STXBP4/GNAZ/MYRIP/PLA2G6/RBP4/PTPRN	23
BP	GO:1902275	regulation of chromatin organization	8/1196	41/18614	0.00404815	0.0931195	0.0830024	TPR/HNRNPU/TRIM28/TASOR/CDK2/RESF1/SAMD1/TET1	8
BP	GO:0070228	regulation of lymphocyte apoptotic process	10/1196	59/18614	0.00405796	0.0931195	0.0830024	SLC39A10/WNT5A/LYN/KIFAP3/BCL2L11/BCL3/LGALS3/BCL6/DOCK8/RAG1	10
BP	GO:0050769	positive regulation of neurogenesis	26/1196	232/18614	0.00407398	0.0931195	0.0830024	CRABP2/L1CAM/ASPM/GLI3/SHH/CX3CL1/DRD2/PLXND1/LYN/PLXNB3/LPAR3/PLXNB1/SKIL/SERPINE2/TIAM1/DIXDC1/PLXNA2/ACE/NTRK2/KIT/SHANK3/EFNA5/OBSL1/NKX6-1/CHODL/EPHA4	26
BP	GO:1902041	regulation of extrinsic apoptotic signaling pathway via death domain receptors	9/1196	50/18614	0.00415669	0.0946239	0.0843433	SFRP1/PTEN/BMP5/THBS1/LGALS3/STK3/SKIL/MAL/BMPR1B	9
BP	GO:0003181	atrioventricular valve morphogenesis	6/1196	25/18614	0.00427184	0.0956179	0.0852293	SLIT3/TGFB2/SOX4/MDM4/SMAD4/AXIN2	6
BP	GO:0018904	ether metabolic process	6/1196	25/18614	0.00427184	0.0956179	0.0852293	LPCAT2/EPHX1/GNPAT/FASN/PLA2G7/PLA2G6	6
BP	GO:0019985	translesion synthesis	6/1196	25/18614	0.00427184	0.0956179	0.0852293	DTL/SPRTN/POLD1/PCLAF/ZBTB1/POLE2	6
BP	GO:0032331	negative regulation of chondrocyte differentiation	6/1196	25/18614	0.00427184	0.0956179	0.0852293	GLI3/LTBP3/TGFBR1/WNT9A/PTHLH/EFEMP1	6
BP	GO:0032835	glomerulus development	11/1196	69/18614	0.00430589	0.0956179	0.0852293	CD24/PPP3CA/BMP7/NOG/IQGAP1/RET/LGR4/NID1/MYO1E/WT1/LHX1	11
BP	GO:0150116	regulation of cell-substrate junction organization	11/1196	69/18614	0.00430589	0.0956179	0.0852293	PHLDB2/RCC2/SFRP1/PTEN/THBS1/PEAK1/FMN1/PIK3R1/EPHA3/EFNA5/DLC1	11
BP	GO:0090169	regulation of spindle assembly	7/1196	33/18614	0.00433695	0.0956179	0.0852293	TPR/CCSAP/HNRNPU/GPSM2/CHMP2A/KIF15/CENPJ	7
BP	GO:1904861	excitatory synapse assembly	7/1196	33/18614	0.00433695	0.0956179	0.0852293	SRGAP2/PTEN/WNT5A/NLGN1/PTPN13/SHANK3/CRIPT	7
BP	GO:0001892	embryonic placenta development	13/1196	89/18614	0.00437975	0.0961827	0.0857328	BMP7/EGLN1/BMP5/TRIM28/KRT19/VASH2/ZFP36L1/STK3/E2F7/PLK4/OVOL2/GGNBP2/TFEB	13
BP	GO:0090263	positive regulation of canonical Wnt signaling pathway	15/1196	110/18614	0.00449666	0.0975413	0.0869438	ASPM/SFRP1/LGR4/COL1A1/SOX4/CDH3/WLS/TTC21B/TMEM9/CSNK1G3/PRDM15/GPC3/LYPD6/FAM53B/LGR6	15
BP	GO:1903829	positive regulation of protein localization	45/1196	468/18614	0.00449987	0.0975413	0.0869438	ATP2B4/TPR/PARP1/SORBS1/SFN/GLI3/WNT5A/SHH/TGFB2/C1QTNF12/GLUL/KCNN4/SOX4/ACSL3/TRIM28/MYO18A/SREBF2/MPC2/WLS/GPSM2/BICD1/AACS/ACSL4/LGALS3/GPR137B/RHOU/CTDSPL2/PRKG2/MICALL2/PRKAA2/NR1H2/ITGB2/SRI/CNST/PIK3R1/EPHA3/NKX6-1/SEC16B/MYRIP/CENPJ/BBC3/PLA2G6/RBP4/ANK3/CEMIP	45
BP	GO:0009743	response to carbohydrate	26/1196	234/18614	0.00456519	0.0975413	0.0869438	SREBF1/PPP3CA/RPS6KA2/C1QTNF12/GLUL/LYN/ZBED6/SOX4/THBS1/MPC2/KLF7/RASAL2/ZFP36L1/PFKL/SMAD4/ACE/PRKAA2/SLC26A6/SRI/EFNA5/NKX6-1/STXBP4/PLA2G6/PIH1D1/SLC8A1/PTPRN	26
BP	GO:0000070	mitotic sister chromatid segregation	23/1196	199/18614	0.00456945	0.0975413	0.0869438	CENPF/TPR/NUF2/NEK2/KIF14/CCSAP/HNRNPU/SPDL1/PRICKLE1/ZWINT/NSL1/POGZ/CHMP2A/KNTC1/CENPK/KIF15/ESCO2/SMC5/MAP10/PIBF1/MIS12/CENPC/SPC24	23
BP	GO:0009746	response to hexose	23/1196	199/18614	0.00456945	0.0975413	0.0869438	SREBF1/PPP3CA/C1QTNF12/GLUL/ZBED6/SOX4/THBS1/MPC2/KLF7/RASAL2/PFKL/SMAD4/ACE/PRKAA2/SLC26A6/SRI/EFNA5/NKX6-1/STXBP4/PLA2G6/PIH1D1/SLC8A1/PTPRN	23
BP	GO:0090497	mesenchymal cell migration	10/1196	60/18614	0.00459551	0.0975413	0.0869438	SEMA3F/CDH2/BMP7/SHH/RET/SEMA3C/TPBG/OVOL2/NRP2/SEMA5B	10
BP	GO:0006991	response to sterol depletion	5/1196	18/18614	0.00459838	0.0975413	0.0869438	SREBF1/INSIG1/LYN/SREBF2/LPCAT3	5
BP	GO:0033194	response to hydroperoxide	5/1196	18/18614	0.00459838	0.0975413	0.0869438	SP1/TP53INP1/XRCC1/OXR1/MGST1	5
BP	GO:0035455	response to interferon-alpha	5/1196	18/18614	0.00459838	0.0975413	0.0869438	TPR/RO60/IFITM1/AXL/KLHL20	5
BP	GO:0040029	epigenetic regulation of gene expression	22/1196	188/18614	0.00471629	0.099665	0.0888367	PADI2/TPR/ARID4B/HMGB1/HNRNPU/RIF1/TRIM28/KMT2A/UHRF1/TFAP2C/RBBP5/TASOR/CGGBP1/CDK2/RESF1/SAMD1/BEND3/TET1/UHRF2/HDAC4/FAM172A/YTHDC1	22
BP	GO:2000106	regulation of leukocyte apoptotic process	13/1196	90/18614	0.00482576	0.101595	0.090557	SLC39A10/WNT5A/LYN/KIFAP3/BCL2L11/AXL/BCL3/LGALS3/ITPKB/BCL6/ST6GAL1/DOCK8/RAG1	13
BP	GO:0046883	regulation of hormone secretion	27/1196	247/18614	0.00486644	0.102052	0.090964	KDM5B/SREBF1/SFRP1/PPP3CA/ADORA1/C1QTNF12/DRD2/GLUL/ZBED6/SOX4/MPC2/KLF7/AACS/ACSL4/PFKL/CHD7/SMAD4/FFAR4/SRI/HADH/EFNA5/NKX6-1/STXBP4/GNAZ/MYRIP/PLA2G6/RBP4	27
BP	GO:0015833	peptide transport	28/1196	259/18614	0.0048839	0.102052	0.090964	SREBF1/SFRP1/PPP3CA/ADORA1/C1QTNF12/DRD2/GLUL/ZBED6/SOX4/MPC2/KLF7/AACS/ACSL4/PFKL/CHD7/ABCB9/FFAR4/SLC26A6/SRI/HADH/EFNA5/NKX6-1/STXBP4/GNAZ/MYRIP/PLA2G6/RBP4/PTPRN	28
BP	GO:0043588	skin development	32/1196	308/18614	0.00503167	0.104481	0.0931295	ITGB4/CD109/PALLD/SFN/COL5A1/PPP3CA/WNT5A/OPN3/SHH/TGFB2/LGR4/COL1A1/CLDN4/CDH3/SOX18/HOXC13/ZFP36L1/FRAS1/SOX21/GORAB/SMAD4/WNT10A/ERCC2/OVOL2/ITGB6/FERMT1/FOXE1/GRHL1/FUZ/NFKBIZ/CASP14/SLITRK5	32
BP	GO:0070507	regulation of microtubule cytoskeleton organization	19/1196	155/18614	0.00503748	0.104481	0.0931295	TPR/PHLDB2/CCSAP/HNRNPU/PHLDB1/CAMSAP2/MAP2/GPSM2/BICD1/SNCA/TBCD/CHMP2A/DIXDC1/PRKAA2/SPAST/KIF15/EPHA3/EFNA5/CENPJ	19
BP	GO:0008584	male gonad development	18/1196	144/18614	0.00508253	0.105026	0.0936156	ASPM/ARID4B/SFRP1/WNT5A/TGFB2/BCL2L11/TFAP2C/PLEKHA1/WT1/RNF38/TGFBR1/FNDC3A/SMAD4/ACE/SCX/KIT/BRIP1/AGO4	18
BP	GO:0060317	cardiac epithelial to mesenchymal transition	7/1196	34/18614	0.00516412	0.105931	0.0944217	NOG/HAS2/TGFB2/TGFBR3/SPRY1/TGFBR1/SMAD4	7
BP	GO:0090075	relaxation of muscle	7/1196	34/18614	0.00516412	0.105931	0.0944217	ATP1B1/ADORA1/KCNJ2/GSN/PDE5A/SRI/SLC8A1	7
BP	GO:0006650	glycerophospholipid metabolic process	31/1196	297/18614	0.00533493	0.109035	0.0971888	LPGAT1/LPCAT2/PTEN/SCARB1/GNPAT/CAPN2/PRDX6/PIGC/SH3YL1/ACSL3/PLCB3/LPCAT3/CDS1/ETNK1/PITPNM2/PIK3R3/EFR3B/ABHD6/PLA2G7/SERINC5/ITPKB/NR1H2/PIK3C2B/INPP5B/BPNT1/PIK3R1/PIGN/PLA2G6/LPCAT4/PIGA/SLC27A1	31
BP	GO:0045600	positive regulation of fat cell differentiation	11/1196	71/18614	0.00537974	0.109551	0.0976487	SFRP1/BMP7/HNRNPU/TMEM64/MEDAG/SOX13/CDS1/ZFP36L1/STK3/FFAR4/AXIN2	11
BP	GO:0060324	face development	9/1196	52/18614	0.00544219	0.11024	0.0982632	MMP2/WNT5A/NOG/COL1A1/PRICKLE1/PLEKHA1/CHD7/CRISPLD2/SCX	9
BP	GO:0046546	development of primary male sexual characteristics	18/1196	145/18614	0.00546437	0.11024	0.0982632	ASPM/ARID4B/SFRP1/WNT5A/TGFB2/BCL2L11/TFAP2C/PLEKHA1/WT1/RNF38/TGFBR1/FNDC3A/SMAD4/ACE/SCX/KIT/BRIP1/AGO4	18
BP	GO:0003157	endocardium development	4/1196	12/18614	0.00553171	0.11024	0.0982632	SOX18/STK3/SMAD4/OVOL2	4
BP	GO:0010749	regulation of nitric oxide mediated signal transduction	4/1196	12/18614	0.00553171	0.11024	0.0982632	ATP2B4/THBS1/PDE5A/GUCY1A2	4
BP	GO:0036363	transforming growth factor beta activation	4/1196	12/18614	0.00553171	0.11024	0.0982632	ITGB8/FURIN/LTBP3/ITGB6	4
BP	GO:1903867	extraembryonic membrane development	4/1196	12/18614	0.00553171	0.11024	0.0982632	BMP7/BMP5/HTRA1/E2F7	4
BP	GO:0001649	osteoblast differentiation	27/1196	250/18614	0.00571558	0.113053	0.10077	TOB1/TNC/SFRP1/GLI3/PPP3CA/BMP7/NOG/SHH/HNRNPU/TMEM64/DHX9/FASN/LGR4/COL1A1/IFITM1/SUCO/MRC2/NPNT/JUND/DDR2/SMAD4/SATB2/FFAR4/PTHLH/FAM20C/BMPR1B/AXIN2	27
BP	GO:0008202	steroid metabolic process	33/1196	323/18614	0.00571704	0.113053	0.10077	LBR/SREBF1/ACLY/HSD17B7/INSIG1/DHCR7/SCARB1/SHH/FDPS/SQLE/HMGCS1/NR3C1/NR5A2/BMP5/MSMO1/SREBF2/EBP/CYP51A1/HSD17B12/SOAT1/LPCAT3/IDI1/FDFT1/PLEKHA1/ACBD3/PRKAA2/FGFR4/SULT2B1/KIT/ARV1/HSD17B11/EBPL/PBX1	33
BP	GO:0036294	cellular response to decreased oxygen levels	19/1196	157/18614	0.00578491	0.113053	0.10077	SFRP1/BMP7/EGLN1/MDM4/BNIP3/HILPDA/ZFP36L1/JUND/DDR2/CPEB2/KCNK3/NOP53/BRIP1/EGLN3/CYBB/EPHA4/STOX1/SLC8A1/PDK1	19
BP	GO:0048754	branching morphogenesis of an epithelial tube	19/1196	157/18614	0.00578491	0.113053	0.10077	KDM5B/GLI3/BMP7/WNT5A/NOG/SHH/LGR4/PLXND1/COL4A1/NPNT/WT1/CTSH/SPRY1/SMAD4/GPC3/WNT6/HOXD11/PBX1/LHX1	19
BP	GO:0001763	morphogenesis of a branching structure	23/1196	203/18614	0.00581849	0.113053	0.10077	KDM5B/SFRP1/GLI3/BMP7/WNT5A/NOG/SHH/DRD2/LGR4/PLXND1/SEMA3C/COL4A1/NPNT/EPHA7/WT1/CTSH/SPRY1/SMAD4/GPC3/WNT6/HOXD11/PBX1/LHX1	23
BP	GO:0051216	cartilage development	23/1196	203/18614	0.00581849	0.113053	0.10077	TGFBI/GLI3/BMP7/ITGB8/WNT5A/NOG/TRPS1/COL1A1/BMP5/BARX2/LTBP3/TGFBR1/PRKG2/SATB2/WNT9A/PBXIP1/PTHLH/SCX/SCIN/BMPR1B/EFEMP1/AXIN2/THRA	23
BP	GO:1901216	positive regulation of neuron death	13/1196	92/18614	0.00582703	0.113053	0.10077	EFNB2/PARP1/ADORA1/WNT5A/TGFB2/CAPN2/NR3C1/BCL2L11/MAP3K5/SNCA/EPHA7/DDR2/ITGB2	13
BP	GO:0043280	positive regulation of cysteine-type endopeptidase activity involved in apoptotic process	16/1196	124/18614	0.00588558	0.113053	0.10077	HMGB1/GSN/BCL2L11/MAP3K5/SNCA/CTSH/PRR7/CASP8AP2/PIDD1/F3/APAF1/FAS/DLC1/BBC3/EGLN3/CARD8	16
BP	GO:0030540	female genitalia development	5/1196	19/18614	0.00591507	0.113053	0.10077	WNT5A/AXL/CHD7/RBP4/LHX1	5
BP	GO:0051797	regulation of hair follicle development	5/1196	19/18614	0.00591507	0.113053	0.10077	WNT5A/TGFB2/CDH3/SMAD4/FERMT1	5
BP	GO:0070242	thymocyte apoptotic process	5/1196	19/18614	0.00591507	0.113053	0.10077	GLI3/WNT5A/KIFAP3/BCL2L11/RAG1	5
BP	GO:0090308	regulation of DNA methylation-dependent heterochromatin formation	5/1196	19/18614	0.00591507	0.113053	0.10077	TRIM28/TASOR/RESF1/SAMD1/TET1	5
BP	GO:0003151	outflow tract morphogenesis	12/1196	82/18614	0.00596925	0.1137	0.101347	BMP7/DHRS3/WNT5A/NOG/TGFB2/PLXND1/PRICKLE1/SOX18/TGFBR3/SEMA3C/SMAD4/NRP2	12
BP	GO:0042886	amide transport	35/1196	349/18614	0.00603349	0.114534	0.10209	SREBF1/SFRP1/PPP3CA/ADORA1/C1QTNF12/DRD2/SLC19A2/GLUL/ZBED6/SOX4/MPC2/KLF7/SNCA/AACS/ACSL4/PFKL/CHD7/ABCB9/FFAR4/SLC26A6/SLC38A3/NTRK2/SRI/HADH/EFNA5/NKX6-1/STXBP4/GNAZ/MYRIP/PLA2G6/RBP4/PTPRN/PLEKHA8P1/SLC25A18/SLC27A1	35
BP	GO:0007162	negative regulation of cell adhesion	32/1196	312/18614	0.00607875	0.115003	0.102509	MMP2/TGFBI/PHLDB2/SPOCK1/RCC2/GLI3/PTEN/HMGB1/SHH/EPCAM/CX3CL1/COL1A1/PLXND1/MIA3/THBS1/ADAM22/PDE5A/PLXNB3/PLXNB1/LGALS3/TBCD/SERPINE2/RC3H1/PLXNA2/BCL6/PIK3R1/ZNF703/EFNA5/DLC1/LAG3/EPHA4/PTPN6	32
BP	GO:0150115	cell-substrate junction organization	14/1196	103/18614	0.00611247	0.115252	0.10273	ITGB4/SORBS1/PHLDB2/RCC2/SFRP1/PTEN/PRICKLE1/THBS1/PEAK1/FMN1/PIK3R1/EPHA3/EFNA5/DLC1	14
BP	GO:0021587	cerebellum morphogenesis	8/1196	44/18614	0.00633413	0.118632	0.105743	KIF14/TUBA1A/GNPAT/TTC21B/SERPINE2/WHRN/XRCC1/LHX1	8
BP	GO:0071526	semaphorin-plexin signaling pathway	8/1196	44/18614	0.00633413	0.118632	0.105743	SEMA3F/PLXND1/SEMA3C/PLXNB3/PLXNB1/PLXNA2/NRP2/SEMA5B	8
BP	GO:0045936	negative regulation of phosphate metabolic process	42/1196	439/18614	0.0064455	0.120316	0.107244	TRIB2/PPP1R1B/PARP1/CD109/SFN/PMEPA1/SFRP1/BMP7/PPP1R15B/PTEN/NOG/TGFB2/HNRNPU/IQGAP1/PPP2R5A/DRD2/AIDA/CALM3/KIRREL1/LYN/PTPN13/TIPRL/HEXIM1/SH3BP5L/SNCA/LGALS3/DDR2/SPRY1/QARS1/PLPP3/PKIA/DEPTOR/PAQR3/HDAC4/GGNBP2/PIBF1/SMYD3/PPM1E/ENPP1/PTPN6/SLC8A1/SLC27A1	42
BP	GO:0007492	endoderm development	12/1196	83/18614	0.00658103	0.122438	0.109135	MMP2/COL5A1/NOG/CDC73/COL4A2/ZFP36L1/SMAD4/ITGB2/COL7A1/HOXC11/LHX1/SSBP3	12
BP	GO:0010563	negative regulation of phosphorus metabolic process	42/1196	440/18614	0.00669773	0.124196	0.110703	TRIB2/PPP1R1B/PARP1/CD109/SFN/PMEPA1/SFRP1/BMP7/PPP1R15B/PTEN/NOG/TGFB2/HNRNPU/IQGAP1/PPP2R5A/DRD2/AIDA/CALM3/KIRREL1/LYN/PTPN13/TIPRL/HEXIM1/SH3BP5L/SNCA/LGALS3/DDR2/SPRY1/QARS1/PLPP3/PKIA/DEPTOR/PAQR3/HDAC4/GGNBP2/PIBF1/SMYD3/PPM1E/ENPP1/PTPN6/SLC8A1/SLC27A1	42
BP	GO:0009749	response to glucose	22/1196	194/18614	0.0068168	0.125987	0.112299	SREBF1/PPP3CA/C1QTNF12/GLUL/ZBED6/SOX4/THBS1/MPC2/KLF7/RASAL2/PFKL/SMAD4/ACE/PRKAA2/SRI/EFNA5/NKX6-1/STXBP4/PLA2G6/PIH1D1/SLC8A1/PTPRN	22
BP	GO:0006260	DNA replication	29/1196	278/18614	0.00693732	0.127793	0.113908	NUCKS1/NFIC/PARP1/DHX9/PTMS/UCHL5/JADE2/RBMS1/DTL/MCM4/SDE2/POLD1/FAM111B/PCLAF/LIG3/E2F7/LIG1/CDK2/NFIA/BCL6/WDHD1/RECQL5/BLM/ESCO2/JADE1/SETMAR/CCNE2/RMI2/POLE2	29
BP	GO:2000179	positive regulation of neural precursor cell proliferation	9/1196	54/18614	0.00701518	0.128803	0.114809	ASPM/GLI3/NES/SHH/CX3CL1/DRD2/TOX/LYN/LHX1	9
BP	GO:0031345	negative regulation of cell projection organization	22/1196	195/18614	0.00723196	0.130423	0.116253	EFNB2/SEMA3F/SPOCK1/NGEF/PPP3CA/PTEN/WNT5A/NLGN1/ARHGAP4/MAP2/LPAR1/SEMA3C/PLXNB3/EPHA7/MYLIP/RYK/ULK2/FAT3/PAQR3/NR2F1/EPHA4/SEMA5B	22
BP	GO:0061387	regulation of extent of cell growth	14/1196	105/18614	0.00724029	0.130423	0.116253	CRABP2/L1CAM/SEMA3F/WNT5A/ARHGAP4/MAP2/SEMA3C/LPAR3/EPHA7/RYK/ULK2/EFNA5/NKX6-1/SEMA5B	14
BP	GO:0032781	positive regulation of ATP-dependent activity	8/1196	45/18614	0.0072798	0.130423	0.116253	ATP1B1/TOR1AIP1/TOR1AIP2/HNRNPU/DHX9/UHRF1/HSPA2/SETMAR	8
BP	GO:0006066	alcohol metabolic process	36/1196	366/18614	0.00730615	0.130423	0.116253	LBR/SREBF1/ACLY/HSD17B7/INSIG1/PTEN/DHRS3/DHCR7/SPTSSA/SCARB1/FDPS/SQLE/HMGCS1/BMP5/MSMO1/MOXD1/SREBF2/EBP/ACSS2/CYP51A1/SOAT1/LPCAT3/SNCA/IDI1/FDFT1/ITPKB/PRKG2/PLPP3/PRKAA2/SULT2B1/INPP5B/BPNT1/ARV1/CYP27C1/CBR4/RBP4	36
BP	GO:0051893	regulation of focal adhesion assembly	10/1196	64/18614	0.00732671	0.130423	0.116253	PHLDB2/RCC2/SFRP1/PTEN/THBS1/PEAK1/FMN1/EPHA3/EFNA5/DLC1	10
BP	GO:0090109	regulation of cell-substrate junction assembly	10/1196	64/18614	0.00732671	0.130423	0.116253	PHLDB2/RCC2/SFRP1/PTEN/THBS1/PEAK1/FMN1/EPHA3/EFNA5/DLC1	10
BP	GO:0034284	response to monosaccharide	23/1196	207/18614	0.00733706	0.130423	0.116253	SREBF1/PPP3CA/C1QTNF12/GLUL/ZBED6/SOX4/THBS1/MPC2/KLF7/RASAL2/PFKL/SMAD4/ACE/PRKAA2/SLC26A6/SRI/EFNA5/NKX6-1/STXBP4/PLA2G6/PIH1D1/SLC8A1/PTPRN	23
BP	GO:0001736	establishment of planar polarity	11/1196	74/18614	0.00737462	0.130423	0.116253	GPC4/SFRP1/WNT5A/PRICKLE1/TIAM1/RYK/GPC3/GPC6/CELSR3/DAAM1/FUZ	11
BP	GO:0007164	establishment of tissue polarity	11/1196	74/18614	0.00737462	0.130423	0.116253	GPC4/SFRP1/WNT5A/PRICKLE1/TIAM1/RYK/GPC3/GPC6/CELSR3/DAAM1/FUZ	11
BP	GO:0035303	regulation of dephosphorylation	16/1196	127/18614	0.00739625	0.130423	0.116253	PPP1R1B/SLC39A10/PPP1R15B/ADORA1/TGFB2/IQGAP1/PPP2R5A/DRD2/SMG7/CALM3/TIPRL/NPNT/LGALS3/CAMTA1/SYMPK/DLC1	16
BP	GO:0002790	peptide secretion	26/1196	243/18614	0.00743096	0.130423	0.116253	SREBF1/SFRP1/PPP3CA/ADORA1/C1QTNF12/DRD2/GLUL/ZBED6/SOX4/MPC2/KLF7/AACS/ACSL4/PFKL/CHD7/FFAR4/SRI/HADH/EFNA5/NKX6-1/STXBP4/GNAZ/MYRIP/PLA2G6/RBP4/PTPRN	26
BP	GO:0003215	cardiac right ventricle morphogenesis	5/1196	20/18614	0.00747606	0.130423	0.116253	TGFB2/SOX4/SEMA3C/PPP1R13L/CHD7	5
BP	GO:0006662	glycerol ether metabolic process	5/1196	20/18614	0.00747606	0.130423	0.116253	LPCAT2/GNPAT/FASN/PLA2G7/PLA2G6	5
BP	GO:0042749	regulation of circadian sleep/wake cycle	5/1196	20/18614	0.00747606	0.130423	0.116253	PARP1/ADORA1/NLGN1/DRD2/PER3	5
BP	GO:0046485	ether lipid metabolic process	5/1196	20/18614	0.00747606	0.130423	0.116253	LPCAT2/GNPAT/FASN/PLA2G7/PLA2G6	5
BP	GO:0048670	regulation of collateral sprouting	5/1196	20/18614	0.00747606	0.130423	0.116253	CRABP2/LPAR3/EPHA7/ULK2/EFNA5	5
BP	GO:0051481	negative regulation of cytosolic calcium ion concentration	4/1196	13/18614	0.00758835	0.130803	0.116591	ATP2B1/DRD2/KCNK3/SLC8A1	4
BP	GO:0061430	bone trabecula morphogenesis	4/1196	13/18614	0.00758835	0.130803	0.116591	MMP2/SFRP1/COL1A1/PLXNB1	4
BP	GO:0016049	cell growth	46/1196	495/18614	0.00760324	0.130803	0.116591	CRABP2/H3-3A/L1CAM/SEMA3F/TNC/SPOCK1/SFN/SFRP1/SLIT3/KIF14/WNT5A/ALCAM/IL17RB/TGFB2/IQGAP1/CDC73/NET1/ADIPOR1/JADE2/ARHGAP4/PRICKLE1/CDKN2AIP/GNG4/MAP2/LTBP4/MEG3/SEMA3C/LPAR3/DCBLD2/EPHA7/WT1/TGFBR1/SERPINE2/RYK/SMAD4/TMEM97/SYT1/ULK2/BCL6/EFNA5/NKX6-1/JADE1/SYT17/NRP2/ENPP1/SEMA5B	46
BP	GO:0010948	negative regulation of cell cycle process	32/1196	317/18614	0.00763818	0.130803	0.116591	CENPF/TPR/NUF2/BMP7/NEK2/PTEN/RPS6KA2/SUSD2/CDC73/METTL13/SPDL1/INTS7/TIPRL/DTL/SDE2/NACC2/ZWINT/ZFP36L1/E2F7/CHMP2A/PIDD1/KNTC1/CDK2/BCL6/TAOK3/BLM/NOP53/JADE1/BRIP1/SETMAR/MDM1/SPC24	32
BP	GO:0003171	atrioventricular valve development	6/1196	28/18614	0.00770801	0.130803	0.116591	SLIT3/TGFB2/SOX4/MDM4/SMAD4/AXIN2	6
BP	GO:0003272	endocardial cushion formation	6/1196	28/18614	0.00770801	0.130803	0.116591	BMP7/NOG/TGFB2/BMP5/TGFBR1/SMAD4	6
BP	GO:0003401	axis elongation	6/1196	28/18614	0.00770801	0.130803	0.116591	SFRP1/WNT5A/SHH/PRICKLE1/TRIM28/SPRY1	6
BP	GO:0016540	protein autoprocessing	6/1196	28/18614	0.00770801	0.130803	0.116591	PARP1/SHH/CAPN2/SPRTN/PIDD1/CASP6	6
BP	GO:0042398	cellular modified amino acid biosynthetic process	6/1196	28/18614	0.00770801	0.130803	0.116591	CHDH/ALDH9A1/CKB/ALDH7A1/GAMT/SLC27A1	6
BP	GO:0051051	negative regulation of transport	45/1196	483/18614	0.00786962	0.133142	0.118676	SESTD1/SLC30A1/SREBF1/TPR/INSIG1/SFRP1/PPP3CA/PTEN/HMGB1/ADORA1/SHH/DRD2/VDAC1/CALM3/THBS1/SREBF2/KLF7/CYP51A1/CD47/SNCA/LYPLA1/TNFRSF1A/APPL1/LGALS3/YOD1/NEDD4/PFKL/SERPINE2/PRKG2/FFAR4/ACE/NR1H2/SRI/HADH/PLA2R1/PKIA/EPHA3/AVPR2/GNAZ/C4orf3/FERMT1/PRRT2/ENPP1/ANK3/SLC43A1	45
BP	GO:0002520	immune system development	22/1196	197/18614	0.00812435	0.136631	0.121786	HMGB1/SHH/RO60/RET/RIF1/TOX/LYN/FLVCR1/UNG/EXO1/KMT2A/BCL2L11/BCL3/TGFBR1/RC3H1/BCL6/ZBTB1/SANBR/FOXE1/PBX1/RAG1/NFKBIZ	22
BP	GO:0006631	fatty acid metabolic process	38/1196	394/18614	0.00814768	0.136631	0.121786	SCD/FADS2/LPGAT1/SREBF1/ACLY/TECR/INSIG1/PAM/ECH1/EPHX1/FADS1/GNPAT/FASN/ADIPOR1/ACAT2/DEGS1/ACSL3/MSMO1/HSD17B12/SNCA/AACS/ACSL4/LYPLA1/TNFRSF1A/ABHD6/PRKAA2/PTGS1/NR1H2/HADH/PIBF1/CYP2S1/CYP2U1/CBR4/ACAD10/SLC45A3/SLC27A1/ACBD5/PDK1	38
BP	GO:0045669	positive regulation of osteoblast differentiation	11/1196	75/18614	0.00815409	0.136631	0.121786	GLI3/PPP3CA/BMP7/IFITM1/SUCO/NPNT/JUND/DDR2/FFAR4/FAM20C/BMPR1B	11
BP	GO:0046888	negative regulation of hormone secretion	10/1196	65/18614	0.00817344	0.136631	0.121786	SREBF1/SFRP1/PPP3CA/ADORA1/DRD2/KLF7/PFKL/FFAR4/HADH/GNAZ	10
BP	GO:0071900	regulation of protein serine/threonine kinase activity	36/1196	369/18614	0.00826992	0.137277	0.122362	TRIB2/PPP1R1B/CD24/ATP2B4/SFN/SFRP1/BMP7/PTEN/WNT5A/AIDA/FZD8/CALM3/LYN/THBS1/HEXIM1/DIPK2A/PDE5A/MAP3K5/SNCA/SPRY1/TAOK3/KIT/PKIA/BLM/PAQR3/MAP3K12/SERTAD1/CCNE2/PIH1D1/EPHA4/CCNG2/PTPN6/SLC8A1/TPD52L1/SLC27A1/CEMIP	36
BP	GO:0035307	positive regulation of protein dephosphorylation	8/1196	46/18614	0.00832803	0.137277	0.122362	SLC39A10/PPP1R15B/ADORA1/PPP2R5A/CALM3/CAMTA1/SYMPK/DLC1	8
BP	GO:0035384	thioester biosynthetic process	8/1196	46/18614	0.00832803	0.137277	0.122362	ACLY/TECR/ACSL3/ACSS2/HSD17B12/SNCA/ACSL4/PDK1	8
BP	GO:0071616	acyl-CoA biosynthetic process	8/1196	46/18614	0.00832803	0.137277	0.122362	ACLY/TECR/ACSL3/ACSS2/HSD17B12/SNCA/ACSL4/PDK1	8
BP	GO:0048536	spleen development	7/1196	37/18614	0.00835919	0.137277	0.122362	FLVCR1/KMT2A/BCL2L11/BCL3/RC3H1/PBX1/NFKBIZ	7
BP	GO:0048854	brain morphogenesis	7/1196	37/18614	0.00835919	0.137277	0.122362	CDH2/PTEN/WNT5A/TUBA1A/UCHL5/SHANK3/HESX1	7
BP	GO:0051604	protein maturation	33/1196	332/18614	0.00853589	0.139769	0.124583	PARP1/GLI3/RPS6KA2/ADAMTS3/SHH/CAPN2/SOX4/THBS1/GALNT2/GSN/FURIN/SDE2/SPRTN/LPCAT3/RASAL2/PLA2G7/PSEN2/CTSH/SERPINE2/METAP1/PIDD1/RAP1GDS1/MMP16/ACE/PCSK6/F3/INPP5B/APAF1/CASP6/TSPAN14/BOLA2/CARD8/LIPT2	33
BP	GO:0061053	somite development	12/1196	86/18614	0.00871696	0.142318	0.126855	SFRP1/NUP133/WNT5A/NOG/SHH/LFNG/SEMA3C/SMAD4/PLXNA2/SCX/AXIN2/LHX1	12
BP	GO:0016331	morphogenesis of embryonic epithelium	18/1196	152/18614	0.00884265	0.143533	0.127938	SFRP1/BMP7/WNT5A/NOG/SHH/TGFB2/RET/SOX4/BMP5/PRICKLE1/TEAD2/STK3/APAF1/WNT6/OVOL2/DLC1/FUZ/CLUAP1	18
BP	GO:0071322	cellular response to carbohydrate stimulus	18/1196	152/18614	0.00884265	0.143533	0.127938	PPP3CA/RPS6KA2/C1QTNF12/ZBED6/SOX4/MPC2/KLF7/ZFP36L1/SMAD4/ACE/PRKAA2/SLC26A6/SRI/EFNA5/STXBP4/PLA2G6/PIH1D1/PTPRN	18
BP	GO:0070231	T cell apoptotic process	9/1196	56/18614	0.00891431	0.143862	0.128232	GLI3/WNT5A/KIFAP3/BCL2L11/BCL3/LGALS3/FAS/DOCK8/RAG1	9
BP	GO:2000107	negative regulation of leukocyte apoptotic process	9/1196	56/18614	0.00891431	0.143862	0.128232	SLC39A10/KIFAP3/AXL/BCL3/ITPKB/BCL6/ST6GAL1/DOCK8/RAG1	9
BP	GO:0014020	primary neural tube formation	13/1196	97/18614	0.00906306	0.145149	0.129379	SFRP1/BMP7/WNT5A/NOG/TGFB2/BMP5/PRICKLE1/TEAD2/APAF1/OVOL2/DLC1/FUZ/CLUAP1	13
BP	GO:0050771	negative regulation of axonogenesis	10/1196	66/18614	0.00909342	0.145149	0.129379	SEMA3F/PTEN/WNT5A/ARHGAP4/MAP2/SEMA3C/EPHA7/RYK/ULK2/SEMA5B	10
BP	GO:0022409	positive regulation of cell-cell adhesion	32/1196	321/18614	0.00911279	0.145149	0.129379	CD24/EFNB2/GLI3/PPP3CA/BMP7/HMGB1/CD46/WNT5A/SHH/HAS2/CX3CL1/IGFBP2/LYN/SOX4/KIFAP3/SOX13/CD47/SMARCC1/FLOT2/ST3GAL4/ITPKB/PLPP3/BCL6/ITGB2/ETS1/ZBTB1/DENND6A/DOCK8/RAG1/NFKBIZ/PTPN6/ANK3	32
BP	GO:0010001	glial cell differentiation	25/1196	235/18614	0.00916423	0.145149	0.129379	ITGB4/CDH2/GLI3/PTEN/NOG/SHH/TUBA1A/LYN/SOX4/NR3C1/SOX13/BNIP3/NAB1/LPAR1/TTC21B/SERPINE2/PLPP3/NTRK2/ERCC2/MXRA8/NKX6-1/MAL/PRDM8/EPHA4/SLC45A3	25
BP	GO:0003156	regulation of animal organ formation	6/1196	29/18614	0.0092014	0.145149	0.129379	BMP7/WNT5A/SHH/WT1/SPRY1/HOXC11	6
BP	GO:0010800	positive regulation of peptidyl-threonine phosphorylation	6/1196	29/18614	0.0092014	0.145149	0.129379	BMP7/WNT5A/CALM3/TRIM6/STOX1/CEMIP	6
BP	GO:0034508	centromere complex assembly	6/1196	29/18614	0.0092014	0.145149	0.129379	CENPF/POGZ/KNTC1/CENPK/MIS12/CENPC	6
BP	GO:0060037	pharyngeal system development	6/1196	29/18614	0.0092014	0.145149	0.129379	BMP7/NOG/TGFB2/BMP5/TGFBR1/PLXNA2	6
BP	GO:0022410	circadian sleep/wake cycle process	5/1196	21/18614	0.00930231	0.146329	0.13043	PARP1/ADORA1/NLGN1/DRD2/PER3	5
BP	GO:0010837	regulation of keratinocyte proliferation	8/1196	47/18614	0.0094853	0.148778	0.132614	EFNB2/CD109/SFN/HAS2/CDH3/ZFP36L1/STXBP4/OVOL2	8
BP	GO:0061138	morphogenesis of a branching epithelium	21/1196	188/18614	0.00953018	0.148778	0.132614	KDM5B/SFRP1/GLI3/BMP7/WNT5A/NOG/SHH/LGR4/PLXND1/SEMA3C/COL4A1/NPNT/WT1/CTSH/SPRY1/SMAD4/GPC3/WNT6/HOXD11/PBX1/LHX1	21
BP	GO:0033627	cell adhesion mediated by integrin	12/1196	87/18614	0.00953771	0.148778	0.132614	ITGB4/ITGB8/TGFB2/RET/LYN/NPNT/PLPP3/ITGB2/ITGB6/FERMT1/ITGAE/PTPN6	12
BP	GO:0030705	cytoskeleton-dependent intracellular transport	23/1196	212/18614	0.00967676	0.150344	0.13401	MYO1B/TUBA1A/HNRNPU/PRICKLE1/KIFAP3/SSX2IP/MYO1E/LCA5/MAP2/BICD1/TTC21B/DYNC2I2/FLOT2/SYNE2/SPAG17/SPAST/KIF5C/KIF3A/CCDC88C/RABL2B/ARL8A/FUZ/CLUAP1	23
BP	GO:0040036	regulation of fibroblast growth factor receptor signaling pathway	7/1196	38/18614	0.00969182	0.150344	0.13401	WNT5A/NOG/THBS1/DSTYK/SPRY1/FAM20C/FUZ	7
BP	GO:0002793	positive regulation of peptide secretion	14/1196	109/18614	0.00998947	0.153972	0.137243	ADORA1/C1QTNF12/DRD2/GLUL/SOX4/MPC2/AACS/ACSL4/FFAR4/SRI/NKX6-1/MYRIP/PLA2G6/RBP4	14
BP	GO:0002467	germinal center formation	4/1196	14/18614	0.0100906	0.153972	0.137243	BCL3/RC3H1/BCL6/UNC13D	4
BP	GO:0007638	mechanosensory behavior	4/1196	14/18614	0.0100906	0.153972	0.137243	DRD2/ETV1/SLITRK6/SHANK3	4
BP	GO:0036151	phosphatidylcholine acyl-chain remodeling	4/1196	14/18614	0.0100906	0.153972	0.137243	LPCAT2/LPCAT3/NR1H2/LPCAT4	4
BP	GO:0045059	positive thymic T cell selection	4/1196	14/18614	0.0100906	0.153972	0.137243	SHH/TOX/ITPKB/DOCK2	4
BP	GO:1904044	response to aldosterone	4/1196	14/18614	0.0100906	0.153972	0.137243	PARP1/SCNN1A/ACE/CYBB	4
BP	GO:0050679	positive regulation of epithelial cell proliferation	24/1196	225/18614	0.0101976	0.155181	0.138322	KDM5B/SFRP1/HMGB1/WNT5A/NOG/SHH/HAS2/GLUL/BMP5/CDH3/VASH2/HTRA1/SP1/PLXNB3/TGFBR1/F3/ZNF703/STXBP4/EGFL7/NRP2/HMX2/DLX6/PTPRN/HSF4	24
BP	GO:0035304	regulation of protein dephosphorylation	12/1196	88/18614	0.0104172	0.158093	0.140917	PPP1R1B/SLC39A10/PPP1R15B/ADORA1/PPP2R5A/DRD2/CALM3/TIPRL/LGALS3/CAMTA1/SYMPK/DLC1	12
BP	GO:0008361	regulation of cell size	20/1196	178/18614	0.010553	0.159074	0.141791	CRABP2/L1CAM/SEMA3F/PTEN/WNT5A/TMEM123/RET/KCNN4/ARHGAP4/MAP2/SEMA3C/LPAR3/EPHA7/RYK/ULK2/SHANK3/EFNA5/DEPTOR/NKX6-1/SEMA5B	20
BP	GO:0016485	protein processing	26/1196	250/18614	0.0105671	0.159074	0.141791	PARP1/GLI3/RPS6KA2/ADAMTS3/SHH/CAPN2/THBS1/GSN/FURIN/SDE2/SPRTN/LPCAT3/PLA2G7/PSEN2/CTSH/SERPINE2/METAP1/PIDD1/MMP16/ACE/PCSK6/F3/INPP5B/APAF1/CASP6/CARD8	26
BP	GO:0045017	glycerolipid biosynthetic process	26/1196	250/18614	0.0105671	0.159074	0.141791	LPGAT1/SREBF1/LPCAT2/PTEN/SCARB1/GNPAT/CAPN2/PIGC/SH3YL1/ACSL3/LPCAT3/CDS1/ETNK1/PITPNM2/PIK3R3/EFR3B/ITPKB/NR1H2/PIK3C2B/BPNT1/PIK3R1/PIGN/PLA2G6/LPCAT4/PIGA/SLC27A1	26
BP	GO:0030072	peptide hormone secretion	25/1196	238/18614	0.0106687	0.160173	0.142771	SREBF1/SFRP1/PPP3CA/C1QTNF12/DRD2/GLUL/ZBED6/SOX4/MPC2/KLF7/AACS/ACSL4/PFKL/CHD7/FFAR4/SRI/HADH/EFNA5/NKX6-1/STXBP4/GNAZ/MYRIP/PLA2G6/RBP4/PTPRN	25
BP	GO:0046596	regulation of viral entry into host cell	8/1196	48/18614	0.0107581	0.160451	0.143018	HMGB1/IFITM1/GSN/FURIN/NECTIN2/TRIM6/TRIM11/TRIM59	8
BP	GO:0045216	cell-cell junction organization	23/1196	214/18614	0.0107675	0.160451	0.143018	EFNB2/CDH2/TGFB2/GNPAT/KIRREL1/CLDN4/CDH3/TBCD/UGT8/TGFBR1/MICALL2/ACE/NPHP4/WHRN/PARD6B/ZNF703/CLDN3/GRHL1/EPHA4/PLEKHA7/TJP3/ARVCF/OCEL1	23
BP	GO:0061448	connective tissue development	28/1196	275/18614	0.0107731	0.160451	0.143018	TGFBI/COL5A1/GLI3/BMP7/ITGB8/WNT5A/NOG/TRPS1/COL1A1/BMP5/KLF7/BARX2/LTBP3/DYRK1B/RASAL2/WT1/TGFBR1/PRKG2/SATB2/WNT9A/PBXIP1/PTHLH/SCX/SCIN/BMPR1B/EFEMP1/AXIN2/THRA	28
BP	GO:0008299	isoprenoid biosynthetic process	6/1196	30/18614	0.0108904	0.161767	0.144191	CRABP2/GGPS1/FDPS/HMGCS1/IDI1/RBP1	6
BP	GO:0000288	nuclear-transcribed mRNA catabolic process, deadenylation-dependent decay	10/1196	68/18614	0.0111687	0.16388	0.146075	TOB1/HNRNPU/DHX9/CNOT8/ZFP36L1/PAN3/RC3H1/PAN2/EXOSC5/PARN	10
BP	GO:0048821	erythrocyte development	7/1196	39/18614	0.011173	0.16388	0.146075	FLVCR1/PTBP3/ABCB10/SLC25A40/BCL6/ERCC2/FAM210B	7
BP	GO:0070232	regulation of T cell apoptotic process	7/1196	39/18614	0.011173	0.16388	0.146075	WNT5A/KIFAP3/BCL2L11/BCL3/LGALS3/DOCK8/RAG1	7
BP	GO:0010718	positive regulation of epithelial to mesenchymal transition	9/1196	58/18614	0.011179	0.16388	0.146075	BMP7/TGFB2/COL1A1/TGFBR1/TIAM1/SMAD4/ZNF703/ALX1/AXIN2	9
BP	GO:0042733	embryonic digit morphogenesis	9/1196	58/18614	0.011179	0.16388	0.146075	GLI3/WNT5A/NOG/SHH/FLVCR1/PRICKLE1/BCL2L11/SMAD4/HOXC11	9
BP	GO:2000177	regulation of neural precursor cell proliferation	12/1196	89/18614	0.0113581	0.16389	0.146084	ASPM/CDH2/GLI3/NES/WNT5A/SHH/CX3CL1/DRD2/TOX/LYN/KIFAP3/LHX1	12
BP	GO:0000083	regulation of transcription involved in G1/S transition of mitotic cell cycle	5/1196	22/18614	0.0114138	0.16389	0.146084	KLF11/E2F7/NPAT/CDK14/CDK18	5
BP	GO:0006907	pinocytosis	5/1196	22/18614	0.0114138	0.16389	0.146084	AXL/APPL1/MAPKAPK2/NR1H2/DOCK2	5
BP	GO:0009127	purine nucleoside monophosphate biosynthetic process	5/1196	22/18614	0.0114138	0.16389	0.146084	ADSS2/DCK/PRPS2/IMPDH1/ADSS1	5
BP	GO:0032785	negative regulation of DNA-templated transcription, elongation	5/1196	22/18614	0.0114138	0.16389	0.146084	SHH/HNRNPU/HEXIM1/ZC3H4/RECQL5	5
BP	GO:0035812	renal sodium excretion	5/1196	22/18614	0.0114138	0.16389	0.146084	ADORA1/DRD2/ACE/MLLT6/AVPR2	5
BP	GO:0045061	thymic T cell selection	5/1196	22/18614	0.0114138	0.16389	0.146084	GLI3/SHH/TOX/ITPKB/DOCK2	5
BP	GO:0071636	positive regulation of transforming growth factor beta production	5/1196	22/18614	0.0114138	0.16389	0.146084	CD46/CX3CL1/THBS1/FURIN/FERMT1	5
BP	GO:0033865	nucleoside bisphosphate metabolic process	15/1196	122/18614	0.0115461	0.164108	0.146278	ACLY/TECR/FAR2/HMGCS1/ACSL3/ACSS2/HSD17B12/SNCA/ACSL4/SULT2B1/BPNT1/PAPSS2/ENPP1/PANK1/PDK1	15
BP	GO:0033875	ribonucleoside bisphosphate metabolic process	15/1196	122/18614	0.0115461	0.164108	0.146278	ACLY/TECR/FAR2/HMGCS1/ACSL3/ACSS2/HSD17B12/SNCA/ACSL4/SULT2B1/BPNT1/PAPSS2/ENPP1/PANK1/PDK1	15
BP	GO:0034032	purine nucleoside bisphosphate metabolic process	15/1196	122/18614	0.0115461	0.164108	0.146278	ACLY/TECR/FAR2/HMGCS1/ACSL3/ACSS2/HSD17B12/SNCA/ACSL4/SULT2B1/BPNT1/PAPSS2/ENPP1/PANK1/PDK1	15
BP	GO:0046660	female sex differentiation	15/1196	122/18614	0.0115461	0.164108	0.146278	MMP2/SFRP1/SLIT3/WNT5A/LFNG/AXL/PLEKHA1/WT1/CHD7/SMAD4/KIT/BMPR1B/RBP4/LHX1/PTPRN	15
BP	GO:0034446	substrate adhesion-dependent cell spreading	13/1196	100/18614	0.0115932	0.164359	0.146502	RCC2/SRGAP2/KIF14/ANTXR1/HAS2/BVES/AXL/PEAK1/MICALL2/PIK3R1/EFNA5/ST6GAL1/UNC13D	13
BP	GO:0008406	gonad development	24/1196	228/18614	0.0118863	0.168089	0.149827	MMP2/ASPM/ARID4B/SFRP1/SLIT3/WNT5A/TGFB2/BCL2L11/LFNG/TFAP2C/PLEKHA1/WT1/RNF38/TGFBR1/FNDC3A/SMAD4/ACE/SCX/KIT/BRIP1/AGO4/BMPR1B/PTPRN/HESX1	24
BP	GO:0043281	regulation of cysteine-type endopeptidase activity involved in apoptotic process	22/1196	204/18614	0.0119779	0.168957	0.150601	SFN/HMGB1/THBS1/GSN/BCL2L11/MAP3K5/SNCA/EPHA7/CTSH/PRR7/CASP8AP2/PIDD1/F3/SH3RF1/APAF1/FAS/DLC1/BBC3/PIH1D1/EGLN3/CARD8/RAG1	22
BP	GO:0030902	hindbrain development	18/1196	157/18614	0.0121523	0.170988	0.152411	BMP7/KIF14/NOG/SHH/TUBA1A/GNPAT/BMP5/WLS/CKB/LPAR1/TTC21B/SERPINE2/DIXDC1/PLXNA2/WHRN/XRCC1/DLC1/LHX1	18
BP	GO:0048511	rhythmic process	30/1196	303/18614	0.0123568	0.173429	0.154587	MMP2/KDM5B/SREBF1/PARP1/PTEN/SLIT3/PAM/ADORA1/OPN3/HAS2/TGFB2/HNRNPU/NLGN1/DRD2/DHX9/LGR4/CLDN4/DTL/KMT2A/SP1/AXL/JUND/PLEKHA1/PER3/PRKAA2/SLC26A6/NTRK2/BMPR1B/FBXL17/PTPRN	30
BP	GO:0048709	oligodendrocyte differentiation	13/1196	101/18614	0.012548	0.175538	0.156466	GLI3/PTEN/SHH/LYN/SOX13/BNIP3/LPAR1/NTRK2/ERCC2/NKX6-1/MAL/PRDM8/SLC45A3	13
BP	GO:0001953	negative regulation of cell-matrix adhesion	7/1196	40/18614	0.0128115	0.175538	0.156466	PHLDB2/RCC2/PTEN/THBS1/BCL6/PIK3R1/DLC1	7
BP	GO:0010762	regulation of fibroblast migration	7/1196	40/18614	0.0128115	0.175538	0.156466	RCC2/ARHGAP4/THBS1/APPL1/DDR2/MACIR/SLC8A1	7
BP	GO:0048872	homeostasis of number of cells	30/1196	304/18614	0.0128965	0.175538	0.156466	CDH2/DOCK10/HMGB1/TUBA1A/FH/LGR4/LYN/SOX4/FLVCR1/PTBP3/ABCB10/KMT2A/BCL2L11/TGFBR3/LPCAT3/AXL/ZFP36L1/SKIL/ITPKB/RC3H1/SLC25A40/BCL6/ETS1/KIT/ERCC2/FAS/FAM210B/RAG1/NFKBIZ/THRA	30
BP	GO:0051966	regulation of synaptic transmission, glutamatergic	11/1196	80/18614	0.0130514	0.175538	0.156466	CACNG4/CDH2/ADORA1/NLGN1/DRD2/GLUL/SERPINE2/GRIK2/SYT1/SHANK3/PLA2G6	11
BP	GO:0001768	establishment of T cell polarity	4/1196	15/18614	0.0130713	0.175538	0.156466	GSN/FLOT2/DOCK8/DOCK2	4
BP	GO:0010649	regulation of cell communication by electrical coupling	4/1196	15/18614	0.0130713	0.175538	0.156466	CALM3/SRI/SLC8A1/ANK3	4
BP	GO:0010867	positive regulation of triglyceride biosynthetic process	4/1196	15/18614	0.0130713	0.175538	0.156466	SREBF1/SCARB1/NR1H2/SLC27A1	4
BP	GO:0032933	SREBP signaling pathway	4/1196	15/18614	0.0130713	0.175538	0.156466	SREBF1/INSIG1/SREBF2/LPCAT3	4
BP	GO:0043455	regulation of secondary metabolic process	4/1196	15/18614	0.0130713	0.175538	0.156466	WNT5A/OPN3/CDH3/APPL1	4
BP	GO:0048021	regulation of melanin biosynthetic process	4/1196	15/18614	0.0130713	0.175538	0.156466	WNT5A/OPN3/CDH3/APPL1	4
BP	GO:0060026	convergent extension	4/1196	15/18614	0.0130713	0.175538	0.156466	SFRP1/WNT5A/TRIM28/LBX2	4
BP	GO:0060347	heart trabecula formation	4/1196	15/18614	0.0130713	0.175538	0.156466	EGLN1/TGFBR3/OVOL2/RBP4	4
BP	GO:0060572	morphogenesis of an epithelial bud	4/1196	15/18614	0.0130713	0.175538	0.156466	BMP7/WNT5A/NOG/SHH	4
BP	GO:0072075	metanephric mesenchyme development	4/1196	15/18614	0.0130713	0.175538	0.156466	BMP7/SHH/WT1/SMAD4	4
BP	GO:0072498	embryonic skeletal joint development	4/1196	15/18614	0.0130713	0.175538	0.156466	BMP7/NOG/WNT9A/HOXC11	4
BP	GO:1900376	regulation of secondary metabolite biosynthetic process	4/1196	15/18614	0.0130713	0.175538	0.156466	WNT5A/OPN3/CDH3/APPL1	4
BP	GO:2000052	positive regulation of non-canonical Wnt signaling pathway	4/1196	15/18614	0.0130713	0.175538	0.156466	SFRP1/WNT5A/GPC3/LBX2	4
BP	GO:0046879	hormone secretion	30/1196	305/18614	0.0134551	0.180259	0.160675	KDM5B/SREBF1/SFRP1/PPP3CA/ADORA1/C1QTNF12/DRD2/GLUL/LYN/ZBED6/SOX4/MPC2/KLF7/LTBP4/AACS/ACSL4/PFKL/CHD7/SMAD4/FFAR4/SRI/HADH/EFNA5/NKX6-1/STXBP4/GNAZ/MYRIP/PLA2G6/RBP4/PTPRN	30
BP	GO:0044344	cellular response to fibroblast growth factor stimulus	14/1196	113/18614	0.0134974	0.180394	0.160795	KDM5B/SFRP1/WNT5A/NOG/IQGAP1/COL1A1/THBS1/DSTYK/ZFP36L1/SPRY1/FGFR4/FAM20C/FUZ/LHX1	14
BP	GO:0071241	cellular response to inorganic substance	24/1196	231/18614	0.0137929	0.182199	0.162404	PARP1/NEK7/WNT5A/SLC41A1/SHH/TUBA1A/NLGN1/IQGAP1/MTR/BNIP3/SNCA/JUND/ITPKB/MT1A/CDK2/SYT1/PRKAA2/SPIDR/KCNK3/BLM/SYT17/CYBB/ANK3/HESX1	24
BP	GO:0042745	circadian sleep/wake cycle	5/1196	23/18614	0.0138291	0.182199	0.162404	PARP1/ADORA1/NLGN1/DRD2/PER3	5
BP	GO:0048169	regulation of long-term neuronal synaptic plasticity	5/1196	23/18614	0.0138291	0.182199	0.162404	DRD2/SNCA/GRIK2/KIT/SHANK3	5
BP	GO:0070076	histone lysine demethylation	5/1196	23/18614	0.0138291	0.182199	0.162404	KDM5B/KDM3A/KDM4B/HR/HSF4	5
BP	GO:1901673	regulation of mitotic spindle assembly	5/1196	23/18614	0.0138291	0.182199	0.162404	TPR/CCSAP/HNRNPU/CHMP2A/KIF15	5
BP	GO:0046824	positive regulation of nucleocytoplasmic transport	9/1196	60/18614	0.0138487	0.182199	0.162404	TPR/SFN/GLI3/SHH/DHX9/TRIM28/NEDD4/CTDSPL2/PIK3R1	9
BP	GO:0000086	G2/M transition of mitotic cell cycle	16/1196	136/18614	0.0138601	0.182199	0.162404	CENPF/RCC2/NES/KIF14/CALM3/DTL/HSPA2/CDK2/CDK14/TAOK3/PKIA/BLM/NOP53/PBX1/STOX1/TPD52L1	16
BP	GO:0031503	protein-containing complex localization	20/1196	183/18614	0.014031	0.184013	0.164021	GPC4/EFNB2/CACNG4/IPO9/RCC2/HNRNPU/NLGN1/SSX2IP/LCA5/LPAR1/NACC2/TTC21B/DYNC2I2/AP2A1/SPAG17/KIF5C/GPC6/RABL2B/FUZ/CLUAP1	20
BP	GO:0042326	negative regulation of phosphorylation	36/1196	383/18614	0.0142675	0.186381	0.166131	TRIB2/PPP1R1B/CD109/SFN/PMEPA1/SFRP1/BMP7/PPP1R15B/PTEN/NOG/HNRNPU/PPP2R5A/DRD2/AIDA/CALM3/KIRREL1/LYN/PTPN13/HEXIM1/SH3BP5L/SNCA/DDR2/SPRY1/QARS1/PLPP3/PKIA/DEPTOR/PAQR3/HDAC4/GGNBP2/PIBF1/SMYD3/PPM1E/ENPP1/PTPN6/SLC8A1	36
BP	GO:0017015	regulation of transforming growth factor beta receptor signaling pathway	17/1196	148/18614	0.0142781	0.186381	0.166131	PEG10/CD109/ARID4B/PMEPA1/THBS1/HTRA1/TGFBR3/LTBP4/NREP/NPNT/SPRY1/SMAD4/ADAMTSL2/ZNF703/TET1/FERMT1/BRMS1L	17
BP	GO:0007059	chromosome segregation	40/1196	435/18614	0.0143188	0.186477	0.166217	CENPF/TPR/ASPM/RCC2/NEK7/NUF2/NEK2/KIF14/CCSAP/HNRNPU/SPDL1/NR3C1/PRICKLE1/SMARCC1/GPSM2/ZWINT/NSL1/POGZ/CHMP2A/SMARCAD1/KNTC1/RECQL5/CENPK/KIF15/ERCC2/ESCO2/SMC5/BRIP1/AGO4/MAP10/CENPJ/CCNE2/PIBF1/MIS12/ARL8A/CENPC/STARD9/HAUS4/SPC24/RMI2	40
BP	GO:0090596	sensory organ morphogenesis	27/1196	269/18614	0.0144148	0.187293	0.166944	INSIG1/COL5A1/GLI3/BMP7/WNT5A/NOG/NECTIN3/HOXC13/LRIG3/FSCN2/SOBP/DIO3/CHD7/TSHZ1/WNT9A/NTRK2/WHRN/SLITRK6/FAT3/THRB/EFEMP1/RBP4/STOX1/HMX2/LHX1/DLX6/HESX1	27
BP	GO:0090287	regulation of cellular response to growth factor stimulus	33/1196	345/18614	0.0145534	0.188079	0.167645	ATP2B4/TOB1/PEG10/CD109/ARID4B/PMEPA1/SFRP1/WNT5A/NOG/ADAMTS3/THBS1/HTRA1/TGFBR3/LTBP4/NREP/DSTYK/NPNT/NEDD4/SKIL/SPRY1/CTDSPL2/SMAD4/PCSK6/GPC3/UBE2D1/FAM20C/ADAMTSL2/ZNF703/TET1/DOK5/FERMT1/FUZ/BRMS1L	33
BP	GO:0009791	post-embryonic development	12/1196	92/18614	0.014576	0.188079	0.167645	KDM5B/TBCE/MYO1E/KMT2A/BCL2L11/SEMA3C/PLEKHA1/TGFBR1/PPP1R13L/ERCC2/EFEMP1/LHX1	12
BP	GO:0050673	epithelial cell proliferation	44/1196	488/18614	0.0145761	0.188079	0.167645	EFNB2/KDM5B/SPARC/CD109/SFN/SFRP1/HMGB1/WNT5A/NOG/SCARB1/SHH/HAS2/TGFB2/CDC73/DRD2/LGR4/GLUL/BMP5/THBS1/CDH3/VASH2/HTRA1/SP1/TGFBR3/UHRF1/PLXNB3/ZFP36L1/STK3/TGFBR1/GPC3/F3/KIT/ZNF703/NKX6-1/STXBP4/OVOL2/FERMT1/EGFL7/NFKBIZ/NRP2/HMX2/DLX6/PTPRN/HSF4	44
BP	GO:0003203	endocardial cushion morphogenesis	7/1196	41/18614	0.0146157	0.188156	0.167714	BMP7/NOG/TGFB2/BMP5/MDM4/TGFBR1/SMAD4	7
BP	GO:0010970	transport along microtubule	19/1196	172/18614	0.014742	0.189198	0.168642	TUBA1A/HNRNPU/KIFAP3/SSX2IP/LCA5/MAP2/BICD1/TTC21B/DYNC2I2/FLOT2/SYNE2/SPAG17/SPAST/KIF5C/KIF3A/RABL2B/ARL8A/FUZ/CLUAP1	19
BP	GO:1901654	response to ketone	22/1196	208/18614	0.0147642	0.189198	0.168642	SREBF1/PARP1/SFRP1/ATP2B1/SLIT3/TGFB2/CALM3/CLDN4/NR3C1/THBS1/SCNN1A/CKB/SP1/TGFBR3/ACE/PRKAA2/RECQL5/EFNA5/GNG2/SMYD3/AXIN2/CYBB	22
BP	GO:0030900	forebrain development	37/1196	397/18614	0.0148392	0.189725	0.169112	ATP2B4/ASPM/CDH2/SRGAP2/GLI3/PTEN/KIF14/WNT5A/NOG/SHH/TUBA1A/DRD2/TOX/UCHL5/MDGA1/ANXA3/C21orf91/AXL/BNIP3/LPAR1/TTC21B/RYK/CHD7/SYNE2/DIXDC1/NTRK2/APAF1/SHANK3/XRCC1/AVPR2/DLC1/TBX19/NRP2/LHX1/SLC8A1/SLITRK5/HESX1	37
BP	GO:0021537	telencephalon development	27/1196	270/18614	0.0150708	0.192247	0.17136	ATP2B4/ASPM/CDH2/SRGAP2/GLI3/PTEN/KIF14/WNT5A/SHH/TUBA1A/DRD2/UCHL5/MDGA1/ANXA3/BNIP3/LPAR1/RYK/CHD7/SYNE2/DIXDC1/NTRK2/SHANK3/XRCC1/AVPR2/LHX1/SLC8A1/SLITRK5	27
BP	GO:0045137	development of primary sexual characteristics	24/1196	233/18614	0.0151942	0.193141	0.172157	MMP2/ASPM/ARID4B/SFRP1/SLIT3/WNT5A/TGFB2/BCL2L11/LFNG/TFAP2C/PLEKHA1/WT1/RNF38/TGFBR1/FNDC3A/SMAD4/ACE/SCX/KIT/BRIP1/AGO4/BMPR1B/PTPRN/HESX1	24
BP	GO:0061178	regulation of insulin secretion involved in cellular response to glucose stimulus	8/1196	51/18614	0.0153336	0.193141	0.172157	C1QTNF12/ZBED6/MPC2/KLF7/SRI/EFNA5/STXBP4/PLA2G6	8
BP	GO:1902895	positive regulation of miRNA transcription	8/1196	51/18614	0.0153336	0.193141	0.172157	SREBF1/TGFB2/NR3C1/SREBF2/WT1/SMAD4/NR1H2/ETS1	8
BP	GO:2001238	positive regulation of extrinsic apoptotic signaling pathway	8/1196	51/18614	0.0153336	0.193141	0.172157	SFRP1/PTEN/RET/THBS1/STK3/SKIL/MAL/BMPR1B	8
BP	GO:0035306	positive regulation of dephosphorylation	9/1196	61/18614	0.0153478	0.193141	0.172157	SLC39A10/PPP1R15B/ADORA1/PPP2R5A/CALM3/NPNT/CAMTA1/SYMPK/DLC1	9
BP	GO:0035773	insulin secretion involved in cellular response to glucose stimulus	9/1196	61/18614	0.0153478	0.193141	0.172157	C1QTNF12/ZBED6/MPC2/KLF7/SRI/EFNA5/STXBP4/PLA2G6/PTPRN	9
BP	GO:0014032	neural crest cell development	11/1196	82/18614	0.0155367	0.19508	0.173885	SEMA3F/CDH2/BMP7/SHH/RET/SEMA3C/KLHL12/OVOL2/FAM172A/NRP2/SEMA5B	11
BP	GO:0071331	cellular response to hexose stimulus	16/1196	138/18614	0.0157649	0.197502	0.176044	PPP3CA/C1QTNF12/ZBED6/SOX4/MPC2/KLF7/SMAD4/ACE/PRKAA2/SLC26A6/SRI/EFNA5/STXBP4/PLA2G6/PIH1D1/PTPRN	16
BP	GO:0016358	dendrite development	24/1196	234/18614	0.0159361	0.199201	0.177558	DOCK10/NGEF/SRGAP2/PPP3CA/BMP7/PTEN/NLGN1/BMP5/PRICKLE1/KLF7/CAMSAP2/C21orf91/MAP2/LPAR1/TPBG/TMEM106B/NEDD4/FARP1/SHANK3/FAT3/CAMK1D/OBSL1/EPHA4/SLITRK5	24
BP	GO:0003015	heart process	26/1196	259/18614	0.0160939	0.200704	0.178898	ATP2B4/SREBF1/ATP1B1/ATP2B1/RPS6KA2/ADORA1/TGFB2/ADRA1B/DRD2/CALM3/KCNJ2/GSN/BVES/PDE5A/CACNA1G/DMPK/ATP2B3/PPP1R13L/RAP1GDS1/ACE/SRI/TMEM65/GAA/THRB/SLC8A1/THRA	26
BP	GO:0001704	formation of primary germ layer	15/1196	127/18614	0.0162805	0.200704	0.178898	MMP2/ITGB4/COL5A1/BMP7/ETS2/WNT5A/NOG/CDC73/COL4A2/WLS/ITGB2/COL7A1/SCX/TBX19/LHX1	15
BP	GO:0046474	glycerophospholipid biosynthetic process	22/1196	210/18614	0.0163378	0.200704	0.178898	LPCAT2/PTEN/GNPAT/CAPN2/PIGC/SH3YL1/ACSL3/LPCAT3/CDS1/ETNK1/PITPNM2/PIK3R3/EFR3B/ITPKB/PIK3C2B/BPNT1/PIK3R1/PIGN/PLA2G6/LPCAT4/PIGA/SLC27A1	22
BP	GO:0060047	heart contraction	25/1196	247/18614	0.0164146	0.200704	0.178898	ATP2B4/SREBF1/ATP1B1/ATP2B1/RPS6KA2/ADORA1/TGFB2/ADRA1B/DRD2/CALM3/KCNJ2/GSN/BVES/PDE5A/CACNA1G/DMPK/ATP2B3/PPP1R13L/ACE/SRI/TMEM65/GAA/THRB/SLC8A1/THRA	25
BP	GO:0042060	wound healing	40/1196	439/18614	0.0164193	0.200704	0.178898	CD109/PHLDB2/COL5A1/PPP3CA/PTEN/WNT5A/NOG/SCARB1/SHH/TGFB2/CX3CL1/COL1A1/LYN/CLDN4/EPB41L4B/MIA3/THBS1/CDH3/MYL12A/MAP3K5/AXL/DCBLD2/CSRP1/DDR2/TGFBR1/SERPINE2/SMAD4/ST3GAL4/CHMP2A/MCAM/METAP1/PLPP3/F3/VKORC1/CLDN3/PAPSS2/ITGB6/FERMT1/PROS1/PTPN6	40
BP	GO:1903169	regulation of calcium ion transmembrane transport	20/1196	186/18614	0.016517	0.200704	0.178898	SESTD1/ATP1B1/PPP3CA/CX3CL1/VDAC1/CALM3/LYN/SNCA/NIPSNAP2/HSPA2/CACNG6/PSEN2/CHD7/SRI/C4orf3/PLA2G6/PTPN6/SLC8A1/JPH1/CEMIP	20
BP	GO:0001767	establishment of lymphocyte polarity	4/1196	16/18614	0.0165583	0.200704	0.178898	GSN/FLOT2/DOCK8/DOCK2	4
BP	GO:0006266	DNA ligation	4/1196	16/18614	0.0165583	0.200704	0.178898	HMGB1/LIG3/LIG1/XRCC1	4
BP	GO:0038065	collagen-activated signaling pathway	4/1196	16/18614	0.0165583	0.200704	0.178898	COL1A1/COL4A2/COL4A1/DDR2	4
BP	GO:0045187	regulation of circadian sleep/wake cycle, sleep	4/1196	16/18614	0.0165583	0.200704	0.178898	PARP1/ADORA1/DRD2/PER3	4
BP	GO:0051014	actin filament severing	4/1196	16/18614	0.0165583	0.200704	0.178898	SRGAP2/GSN/CAPG/SCIN	4
BP	GO:0071501	cellular response to sterol depletion	4/1196	16/18614	0.0165583	0.200704	0.178898	SREBF1/INSIG1/SREBF2/LPCAT3	4
BP	GO:0090336	positive regulation of brown fat cell differentiation	4/1196	16/18614	0.0165583	0.200704	0.178898	BMP7/HNRNPU/SOX13/FFAR4	4
BP	GO:0016577	histone demethylation	5/1196	24/18614	0.0165656	0.200704	0.178898	KDM5B/KDM3A/KDM4B/HR/HSF4	5
BP	GO:0085029	extracellular matrix assembly	7/1196	42/18614	0.0165939	0.200704	0.178898	PHLDB2/THSD4/ANTXR1/HAS2/PRICKLE1/PHLDB1/PXDN	7
BP	GO:0034764	positive regulation of transmembrane transport	24/1196	235/18614	0.0167063	0.201628	0.179722	CACNG4/SORBS1/ATP1B1/PPP3CA/OPN3/C1QTNF12/CX3CL1/TMSB4X/KCNN4/CALM3/KCNJ2/SNCA/NIPSNAP2/HSPA2/APPL1/SLC26A6/GPC3/SRI/PIK3R1/KCNK3/SHANK3/IFNGR2/ANK3/CEMIP	24
BP	GO:0001570	vasculogenesis	11/1196	83/18614	0.0169049	0.203149	0.181078	ITGB8/SHH/HAS2/MYO1E/SOX18/TGFBR3/TEAD2/ZFP36L1/WT1/NTRK2/EGFL7	11
BP	GO:0032024	positive regulation of insulin secretion	11/1196	83/18614	0.0169049	0.203149	0.181078	C1QTNF12/GLUL/SOX4/MPC2/AACS/ACSL4/SRI/NKX6-1/MYRIP/PLA2G6/RBP4	11
BP	GO:1903844	regulation of cellular response to transforming growth factor beta stimulus	17/1196	151/18614	0.0171341	0.205463	0.18314	PEG10/CD109/ARID4B/PMEPA1/THBS1/HTRA1/TGFBR3/LTBP4/NREP/NPNT/SPRY1/SMAD4/ADAMTSL2/ZNF703/TET1/FERMT1/BRMS1L	17
BP	GO:0032869	cellular response to insulin stimulus	22/1196	211/18614	0.0171726	0.205484	0.183159	NUCKS1/SREBF1/PARP1/SORBS1/INSIG1/ATP2B1/C1QTNF12/ADIPOR1/EPRS1/SP1/PHIP/SMARCC1/SLC29A2/ZFP36L1/APPL1/PIK3R3/TNS2/CPEB2/PIK3R1/STXBP4/ENPP1/SLC27A1	22
BP	GO:0090183	regulation of kidney development	6/1196	33/18614	0.0172526	0.206001	0.18362	PPP3CA/NOG/RET/LGR4/WT1/LHX1	6
BP	GO:1904375	regulation of protein localization to cell periphery	15/1196	128/18614	0.0173845	0.207135	0.18463	GPC4/ATP2B4/SORBS1/PPP2R5A/ACSL3/GPSM2/LYPLA1/APPL1/LGALS3/MRAP2/GPC6/CNST/PIK3R1/EPHA3/LZTFL1	15
BP	GO:0010721	negative regulation of cell development	28/1196	286/18614	0.0174822	0.207416	0.184881	SEMA3F/SFRP1/GLI3/PPP3CA/BMP7/PTEN/HMGB1/WNT5A/NOG/SHH/LYN/ARHGAP4/KIFAP3/HMGB3/MAP2/SEMA3C/EPHA7/GPR137B/RYK/TRIM11/RC3H1/ULK2/BCL6/PTHLH/PIK3R1/NKX6-1/LAG3/SEMA5B	28
BP	GO:0140014	mitotic nuclear division	28/1196	286/18614	0.0174822	0.207416	0.184881	CENPF/TPR/NUF2/BMP7/NEK2/KIF14/CCSAP/HNRNPU/REEP3/SPDL1/PRICKLE1/PHIP/ZWINT/NSL1/POGZ/CHMP2A/KNTC1/SPAST/CENPK/KIF15/ESCO2/OBSL1/SMC5/MAP10/PIBF1/MIS12/CENPC/SPC24	28
BP	GO:0071326	cellular response to monosaccharide stimulus	16/1196	140/18614	0.0178661	0.210741	0.187845	PPP3CA/C1QTNF12/ZBED6/SOX4/MPC2/KLF7/SMAD4/ACE/PRKAA2/SLC26A6/SRI/EFNA5/STXBP4/PLA2G6/PIH1D1/PTPRN	16
BP	GO:2001235	positive regulation of apoptotic signaling pathway	16/1196	140/18614	0.0178661	0.210741	0.187845	SFRP1/PTEN/RET/THBS1/BCL2L11/NACC2/STK3/SKIL/CTSH/TGFBR1/APAF1/FAS/MAL/BMPR1B/BBC3/TPD52L1	16
BP	GO:0008645	hexose transmembrane transport	14/1196	117/18614	0.0178885	0.210741	0.187845	SORBS1/OPN3/C1QTNF12/APPL1/FFAR4/ACE/GPC3/SLC2A6/PIK3R1/STXBP4/SLC45A3/ENPP1/SLC2A9/SLC27A1	14
BP	GO:0043462	regulation of ATP-dependent activity	10/1196	73/18614	0.017913	0.210741	0.187845	ATP1B1/TOR1AIP1/TOR1AIP2/HNRNPU/TMEM64/DHX9/UHRF1/HSPA2/SETMAR/C4orf3	10
BP	GO:0045619	regulation of lymphocyte differentiation	22/1196	212/18614	0.0180406	0.211797	0.188786	SFRP1/GLI3/HMGB1/CD46/SHH/TOX/SOX4/TCF7/HMGB3/SOX13/SMARCC1/AXL/ZFP36L1/ITPKB/RC3H1/BCL6/SH3RF1/ZBTB1/LAG3/RAG1/NFKBIZ/PTPN6	22
BP	GO:0001890	placenta development	17/1196	152/18614	0.0181782	0.212967	0.189829	PARP1/BMP7/ITGB8/EGLN1/BMP5/TRIM28/CTSB/KRT19/VASH2/HTRA1/ZFP36L1/STK3/E2F7/PLK4/OVOL2/GGNBP2/TFEB	17
BP	GO:0048704	embryonic skeletal system morphogenesis	12/1196	95/18614	0.0184429	0.215616	0.19219	GLI3/BMP7/NOG/FLVCR1/TGFBR1/SATB2/MMP16/ALX1/TBX15/HOXC11/FUZ/LHX1	12
BP	GO:0042542	response to hydrogen peroxide	15/1196	129/18614	0.0185449	0.216357	0.192851	MMP2/PPP1R15B/CAPN2/NET1/COL1A1/MAP3K5/AXL/BNIP3/PLEKHA1/DDR2/STK26/ANKZF1/TRPA1/GLRX2/SLC8A1	15
BP	GO:0051784	negative regulation of nuclear division	9/1196	63/18614	0.0186983	0.217439	0.193815	CENPF/TPR/NUF2/BMP7/RPS6KA2/SPDL1/ZWINT/KNTC1/SPC24	9
BP	GO:0008608	attachment of spindle microtubules to kinetochore	7/1196	43/18614	0.0187541	0.217439	0.193815	RCC2/NUF2/NEK2/HNRNPU/MIS12/CENPC/SPC24	7
BP	GO:0060236	regulation of mitotic spindle organization	7/1196	43/18614	0.0187541	0.217439	0.193815	TPR/CCSAP/HNRNPU/GPSM2/CHMP2A/KIF15/CENPJ	7
BP	GO:0000819	sister chromatid segregation	25/1196	250/18614	0.0187987	0.217506	0.193874	CENPF/TPR/NUF2/NEK2/KIF14/CCSAP/HNRNPU/SPDL1/PRICKLE1/SMARCC1/ZWINT/NSL1/POGZ/CHMP2A/KNTC1/CENPK/KIF15/ESCO2/SMC5/MAP10/PIBF1/MIS12/CENPC/SPC24/RMI2	25
BP	GO:0071214	cellular response to abiotic stimulus	32/1196	339/18614	0.0189219	0.21803	0.194341	NUCKS1/MMP2/PARP1/SFRP1/PTEN/SLC4A11/OPN3/EFHD1/NET1/ADSS2/COL1A1/KCNJ2/INTS7/SCNN1A/SDE2/TP53INP1/BNIP3/POLD1/TNFRSF1A/ZFP36L1/NEDD4/CASP8AP2/LRRC8C/SPIDR/SLC38A3/TANK/SCX/ZBTB1/PIK3R1/BLM/FAS/ITGB6	32
BP	GO:0104004	cellular response to environmental stimulus	32/1196	339/18614	0.0189219	0.21803	0.194341	NUCKS1/MMP2/PARP1/SFRP1/PTEN/SLC4A11/OPN3/EFHD1/NET1/ADSS2/COL1A1/KCNJ2/INTS7/SCNN1A/SDE2/TP53INP1/BNIP3/POLD1/TNFRSF1A/ZFP36L1/NEDD4/CASP8AP2/LRRC8C/SPIDR/SLC38A3/TANK/SCX/ZBTB1/PIK3R1/BLM/FAS/ITGB6	32
BP	GO:0033047	regulation of mitotic sister chromatid segregation	8/1196	53/18614	0.0190772	0.219368	0.195535	CENPF/TPR/NUF2/HNRNPU/SPDL1/ZWINT/KNTC1/SPC24	8
BP	GO:0019827	stem cell population maintenance	19/1196	177/18614	0.0194184	0.220727	0.196746	ASPM/CDH2/ARID4B/SFRP1/BMP7/NOG/CDC73/RIF1/SOX4/SMARCC1/KDM3A/TAF5L/BICRAL/BCL9/KIT/TET1/SMC5/BRMS1L/HESX1	19
BP	GO:0021953	central nervous system neuron differentiation	19/1196	177/18614	0.0194184	0.220727	0.196746	SPOCK1/GLI3/PTEN/SHH/DRD2/TOX/SOX4/MDGA1/C21orf91/MAP2/TTC21B/NTRK2/SHANK3/SCYL3/NKX6-1/BMPR1B/EPHA4/NRP2/LHX1	19
BP	GO:0003281	ventricular septum development	10/1196	74/18614	0.0195596	0.220727	0.196746	SLIT3/WNT5A/NOG/TGFB2/EGLN1/SOX4/MDM4/TGFBR3/TGFBR1/SMAD4	10
BP	GO:0032526	response to retinoic acid	13/1196	107/18614	0.0196061	0.220727	0.196746	MMP2/SREBF1/WNT5A/RET/COL1A1/IGFBP2/LYN/TEAD2/CTSH/WNT9A/EPHA3/WNT6/RBP4	13
BP	GO:0046822	regulation of nucleocytoplasmic transport	13/1196	107/18614	0.0196061	0.220727	0.196746	UHMK1/TPR/SFN/GLI3/PTPN14/SHH/DHX9/TRIM28/NEDD4/CTDSPL2/PIK3R1/PKIA/FERMT1	13
BP	GO:0090277	positive regulation of peptide hormone secretion	13/1196	107/18614	0.0196061	0.220727	0.196746	C1QTNF12/DRD2/GLUL/SOX4/MPC2/AACS/ACSL4/FFAR4/SRI/NKX6-1/MYRIP/PLA2G6/RBP4	13
BP	GO:1901655	cellular response to ketone	13/1196	107/18614	0.0196061	0.220727	0.196746	SFRP1/ATP2B1/NR3C1/SCNN1A/CKB/SP1/ACE/PRKAA2/RECQL5/EFNA5/GNG2/SMYD3/AXIN2	13
BP	GO:0035336	long-chain fatty-acyl-CoA metabolic process	5/1196	25/18614	0.0196391	0.220727	0.196746	TECR/FAR2/ACSL3/HSD17B12/ACSL4	5
BP	GO:0009156	ribonucleoside monophosphate biosynthetic process	6/1196	34/18614	0.019843	0.220727	0.196746	UCK2/ADSS2/DCK/PRPS2/IMPDH1/ADSS1	6
BP	GO:0050869	negative regulation of B cell activation	6/1196	34/18614	0.019843	0.220727	0.196746	SFRP1/LYN/HMGB3/RC3H1/BCL6/BANK1	6
BP	GO:0007044	cell-substrate junction assembly	12/1196	96/18614	0.0198885	0.220727	0.196746	ITGB4/SORBS1/PHLDB2/RCC2/SFRP1/PTEN/THBS1/PEAK1/FMN1/EPHA3/EFNA5/DLC1	12
BP	GO:0033673	negative regulation of kinase activity	24/1196	239/18614	0.0200857	0.220727	0.196746	TRIB2/PPP1R1B/SFN/SFRP1/BMP7/PTEN/HNRNPU/PPP2R5A/AIDA/LYN/HEXIM1/SH3BP5L/SNCA/DDR2/SPRY1/QARS1/PKIA/DEPTOR/PAQR3/GGNBP2/SMYD3/PPM1E/PTPN6/SLC8A1	24
BP	GO:2001056	positive regulation of cysteine-type endopeptidase activity	16/1196	142/18614	0.0201758	0.220727	0.196746	HMGB1/GSN/BCL2L11/MAP3K5/SNCA/CTSH/PRR7/CASP8AP2/PIDD1/F3/APAF1/FAS/DLC1/BBC3/EGLN3/CARD8	16
BP	GO:0009914	hormone transport	30/1196	315/18614	0.0201846	0.220727	0.196746	KDM5B/SREBF1/SFRP1/PPP3CA/ADORA1/C1QTNF12/DRD2/GLUL/LYN/ZBED6/SOX4/MPC2/KLF7/LTBP4/AACS/ACSL4/PFKL/CHD7/SMAD4/FFAR4/SRI/HADH/EFNA5/NKX6-1/STXBP4/GNAZ/MYRIP/PLA2G6/RBP4/PTPRN	30
BP	GO:0050678	regulation of epithelial cell proliferation	38/1196	419/18614	0.0202613	0.220727	0.196746	EFNB2/KDM5B/SPARC/CD109/SFN/SFRP1/HMGB1/WNT5A/NOG/SHH/HAS2/TGFB2/CDC73/DRD2/GLUL/BMP5/THBS1/CDH3/VASH2/HTRA1/SP1/TGFBR3/UHRF1/PLXNB3/ZFP36L1/STK3/TGFBR1/GPC3/F3/ZNF703/STXBP4/OVOL2/EGFL7/NRP2/HMX2/DLX6/PTPRN/HSF4	38
BP	GO:0001933	negative regulation of protein phosphorylation	32/1196	341/18614	0.0203975	0.220727	0.196746	TRIB2/PPP1R1B/CD109/SFN/PMEPA1/SFRP1/BMP7/PPP1R15B/PTEN/NOG/DRD2/AIDA/CALM3/KIRREL1/LYN/PTPN13/HEXIM1/SH3BP5L/SNCA/SPRY1/QARS1/PLPP3/PKIA/DEPTOR/PAQR3/GGNBP2/PIBF1/SMYD3/PPM1E/ENPP1/PTPN6/SLC8A1	32
BP	GO:0046488	phosphatidylinositol metabolic process	17/1196	154/18614	0.0204128	0.220727	0.196746	LPGAT1/PTEN/PIGC/SH3YL1/PLCB3/CDS1/PITPNM2/PIK3R3/EFR3B/ITPKB/PIK3C2B/INPP5B/BPNT1/PIK3R1/PIGN/PIGA/SLC27A1	17
BP	GO:0097191	extrinsic apoptotic signaling pathway	23/1196	227/18614	0.0204888	0.220727	0.196746	SFRP1/PTEN/TGFB2/CX3CL1/RET/BMP5/THBS1/BCL2L11/PHIP/TNFRSF1A/LGALS3/STK3/SKIL/TGFBR1/CASP8AP2/PIDD1/SH3RF1/PIK3R1/FAS/DEPTOR/MAL/BMPR1B/NFKBIZ	23
BP	GO:0031960	response to corticosteroid	18/1196	166/18614	0.0205048	0.220727	0.196746	PARP1/ATP2B1/SLIT3/PAM/HNRNPU/CALM3/COL1A1/IGFBP2/NR3C1/ANXA3/SCNN1A/BCL2L11/ZFP36L1/ACE/AGL/SMYD3/AXIN2/CYBB	18
BP	GO:0030199	collagen fibril organization	9/1196	64/18614	0.0205591	0.220727	0.196746	COL5A1/ADAMTS3/TGFB2/COL1A1/P4HA1/PXDN/DDR2/TGFBR1/SCX	9
BP	GO:0071384	cellular response to corticosteroid stimulus	9/1196	64/18614	0.0205591	0.220727	0.196746	ATP2B1/HNRNPU/NR3C1/SCNN1A/BCL2L11/ZFP36L1/ACE/SMYD3/AXIN2	9
BP	GO:0002076	osteoblast development	4/1196	17/18614	0.0205749	0.220727	0.196746	SHH/JUND/SATB2/PTHLH	4
BP	GO:0003198	epithelial to mesenchymal transition involved in endocardial cushion formation	4/1196	17/18614	0.0205749	0.220727	0.196746	NOG/TGFB2/TGFBR1/SMAD4	4
BP	GO:0009151	purine deoxyribonucleotide metabolic process	4/1196	17/18614	0.0205749	0.220727	0.196746	GDA/DCK/GUK1/NUDT15	4
BP	GO:0010470	regulation of gastrulation	4/1196	17/18614	0.0205749	0.220727	0.196746	PHLDB2/PHLDB1/SCX/LHX1	4
BP	GO:0034035	purine ribonucleoside bisphosphate metabolic process	4/1196	17/18614	0.0205749	0.220727	0.196746	SULT2B1/BPNT1/PAPSS2/ENPP1	4
BP	GO:0043249	erythrocyte maturation	4/1196	17/18614	0.0205749	0.220727	0.196746	FLVCR1/PTBP3/ERCC2/FAM210B	4
BP	GO:0044539	long-chain fatty acid import into cell	4/1196	17/18614	0.0205749	0.220727	0.196746	ACSL3/THBS1/EPRS1/SLC27A1	4
BP	GO:0050427	3'-phosphoadenosine 5'-phosphosulfate metabolic process	4/1196	17/18614	0.0205749	0.220727	0.196746	SULT2B1/BPNT1/PAPSS2/ENPP1	4
BP	GO:0061548	ganglion development	4/1196	17/18614	0.0205749	0.220727	0.196746	SEMA3F/UNC5C/TUBB3/NRP2	4
BP	GO:0072189	ureter development	4/1196	17/18614	0.0205749	0.220727	0.196746	SHH/RET/NFIA/LHX1	4
BP	GO:0072224	metanephric glomerulus development	4/1196	17/18614	0.0205749	0.220727	0.196746	RET/LGR4/WT1/LHX1	4
BP	GO:1901201	regulation of extracellular matrix assembly	4/1196	17/18614	0.0205749	0.220727	0.196746	PHLDB2/ANTXR1/HAS2/PHLDB1	4
BP	GO:1902570	protein localization to nucleolus	4/1196	17/18614	0.0205749	0.220727	0.196746	GLUL/NVL/UTP25/NOP53	4
BP	GO:2001267	regulation of cysteine-type endopeptidase activity involved in apoptotic signaling pathway	4/1196	17/18614	0.0205749	0.220727	0.196746	GSN/PRR7/FAS/PIH1D1	4
BP	GO:0051225	spindle assembly	15/1196	131/18614	0.0210417	0.225303	0.200824	TPR/ASPM/NEK7/NEK2/CCSAP/HNRNPU/PRICKLE1/GPSM2/CHMP2A/KIF15/MAP10/CENPJ/PIBF1/STARD9/HAUS4	15
BP	GO:0009126	purine nucleoside monophosphate metabolic process	7/1196	44/18614	0.0211038	0.225437	0.200944	ADSS2/GDA/DCK/PRPS2/IMPDH1/GUK1/ADSS1	7
BP	GO:0016311	dephosphorylation	32/1196	342/18614	0.0211687	0.225437	0.200944	PPP1R1B/SLC39A10/PPP3CA/PPP1R15B/PTEN/ADORA1/PTPN14/TGFB2/ACP1/IQGAP1/PPP2R5A/DRD2/SMG7/PLPPR3/CALM3/PTPN13/TIPRL/NPNT/LGALS3/TNS2/CTDSPL2/PLPP3/CAMTA1/PTPN4/SYMPK/INPP5B/BPNT1/DLC1/PDP2/PPM1E/DUSP9/PTPN6	32
BP	GO:0007632	visual behavior	8/1196	54/18614	0.0211749	0.225437	0.200944	PPP1R1B/NOG/TUBA1A/DRD2/KMT2A/NPHP4/KIT/RAG1	8
BP	GO:0042698	ovulation cycle	10/1196	75/18614	0.0213143	0.22649	0.201882	MMP2/SLIT3/PAM/HAS2/TGFB2/AXL/PLEKHA1/SLC26A6/BMPR1B/PTPRN	10
BP	GO:0099175	regulation of postsynapse organization	12/1196	97/18614	0.0214168	0.227148	0.202469	SEMA3F/CDH2/NGEF/PTEN/WNT5A/NLGN1/EPHA7/ZNF804A/SHANK3/CRIPT/EPHA4/NRP2	12
BP	GO:0048041	focal adhesion assembly	11/1196	86/18614	0.0215498	0.228126	0.203341	SORBS1/PHLDB2/RCC2/SFRP1/PTEN/THBS1/PEAK1/FMN1/EPHA3/EFNA5/DLC1	11
BP	GO:0044272	sulfur compound biosynthetic process	17/1196	155/18614	0.0216059	0.228288	0.203486	HS6ST2/ACLY/TECR/MAT2A/MTR/B3GNT7/ACSL3/CHST15/ACSS2/SP1/HSD17B12/SNCA/ACSL4/ST3GAL4/MAT2B/PAPSS2/PDK1	17
BP	GO:0051047	positive regulation of secretion	30/1196	317/18614	0.0218049	0.229004	0.204123	PPP3CA/ADORA1/TGFB2/NLGN1/C1QTNF12/DRD2/GLUL/KCNN4/SOX4/ACSL3/MYO18A/MPC2/WLS/SNCA/AACS/ACSL4/SMAD4/CHMP2A/FFAR4/SYT1/NR1H2/ITGB2/SRI/PLA2R1/SCIN/NKX6-1/MYRIP/PLA2G6/RBP4/UNC13D	30
BP	GO:0051924	regulation of calcium ion transport	26/1196	266/18614	0.021811	0.229004	0.204123	SESTD1/SLC30A1/ATP1B1/ATP2B1/PPP3CA/CX3CL1/VDAC1/CALM3/LYN/HOMER3/SNCA/NIPSNAP2/HSPA2/CACNG6/LGALS3/PSEN2/CHD7/ACE/SRI/C4orf3/PLA2G6/PTPN6/SLC8A1/JPH1/CEMIP/IL16	26
BP	GO:0015749	monosaccharide transmembrane transport	14/1196	120/18614	0.0218371	0.229004	0.204123	SORBS1/OPN3/C1QTNF12/APPL1/FFAR4/ACE/GPC3/SLC2A6/PIK3R1/STXBP4/SLC45A3/ENPP1/SLC2A9/SLC27A1	14
BP	GO:0071774	response to fibroblast growth factor	14/1196	120/18614	0.0218371	0.229004	0.204123	KDM5B/SFRP1/WNT5A/NOG/IQGAP1/COL1A1/THBS1/DSTYK/ZFP36L1/SPRY1/FGFR4/FAM20C/FUZ/LHX1	14
BP	GO:0045814	negative regulation of gene expression, epigenetic	13/1196	109/18614	0.0225196	0.229845	0.204873	TPR/HMGB1/RIF1/TRIM28/UHRF1/TASOR/CDK2/RESF1/SAMD1/BEND3/TET1/UHRF2/FAM172A	13
BP	GO:1905330	regulation of morphogenesis of an epithelium	9/1196	65/18614	0.0225497	0.229845	0.204873	SFRP1/BMP7/WNT5A/NOG/SHH/LGR4/STOX1/LHX1/LBX2	9
BP	GO:0008298	intracellular mRNA localization	3/1196	10/18614	0.0225741	0.229845	0.204873	BICD1/MEX3D/ZFP36L1	3
BP	GO:0015820	leucine transport	3/1196	10/18614	0.0225741	0.229845	0.204873	LLGL2/SLC6A15/SLC43A1	3
BP	GO:0018401	peptidyl-proline hydroxylation to 4-hydroxy-L-proline	3/1196	10/18614	0.0225741	0.229845	0.204873	EGLN1/P4HA1/EGLN3	3
BP	GO:0036124	histone H3-K9 trimethylation	3/1196	10/18614	0.0225741	0.229845	0.204873	ARID4B/BEND3/PIH1D1	3
BP	GO:0044351	macropinocytosis	3/1196	10/18614	0.0225741	0.229845	0.204873	APPL1/MAPKAPK2/DOCK2	3
BP	GO:0048672	positive regulation of collateral sprouting	3/1196	10/18614	0.0225741	0.229845	0.204873	CRABP2/LPAR3/EFNA5	3
BP	GO:0060346	bone trabecula formation	3/1196	10/18614	0.0225741	0.229845	0.204873	MMP2/SFRP1/COL1A1	3
BP	GO:0060368	regulation of Fc receptor mediated stimulatory signaling pathway	3/1196	10/18614	0.0225741	0.229845	0.204873	LYN/CD47/APPL1	3
BP	GO:0062042	regulation of cardiac epithelial to mesenchymal transition	3/1196	10/18614	0.0225741	0.229845	0.204873	NOG/TGFB2/TGFBR1	3
BP	GO:0090161	Golgi ribbon formation	3/1196	10/18614	0.0225741	0.229845	0.204873	MYO18A/VAMP4/FHDC1	3
BP	GO:0150172	regulation of phosphatidylcholine metabolic process	3/1196	10/18614	0.0225741	0.229845	0.204873	SCARB1/CAPN2/ACSL3	3
BP	GO:1901620	regulation of smoothened signaling pathway involved in dorsal/ventral neural tube patterning	3/1196	10/18614	0.0225741	0.229845	0.204873	GLI3/GPR161/GORAB	3
BP	GO:1990034	calcium ion export across plasma membrane	3/1196	10/18614	0.0225741	0.229845	0.204873	ATP2B1/CALM3/ATP2B3	3
BP	GO:2001269	positive regulation of cysteine-type endopeptidase activity involved in apoptotic signaling pathway	3/1196	10/18614	0.0225741	0.229845	0.204873	GSN/PRR7/FAS	3
BP	GO:0006301	postreplication repair	6/1196	35/18614	0.0226855	0.229936	0.204954	DTL/SPRTN/POLD1/PCLAF/ZBTB1/POLE2	6
BP	GO:0097502	mannosylation	6/1196	35/18614	0.0226855	0.229936	0.204954	DPY19L1/DPY19L4/DPY19L2/TMTC2/TMTC4/LARGE2	6
BP	GO:0014065	phosphatidylinositol 3-kinase signaling	16/1196	144/18614	0.0227062	0.229936	0.204954	PTEN/TGFB2/PTPN13/DIPK2A/ZFP36L1/PLXNB1/PLEKHA1/NEDD4/DDR2/SERPINE2/NTRK2/PIK3C2B/KIT/PIK3R1/NOP53/PTPN6	16
BP	GO:0051961	negative regulation of nervous system development	17/1196	156/18614	0.0228513	0.230988	0.205892	SEMA3F/PPP3CA/BMP7/PTEN/WNT5A/NOG/PTPN13/ARHGAP4/KIFAP3/MAP2/SEMA3C/EPHA7/RYK/TRIM11/ULK2/NKX6-1/SEMA5B	17
BP	GO:0097306	cellular response to alcohol	12/1196	98/18614	0.0230304	0.231462	0.206314	SFRP1/ATP2B1/SCNN1A/TP53INP1/ACE/PRKAA2/SPIDR/RECQL5/BLM/EFNA5/GNG2/CYBB	12
BP	GO:1900151	regulation of nuclear-transcribed mRNA catabolic process, deadenylation-dependent decay	5/1196	26/18614	0.0230635	0.231462	0.206314	TOB1/HNRNPU/DHX9/ZFP36L1/RC3H1	5
BP	GO:2000050	regulation of non-canonical Wnt signaling pathway	5/1196	26/18614	0.0230635	0.231462	0.206314	SFRP1/WNT5A/TIAM1/GPC3/LBX2	5
BP	GO:2000647	negative regulation of stem cell proliferation	5/1196	26/18614	0.0230635	0.231462	0.206314	CD109/SFN/GLI3/OVOL2/FERMT1	5
BP	GO:0010959	regulation of metal ion transport	38/1196	423/18614	0.0231219	0.231632	0.206466	ATP2B4/SESTD1/SLC30A1/ATP1B1/ATP2B1/PPP3CA/ADORA1/CX3CL1/DRD2/VDAC1/KCNN4/CALM3/LYN/HOMER3/KLHL24/KCNJ2/DMPK/SNCA/NIPSNAP2/HSPA2/CACNG6/LGALS3/NEDD4/PSEN2/SERPINE2/CHD7/ACE/SRI/KCNK3/MLLT6/C4orf3/PLA2G6/PTPN6/SLC8A1/ANK3/JPH1/CEMIP/IL16	38
BP	GO:0006919	activation of cysteine-type endopeptidase activity involved in apoptotic process	10/1196	76/18614	0.0231807	0.231807	0.206622	SNCA/CTSH/CASP8AP2/PIDD1/F3/APAF1/DLC1/BBC3/EGLN3/CARD8	10
BP	GO:0046889	positive regulation of lipid biosynthetic process	11/1196	87/18614	0.0232883	0.231825	0.206638	LPGAT1/SREBF1/SORBS1/SCARB1/CAPN2/ACSL3/ABHD6/NR1H2/PLA2G6/SLC45A3/SLC27A1	11
BP	GO:0030282	bone mineralization	14/1196	121/18614	0.0232885	0.231825	0.206638	ATP2B1/BMP7/LGR4/PRICKLE1/LTBP3/DDR2/GPC3/PTHLH/FAM20C/ERCC2/BMPR1B/AXIN2/ENPP1/SLC8A1	14
BP	GO:0010658	striated muscle cell apoptotic process	8/1196	55/18614	0.0234308	0.231825	0.206638	BMP7/RPS6KA2/CAPN2/KIFAP3/MAP3K5/BNIP3/SMAD4/APAF1	8
BP	GO:0010761	fibroblast migration	8/1196	55/18614	0.0234308	0.231825	0.206638	RCC2/IQGAP1/ARHGAP4/THBS1/APPL1/DDR2/MACIR/SLC8A1	8
BP	GO:0052372	modulation by symbiont of entry into host	8/1196	55/18614	0.0234308	0.231825	0.206638	HMGB1/IFITM1/GSN/FURIN/NECTIN2/TRIM6/TRIM11/TRIM59	8
BP	GO:0072348	sulfur compound transport	8/1196	55/18614	0.0234308	0.231825	0.206638	SLC26A2/SLC6A6/SLC35F3/SLC19A2/SLC25A30/LRRC8C/SLC26A6/SLC27A1	8
BP	GO:0014003	oligodendrocyte development	7/1196	45/18614	0.0236504	0.233584	0.208206	PTEN/SHH/LYN/LPAR1/ERCC2/MAL/PRDM8	7
BP	GO:0034219	carbohydrate transmembrane transport	15/1196	133/18614	0.0237845	0.234495	0.209018	SORBS1/OPN3/C1QTNF12/APPL1/FFAR4/ACE/SLC26A6/GPC3/SLC2A6/PIK3R1/STXBP4/SLC45A3/ENPP1/SLC2A9/SLC27A1	15
BP	GO:0098727	maintenance of cell number	19/1196	181/18614	0.0239239	0.235151	0.209603	ASPM/CDH2/ARID4B/SFRP1/BMP7/NOG/CDC73/RIF1/SOX4/SMARCC1/KDM3A/TAF5L/BICRAL/BCL9/KIT/TET1/SMC5/BRMS1L/HESX1	19
BP	GO:0044843	cell cycle G1/S phase transition	27/1196	281/18614	0.0239738	0.235151	0.209603	ATP2B4/PPP3CA/PTEN/SUSD2/KIF14/CDC73/METTL13/SDE2/SMARCC1/NACC2/APPL1/PIM2/KLF11/DDR2/E2F7/RHOU/PIDD1/CDK2/NPAT/CDK14/JADE1/STXBP4/CENPJ/CCNE2/CDK18/STOX1/PTPN6	27
BP	GO:0045930	negative regulation of mitotic cell cycle	24/1196	243/18614	0.023977	0.235151	0.209603	CENPF/TPR/NUF2/BMP7/PTEN/CDC73/SPDL1/DTL/SDE2/NACC2/ZWINT/ZFP36L1/E2F7/PIDD1/KNTC1/CDK2/ANGEL2/BCL6/TAOK3/BLM/NOP53/JADE1/SETMAR/SPC24	24
BP	GO:0001678	intracellular glucose homeostasis	17/1196	157/18614	0.0241505	0.236438	0.21075	NUCKS1/PPP3CA/C1QTNF12/ZBED6/SOX4/MPC2/KLF7/SMAD4/ACE/PRKAA2/SRI/PIK3R1/EFNA5/STXBP4/PLA2G6/PIH1D1/PTPRN	17
BP	GO:0022407	regulation of cell-cell adhesion	43/1196	491/18614	0.0242329	0.236831	0.2111	CD24/EFNB2/GLI3/PPP3CA/BMP7/HMGB1/CD46/WNT5A/SHH/HAS2/EPCAM/CX3CL1/IGFBP2/LYN/SOX4/MIA3/MDGA1/KIFAP3/PDE5A/SOX13/CD47/SMARCC1/EPHA7/LGALS3/FLOT2/SERPINE2/ST3GAL4/ITPKB/RC3H1/PLPP3/BCL6/ITGB2/ETS1/ZBTB1/ZNF703/DENND6A/EFNA5/DOCK8/LAG3/RAG1/NFKBIZ/PTPN6/ANK3	43
BP	GO:0042063	gliogenesis	30/1196	320/18614	0.024425	0.238292	0.212403	ITGB4/CDH2/SRGAP2/GLI3/PTEN/CSPG4/NOG/SHH/TGFB2/TUBA1A/CX3CL1/LYN/SOX4/NR3C1/SOX13/BNIP3/NAB1/LPAR1/TTC21B/SERPINE2/SYNE2/PLPP3/NTRK2/ERCC2/MXRA8/NKX6-1/MAL/PRDM8/EPHA4/SLC45A3	30
BP	GO:0001655	urogenital system development	9/1196	66/18614	0.0246744	0.240307	0.214198	MMP2/TNC/SFRP1/BMP7/WNT5A/NOG/SHH/PBX1/LHX1	9
BP	GO:0042632	cholesterol homeostasis	12/1196	99/18614	0.0247317	0.240447	0.214323	CD24/INSIG1/SCARB1/LIPG/NR5A2/SREBF2/SOAT1/MYLIP/TMEM97/FGFR4/NR1H2/GPIHBP1	12
BP	GO:1901991	negative regulation of mitotic cell cycle phase transition	20/1196	194/18614	0.0248434	0.240459	0.214334	CENPF/TPR/NUF2/PTEN/CDC73/SPDL1/DTL/SDE2/NACC2/ZWINT/ZFP36L1/E2F7/PIDD1/KNTC1/CDK2/TAOK3/BLM/NOP53/JADE1/SPC24	20
BP	GO:0048864	stem cell development	11/1196	88/18614	0.0251271	0.240459	0.214334	SEMA3F/CDH2/BMP7/SHH/RET/SEMA3C/KLHL12/OVOL2/FAM172A/NRP2/SEMA5B	11
BP	GO:0010663	positive regulation of striated muscle cell apoptotic process	4/1196	18/18614	0.0251397	0.240459	0.214334	CAPN2/MAP3K5/BNIP3/SMAD4	4
BP	GO:0010666	positive regulation of cardiac muscle cell apoptotic process	4/1196	18/18614	0.0251397	0.240459	0.214334	CAPN2/MAP3K5/BNIP3/SMAD4	4
BP	GO:0034501	protein localization to kinetochore	4/1196	18/18614	0.0251397	0.240459	0.214334	RCC2/SPDL1/KNTC1/MIS12	4
BP	GO:0050802	circadian sleep/wake cycle, sleep	4/1196	18/18614	0.0251397	0.240459	0.214334	PARP1/ADORA1/DRD2/PER3	4
BP	GO:0051782	negative regulation of cell division	4/1196	18/18614	0.0251397	0.240459	0.214334	ASPM/SUSD2/E2F7/BLM	4
BP	GO:0097067	cellular response to thyroid hormone stimulus	4/1196	18/18614	0.0251397	0.240459	0.214334	CTSB/CTSH/KIT/THRB	4
BP	GO:1903083	protein localization to condensed chromosome	4/1196	18/18614	0.0251397	0.240459	0.214334	RCC2/SPDL1/KNTC1/MIS12	4
BP	GO:0010827	regulation of glucose transmembrane transport	10/1196	77/18614	0.0251624	0.240459	0.214334	SORBS1/OPN3/C1QTNF12/APPL1/FFAR4/ACE/GPC3/PIK3R1/STXBP4/ENPP1	10
BP	GO:0009306	protein secretion	34/1196	373/18614	0.0252521	0.240496	0.214367	LTBP2/SREBF1/SFRP1/PPP3CA/PAM/TGFB2/C1QTNF12/DRD2/GLUL/KCNN4/ZBED6/SOX4/MIA3/MYO18A/MPC2/WLS/KLF7/CYP51A1/AACS/ACSL4/LLGL2/PFKL/RAP1GDS1/NR1H2/SRI/HADH/EFNA5/NKX6-1/STXBP4/GNAZ/MYRIP/PLA2G6/RBP4/PTPRN	34
BP	GO:0070997	neuron death	34/1196	373/18614	0.0252521	0.240496	0.214367	EFNB2/PARP1/NES/KIF14/ADORA1/WNT5A/TGFB2/TUBA1A/CX3CL1/CAPN2/EGLN1/PLXND1/TOX3/NR3C1/BCL2L11/MAP3K5/AXL/BNIP3/SNCA/EPHA7/DDR2/DIO3/TRIM2/GRIK2/ITGB2/NTRK2/APAF1/FAS/OXR1/MAP3K12/THRB/EGLN3/NENF/TMTC4	34
BP	GO:0045598	regulation of fat cell differentiation	16/1196	146/18614	0.0254692	0.241742	0.215477	TRIB2/INSIG1/SFRP1/BMP7/WNT5A/HNRNPU/TMEM64/MEDAG/SOX13/CDS1/ZFP36L1/STK3/FFAR4/AXIN2/ENPP1/DLK2	16
BP	GO:0050714	positive regulation of protein secretion	16/1196	146/18614	0.0254692	0.241742	0.215477	TGFB2/C1QTNF12/GLUL/KCNN4/SOX4/MYO18A/MPC2/WLS/AACS/ACSL4/NR1H2/SRI/NKX6-1/MYRIP/PLA2G6/RBP4	16
BP	GO:1902115	regulation of organelle assembly	21/1196	207/18614	0.0256234	0.242793	0.216415	TPR/CCSAP/HNRNPU/RAB3GAP2/GSN/GPSM2/SMAD4/CHMP2A/PAN3/SYNE2/PRKAA2/PAN2/PLK4/KIF15/CENPJ/CRIPT/MDM1/MNS1/FUZ/ZMYND10/CEP76	21
BP	GO:0021696	cerebellar cortex morphogenesis	6/1196	36/18614	0.0257893	0.243706	0.217228	KIF14/TUBA1A/TTC21B/SERPINE2/WHRN/LHX1	6
BP	GO:0045839	negative regulation of mitotic nuclear division	8/1196	56/18614	0.0258503	0.243706	0.217228	CENPF/TPR/NUF2/BMP7/SPDL1/ZWINT/KNTC1/SPC24	8
BP	GO:0055078	sodium ion homeostasis	8/1196	56/18614	0.0258503	0.243706	0.217228	ATP1B1/ADORA1/DRD2/SCNN1A/ACE/MLLT6/AVPR2/SLC8A1	8
BP	GO:0035592	establishment of protein localization to extracellular region	34/1196	374/18614	0.0261289	0.245225	0.218582	LTBP2/SREBF1/SFRP1/PPP3CA/PAM/TGFB2/C1QTNF12/DRD2/GLUL/KCNN4/ZBED6/SOX4/MIA3/MYO18A/MPC2/WLS/KLF7/CYP51A1/AACS/ACSL4/LLGL2/PFKL/RAP1GDS1/NR1H2/SRI/HADH/EFNA5/NKX6-1/STXBP4/GNAZ/MYRIP/PLA2G6/RBP4/PTPRN	34
BP	GO:0022604	regulation of cell morphogenesis	24/1196	245/18614	0.026129	0.245225	0.218582	SPARC/WNT5A/FGD5/PLXND1/CLDN4/BVES/PHIP/LPAR1/PLXNB3/PLXNB1/BRWD3/RHOU/PLXNA2/SYT1/BRWD1/ITGB2/KIT/EFNA5/CLDN3/OBSL1/SYT17/AGO4/DLC1/EPHA4	24
BP	GO:0040013	negative regulation of locomotion	38/1196	427/18614	0.0262929	0.245225	0.218582	PADI2/ATP2B4/SEMA3F/PHLDB2/ARID4B/SFRP1/SRGAP2/PTEN/HMGB1/ADORA1/WNT5A/NOG/SHH/CX3CL1/DRD2/ADIPOR1/IFITM1/ARHGAP4/MIA3/BMP5/THBS1/TP53INP1/SEMA3C/PLXNB3/ABHD6/STK26/RYK/C5/MACIR/TET1/CLDN3/ST6GAL1/STARD13/DLC1/EPHA4/FUZ/BRMS1L/SEMA5B	38
BP	GO:0007094	mitotic spindle assembly checkpoint signaling	7/1196	46/18614	0.0264005	0.245225	0.218582	CENPF/TPR/NUF2/SPDL1/ZWINT/KNTC1/SPC24	7
BP	GO:0030517	negative regulation of axon extension	7/1196	46/18614	0.0264005	0.245225	0.218582	SEMA3F/WNT5A/ARHGAP4/MAP2/SEMA3C/RYK/SEMA5B	7
BP	GO:0071173	spindle assembly checkpoint signaling	7/1196	46/18614	0.0264005	0.245225	0.218582	CENPF/TPR/NUF2/SPDL1/ZWINT/KNTC1/SPC24	7
BP	GO:0071174	mitotic spindle checkpoint signaling	7/1196	46/18614	0.0264005	0.245225	0.218582	CENPF/TPR/NUF2/SPDL1/ZWINT/KNTC1/SPC24	7
BP	GO:0071827	plasma lipoprotein particle organization	7/1196	46/18614	0.0264005	0.245225	0.218582	SCARB1/LIPG/ACSL3/SOAT1/LPCAT3/PLA2G7/NR1H2	7
BP	GO:0022612	gland morphogenesis	14/1196	123/18614	0.0264055	0.245225	0.218582	MMP2/KDM5B/TNC/SFRP1/GLI3/BMP7/WNT5A/NOG/SHH/TGFB2/ELF3/PLXND1/NR3C1/SEMA3C	14
BP	GO:0055092	sterol homeostasis	12/1196	100/18614	0.0265233	0.245912	0.219194	CD24/INSIG1/SCARB1/LIPG/NR5A2/SREBF2/SOAT1/MYLIP/TMEM97/FGFR4/NR1H2/GPIHBP1	12
BP	GO:0010950	positive regulation of endopeptidase activity	18/1196	171/18614	0.0267434	0.246908	0.220083	HMGB1/LYN/GSN/BCL2L11/MAP3K5/SNCA/CTSH/PRR7/CASP8AP2/PIDD1/F3/APAF1/FAS/DLC1/BBC3/EGLN3/CARD8/EPHA4	18
BP	GO:0042476	odontogenesis	15/1196	135/18614	0.0267866	0.246908	0.220083	GLI3/BMP7/PAM/SHH/TGFB2/COL1A1/WLS/HTRA1/BCL2L11/FAM20C/WNT10A/WNT6/ITGB6/ZNF22/AXIN2	15
BP	GO:0046639	negative regulation of alpha-beta T cell differentiation	5/1196	27/18614	0.0268513	0.246908	0.220083	GLI3/HMGB1/SHH/RC3H1/BCL6	5
BP	GO:0048668	collateral sprouting	5/1196	27/18614	0.0268513	0.246908	0.220083	CRABP2/LPAR3/EPHA7/ULK2/EFNA5	5
BP	GO:0099560	synaptic membrane adhesion	5/1196	27/18614	0.0268513	0.246908	0.220083	GPC4/SLITRK2/MDGA1/EFNA5/LRFN5	5
BP	GO:0045682	regulation of epidermis development	9/1196	67/18614	0.0269374	0.246928	0.2201	ESRP1/CD109/SFN/KLF7/NAB1/ZFP36L1/SULT2B1/OVOL2/GRHL1	9
BP	GO:0045667	regulation of osteoblast differentiation	16/1196	147/18614	0.0269416	0.246928	0.2201	TOB1/SFRP1/GLI3/PPP3CA/BMP7/NOG/TMEM64/IFITM1/SUCO/NPNT/JUND/DDR2/FFAR4/FAM20C/BMPR1B/AXIN2	16
BP	GO:0035249	synaptic transmission, glutamatergic	13/1196	112/18614	0.0274766	0.251055	0.223779	CACNG4/CDH2/ADORA1/NLGN1/DRD2/GLUL/NR3C1/SERPINE2/GRIK2/SYT1/SHANK3/PLA2G6/GRIK4	13
BP	GO:0043583	ear development	22/1196	221/18614	0.0274816	0.251055	0.223779	ESRP1/INSIG1/GLI3/WNT5A/NOG/SHH/TGFB2/BMP5/BCL2L11/LRIG3/SOBP/CHD7/TSHZ1/MAPKAPK2/WHRN/SLITRK6/KCNK3/EPHA4/STOX1/HMX2/DLX6/HESX1	22
BP	GO:0014706	striated muscle tissue development	25/1196	259/18614	0.0276084	0.251394	0.224081	CENPF/EFNB2/BMP7/WNT5A/NOG/SHH/TGFB2/HNRNPU/EGLN1/FHOD3/BMP5/PRICKLE1/DIPK2A/BVES/TGFBR3/CACNA1G/SEMA3C/WT1/TGFBR1/PPP1R13L/CHD7/SMAD4/OBSL1/RBP4/SLC8A1	25
BP	GO:0051402	neuron apoptotic process	25/1196	259/18614	0.0276084	0.251394	0.224081	PARP1/NES/KIF14/TGFB2/TUBA1A/CX3CL1/PLXND1/TOX3/NR3C1/BCL2L11/AXL/BNIP3/SNCA/EPHA7/DIO3/TRIM2/GRIK2/NTRK2/APAF1/FAS/OXR1/MAP3K12/THRB/EGLN3/TMTC4	25
BP	GO:0048015	phosphatidylinositol-mediated signaling	18/1196	172/18614	0.0281461	0.252219	0.224816	PTEN/TGFB2/PTPN13/PLCB3/DIPK2A/ZFP36L1/PLXNB1/PITPNM2/PLEKHA1/NEDD4/DDR2/SERPINE2/NTRK2/PIK3C2B/KIT/PIK3R1/NOP53/PTPN6	18
BP	GO:0071333	cellular response to glucose stimulus	15/1196	136/18614	0.0283891	0.252219	0.224816	PPP3CA/C1QTNF12/ZBED6/SOX4/MPC2/KLF7/SMAD4/ACE/PRKAA2/SRI/EFNA5/STXBP4/PLA2G6/PIH1D1/PTPRN	15
BP	GO:0010389	regulation of G2/M transition of mitotic cell cycle	12/1196	101/18614	0.0284076	0.252219	0.224816	CENPF/RCC2/KIF14/DTL/HSPA2/CDK2/TAOK3/PKIA/BLM/NOP53/PBX1/STOX1	12
BP	GO:0001706	endoderm formation	8/1196	57/18614	0.0284383	0.252219	0.224816	MMP2/COL5A1/NOG/CDC73/COL4A2/ITGB2/COL7A1/LHX1	8
BP	GO:0007080	mitotic metaphase plate congression	8/1196	57/18614	0.0284383	0.252219	0.224816	NUF2/KIF14/HNRNPU/SPDL1/CHMP2A/PIBF1/MIS12/CENPC	8
BP	GO:0048168	regulation of neuronal synaptic plasticity	8/1196	57/18614	0.0284383	0.252219	0.224816	NOG/DRD2/KMT2A/SNCA/GRIK2/KIT/SHANK3/PPFIA3	8
BP	GO:0072132	mesenchyme morphogenesis	8/1196	57/18614	0.0284383	0.252219	0.224816	BMP7/WNT5A/NOG/TGFB2/BMP5/MDM4/TGFBR1/SMAD4	8
BP	GO:0033674	positive regulation of kinase activity	38/1196	430/18614	0.0288874	0.252219	0.224816	CD24/ATP2B4/EPHB4/KIF14/ADORA1/WNT5A/TGFB2/IQGAP1/DRD2/RET/FZD8/CALM3/LYN/THBS1/DIPK2A/PDE5A/MAP3K5/AXL/SNCA/DSTYK/MMD/DDR2/RYK/DOK7/ACE/FGFR4/NTRK2/TAOK3/KIT/MAP3K12/PIBF1/PIH1D1/AXIN2/EPHA4/STOX1/TPD52L1/SLC27A1/CEMIP	38
BP	GO:1901987	regulation of cell cycle phase transition	40/1196	457/18614	0.0291437	0.252219	0.224816	CENPF/ATP2B4/TPR/RCC2/NUF2/PTEN/SUSD2/KIF14/CDC73/METTL13/SPDL1/INTS7/TIPRL/DTL/SDE2/SMARCC1/NACC2/ZWINT/ZFP36L1/HSPA2/APPL1/DDR2/E2F7/PIDD1/KNTC1/CDK2/TAOK3/ERCC2/PKIA/BLM/NOP53/JADE1/STXBP4/BRIP1/SETMAR/CENPJ/PBX1/SPC24/STOX1/PTPN6	40
BP	GO:0046326	positive regulation of glucose import	6/1196	37/18614	0.0291629	0.252219	0.224816	SORBS1/OPN3/C1QTNF12/APPL1/GPC3/PIK3R1	6
BP	GO:0071312	cellular response to alkaloid	6/1196	37/18614	0.0291629	0.252219	0.224816	PPP1R1B/SPIDR/RECQL5/BLM/CASP6/SLC8A1	6
BP	GO:0002062	chondrocyte differentiation	13/1196	113/18614	0.0292939	0.252219	0.224816	TGFBI/GLI3/TRPS1/LTBP3/TGFBR1/PRKG2/WNT9A/PTHLH/SCX/SCIN/BMPR1B/EFEMP1/AXIN2	13
BP	GO:0048645	animal organ formation	9/1196	68/18614	0.0293428	0.252219	0.224816	GLI3/BMP7/WNT5A/NOG/SHH/WT1/SPRY1/HOXC11/AXIN2	9
BP	GO:0006984	ER-nucleus signaling pathway	7/1196	47/18614	0.0293607	0.252219	0.224816	SREBF1/INSIG1/PPP1R15B/SREBF2/BCL2L11/LPCAT3/TMCO1	7
BP	GO:0031577	spindle checkpoint signaling	7/1196	47/18614	0.0293607	0.252219	0.224816	CENPF/TPR/NUF2/SPDL1/ZWINT/KNTC1/SPC24	7
BP	GO:0042073	intraciliary transport	7/1196	47/18614	0.0293607	0.252219	0.224816	SSX2IP/LCA5/TTC21B/DYNC2I2/RABL2B/FUZ/CLUAP1	7
BP	GO:0060711	labyrinthine layer development	7/1196	47/18614	0.0293607	0.252219	0.224816	BMP7/EGLN1/BMP5/VASH2/ZFP36L1/OVOL2/GGNBP2	7
BP	GO:0090224	regulation of spindle organization	7/1196	47/18614	0.0293607	0.252219	0.224816	TPR/CCSAP/HNRNPU/GPSM2/CHMP2A/KIF15/CENPJ	7
BP	GO:0006703	estrogen biosynthetic process	3/1196	11/18614	0.029583	0.252219	0.224816	HSD17B7/HSD17B12/HSD17B11	3
BP	GO:0008611	ether lipid biosynthetic process	3/1196	11/18614	0.029583	0.252219	0.224816	LPCAT2/GNPAT/FASN	3
BP	GO:0031340	positive regulation of vesicle fusion	3/1196	11/18614	0.029583	0.252219	0.224816	SNCA/SYT1/PRRT2	3
BP	GO:0032610	interleukin-1 alpha production	3/1196	11/18614	0.029583	0.252219	0.224816	CX3CL1/S100A13/IL16	3
BP	GO:0032650	regulation of interleukin-1 alpha production	3/1196	11/18614	0.029583	0.252219	0.224816	CX3CL1/S100A13/IL16	3
BP	GO:0032836	glomerular basement membrane development	3/1196	11/18614	0.029583	0.252219	0.224816	NID1/MYO1E/WT1	3
BP	GO:0034379	very-low-density lipoprotein particle assembly	3/1196	11/18614	0.029583	0.252219	0.224816	ACSL3/SOAT1/LPCAT3	3
BP	GO:0035878	nail development	3/1196	11/18614	0.029583	0.252219	0.224816	ITGB4/PRICKLE1/HOXC13	3
BP	GO:0036152	phosphatidylethanolamine acyl-chain remodeling	3/1196	11/18614	0.029583	0.252219	0.224816	LPGAT1/LPCAT3/LPCAT4	3
BP	GO:0042989	sequestering of actin monomers	3/1196	11/18614	0.029583	0.252219	0.224816	TMSB4X/GSN/SCIN	3
BP	GO:0045060	negative thymic T cell selection	3/1196	11/18614	0.029583	0.252219	0.224816	GLI3/SHH/DOCK2	3
BP	GO:0046504	glycerol ether biosynthetic process	3/1196	11/18614	0.029583	0.252219	0.224816	LPCAT2/GNPAT/FASN	3
BP	GO:0046643	regulation of gamma-delta T cell activation	3/1196	11/18614	0.029583	0.252219	0.224816	SOX4/TCF7/SOX13	3
BP	GO:0051561	positive regulation of mitochondrial calcium ion concentration	3/1196	11/18614	0.029583	0.252219	0.224816	BNIP3/MCUR1/RAP1GDS1	3
BP	GO:0060020	Bergmann glial cell differentiation	3/1196	11/18614	0.029583	0.252219	0.224816	SHH/TTC21B/PLPP3	3
BP	GO:0060272	embryonic skeletal joint morphogenesis	3/1196	11/18614	0.029583	0.252219	0.224816	BMP7/NOG/HOXC11	3
BP	GO:0090184	positive regulation of kidney development	3/1196	11/18614	0.029583	0.252219	0.224816	PPP3CA/NOG/RET	3
BP	GO:0097384	cellular lipid biosynthetic process	3/1196	11/18614	0.029583	0.252219	0.224816	LPCAT2/GNPAT/FASN	3
BP	GO:1905050	positive regulation of metallopeptidase activity	3/1196	11/18614	0.029583	0.252219	0.224816	ANTXR1/CLDN4/CLDN3	3
BP	GO:1905244	regulation of modification of synaptic structure	3/1196	11/18614	0.029583	0.252219	0.224816	EGLN1/EPHA4/CAMKV	3
BP	GO:2000169	regulation of peptidyl-cysteine S-nitrosylation	3/1196	11/18614	0.029583	0.252219	0.224816	ATP2B4/ACE/OXR1	3
BP	GO:2001223	negative regulation of neuron migration	3/1196	11/18614	0.029583	0.252219	0.224816	SRGAP2/CX3CL1/DRD2	3
BP	GO:0031214	biomineral tissue development	18/1196	173/18614	0.0296033	0.252219	0.224816	ATP2B1/BMP7/LGR4/COL1A1/PRICKLE1/WLS/LTBP3/DDR2/GPC3/PTHLH/FAM20C/ERCC2/WNT6/ITGB6/BMPR1B/AXIN2/ENPP1/SLC8A1	18
BP	GO:0051259	protein complex oligomerization	24/1196	248/18614	0.0296311	0.252219	0.224816	PEG10/KCTD3/MAT2A/ALDH9A1/KCNJ2/KCTD12/HGSNAT/ATL3/NACC2/SNCA/PXDN/STK3/CHMP2A/SHKBP1/SYT1/LRRC8C/SAMD1/SPAST/BEND3/ZBTB1/BLM/TRPA1/CLYBL/CBR4	24
BP	GO:0001952	regulation of cell-matrix adhesion	14/1196	125/18614	0.0298204	0.252219	0.224816	PHLDB2/RCC2/SFRP1/PTEN/CX3CL1/THBS1/PEAK1/FMN1/BCL6/PIK3R1/EPHA3/EFNA5/DLC1/FERMT1	14
BP	GO:1903522	regulation of blood circulation	25/1196	261/18614	0.029938	0.252219	0.224816	MMP2/ATP2B4/SREBF1/ATP1B1/ATP2B1/ADORA1/TGFB2/ADRA1B/DRD2/CALM3/KCNJ2/BVES/PDE5A/CACNA1G/DMPK/ATP2B3/ACE/SRI/DOCK4/TMEM65/GAA/AVPR2/THRB/SLC8A1/THRA	25
BP	GO:0045862	positive regulation of proteolysis	33/1196	365/18614	0.0300589	0.252219	0.224816	TRIB2/PTEN/HMGB1/ANTXR1/LYN/CLDN4/PRICKLE1/COP1/GSN/FURIN/BCL2L11/MAP3K5/LPCAT3/SNCA/CTSH/PRR7/CASP8AP2/PIDD1/FGFR4/F3/TANK/SH3RF1/APAF1/ATXN3/FAS/CLDN3/NOP53/DLC1/BBC3/AXIN2/EGLN3/CARD8/EPHA4	33
BP	GO:0007498	mesoderm development	15/1196	137/18614	0.0300613	0.252219	0.224816	ITGB4/BMP7/ETS2/NUP133/WNT5A/NOG/SHH/WLS/TEAD2/ZFP36L1/SMAD4/SCX/TBX19/LHX1/SSBP3	15
BP	GO:1901988	negative regulation of cell cycle phase transition	26/1196	274/18614	0.0301621	0.252219	0.224816	CENPF/TPR/NUF2/PTEN/SUSD2/CDC73/METTL13/SPDL1/INTS7/TIPRL/DTL/SDE2/NACC2/ZWINT/ZFP36L1/E2F7/PIDD1/KNTC1/CDK2/TAOK3/BLM/NOP53/JADE1/BRIP1/SETMAR/SPC24	26
BP	GO:0021692	cerebellar Purkinje cell layer morphogenesis	4/1196	19/18614	0.0302662	0.252219	0.224816	KIF14/TTC21B/WHRN/LHX1	4
BP	GO:0032026	response to magnesium ion	4/1196	19/18614	0.0302662	0.252219	0.224816	SLC41A1/THBS1/SNCA/ANK3	4
BP	GO:0034244	negative regulation of transcription elongation by RNA polymerase II	4/1196	19/18614	0.0302662	0.252219	0.224816	SHH/HNRNPU/HEXIM1/RECQL5	4
BP	GO:0035338	long-chain fatty-acyl-CoA biosynthetic process	4/1196	19/18614	0.0302662	0.252219	0.224816	TECR/ACSL3/HSD17B12/ACSL4	4
BP	GO:0046782	regulation of viral transcription	4/1196	19/18614	0.0302662	0.252219	0.224816	DHX9/HEXIM1/TRIM11/TRIM13	4
BP	GO:0051004	regulation of lipoprotein lipase activity	4/1196	19/18614	0.0302662	0.252219	0.224816	FURIN/PCSK6/NR1H2/GPIHBP1	4
BP	GO:0060039	pericardium development	4/1196	19/18614	0.0302662	0.252219	0.224816	BMP7/WNT5A/BMP5/WT1	4
BP	GO:0060391	positive regulation of SMAD protein signal transduction	4/1196	19/18614	0.0302662	0.252219	0.224816	PARP1/BMP7/TGFBR1/SMAD4	4
BP	GO:0072074	kidney mesenchyme development	4/1196	19/18614	0.0302662	0.252219	0.224816	BMP7/SHH/WT1/SMAD4	4
BP	GO:0140354	lipid import into cell	4/1196	19/18614	0.0302662	0.252219	0.224816	ACSL3/THBS1/EPRS1/SLC27A1	4
BP	GO:0006892	post-Golgi vesicle-mediated transport	12/1196	102/18614	0.030387	0.252554	0.225115	MYO1B/ACSL3/STEAP2/EXOC8/LYPLA1/RABIF/AP2A1/BLZF1/KLHL20/SCAMP1/CNST/ANK3	12
BP	GO:0030217	T cell differentiation	28/1196	300/18614	0.0303967	0.252554	0.225115	GLI3/HMGB1/CD46/SHH/FZD8/TOX/SOX4/TCF7/KMT2A/SOX13/LFNG/SMARCC1/BCL3/ZFP36L1/PIK3R3/PRR7/CHD7/ITPKB/RC3H1/BCL6/SH3RF1/ZBTB1/KIT/PIK3R1/LAG3/RAG1/NFKBIZ/DOCK2	28
BP	GO:0043405	regulation of MAP kinase activity	19/1196	186/18614	0.030626	0.254082	0.226477	TRIB2/CD24/SFRP1/BMP7/WNT5A/AIDA/FZD8/LYN/THBS1/PDE5A/MAP3K5/SPRY1/TAOK3/KIT/PAQR3/MAP3K12/EPHA4/PTPN6/TPD52L1	19
BP	GO:0006470	protein dephosphorylation	24/1196	249/18614	0.0308744	0.255025	0.227318	PPP1R1B/SLC39A10/PPP3CA/PPP1R15B/PTEN/ADORA1/PTPN14/ACP1/PPP2R5A/DRD2/CALM3/PTPN13/TIPRL/LGALS3/TNS2/CTDSPL2/CAMTA1/PTPN4/SYMPK/DLC1/PDP2/PPM1E/DUSP9/PTPN6	24
BP	GO:0010971	positive regulation of G2/M transition of mitotic cell cycle	5/1196	28/18614	0.0310129	0.255025	0.227318	RCC2/DTL/HSPA2/PBX1/STOX1	5
BP	GO:0042634	regulation of hair cycle	5/1196	28/18614	0.0310129	0.255025	0.227318	WNT5A/TGFB2/CDH3/SMAD4/FERMT1	5
BP	GO:0048843	negative regulation of axon extension involved in axon guidance	5/1196	28/18614	0.0310129	0.255025	0.227318	SEMA3F/WNT5A/SEMA3C/RYK/SEMA5B	5
BP	GO:0150146	cell junction disassembly	5/1196	28/18614	0.0310129	0.255025	0.227318	CX3CL1/PRICKLE1/TGFBR1/PIK3R1/EPHA4	5
BP	GO:1903779	regulation of cardiac conduction	5/1196	28/18614	0.0310129	0.255025	0.227318	ATP2B4/ATP2B1/ATP2B3/TMEM65/SLC8A1	5
BP	GO:1904659	glucose transmembrane transport	13/1196	114/18614	0.0311971	0.255437	0.227685	SORBS1/OPN3/C1QTNF12/APPL1/FFAR4/ACE/GPC3/SLC2A6/PIK3R1/STXBP4/ENPP1/SLC2A9/SLC27A1	13
BP	GO:0001755	neural crest cell migration	8/1196	58/18614	0.0311998	0.255437	0.227685	SEMA3F/BMP7/SHH/RET/SEMA3C/OVOL2/NRP2/SEMA5B	8
BP	GO:0061005	cell differentiation involved in kidney development	8/1196	58/18614	0.0311998	0.255437	0.227685	CD24/GLI3/SHH/IQGAP1/LGR4/MYO1E/WT1/LHX1	8
BP	GO:0033157	regulation of intracellular protein transport	22/1196	224/18614	0.0313456	0.256256	0.228415	UHMK1/SREBF1/TPR/SFN/INSIG1/GLI3/PTPN14/SHH/TRIM28/SREBF2/YOD1/RHOU/CTDSPL2/MICALL2/ITGB2/PIK3R1/PKIA/SEC16B/BBC3/FERMT1/ANK3/CEMIP	22
BP	GO:0003231	cardiac ventricle development	14/1196	126/18614	0.031644	0.258318	0.230253	SLIT3/WNT5A/NOG/TGFB2/EGLN1/SOX4/MDM4/TGFBR3/SEMA3C/TGFBR1/PPP1R13L/CHD7/SMAD4/TMEM65	14
BP	GO:0050768	negative regulation of neurogenesis	16/1196	150/18614	0.0317399	0.258724	0.230614	SEMA3F/PPP3CA/BMP7/PTEN/WNT5A/NOG/ARHGAP4/KIFAP3/MAP2/SEMA3C/EPHA7/RYK/TRIM11/ULK2/NKX6-1/SEMA5B	16
BP	GO:0032272	negative regulation of protein polymerization	10/1196	80/18614	0.0318329	0.259105	0.230954	SPTB/TMSB4X/FHOD3/GSN/CAPG/MAP2/SNCA/TBCD/ADD3/SCIN	10
BP	GO:0010038	response to metal ion	33/1196	367/18614	0.0321303	0.260666	0.232346	SLC30A1/PARP1/NEK7/PPP3CA/PAM/WNT5A/SLC41A1/SHH/TUBA1A/NLGN1/IQGAP1/DRD2/CALM3/IGFBP2/THBS1/KMT2A/CACNA1G/BNIP3/SNCA/S100A16/JUND/NEDD4/ITPKB/MT1A/SYT1/PRKAA2/KIT/KCNK3/SYT17/CYBRD1/CYBB/ANK3/HESX1	33
BP	GO:0033044	regulation of chromosome organization	24/1196	250/18614	0.0321567	0.260666	0.232346	CENPF/TPR/PARP1/NEK7/NUF2/NEK2/HNRNPU/UCHL5/SPDL1/TRIM28/SMARCC1/ZWINT/TASOR/KNTC1/CDK2/RESF1/NSMCE4A/XRCC1/SMC5/SETMAR/PARN/AXIN2/SPC24/RMI2	24
BP	GO:0008542	visual learning	7/1196	48/18614	0.0325367	0.260666	0.232346	PPP1R1B/NOG/TUBA1A/DRD2/KMT2A/KIT/RAG1	7
BP	GO:0030850	prostate gland development	7/1196	48/18614	0.0325367	0.260666	0.232346	MMP2/TNC/SFRP1/BMP7/WNT5A/NOG/SHH	7
BP	GO:0031648	protein destabilization	7/1196	48/18614	0.0325367	0.260666	0.232346	CDC73/GSN/UTP25/SNCA/CTSH/MYLIP/CCDC88C	7
BP	GO:0033046	negative regulation of sister chromatid segregation	7/1196	48/18614	0.0325367	0.260666	0.232346	CENPF/TPR/NUF2/SPDL1/ZWINT/KNTC1/SPC24	7
BP	GO:0033048	negative regulation of mitotic sister chromatid segregation	7/1196	48/18614	0.0325367	0.260666	0.232346	CENPF/TPR/NUF2/SPDL1/ZWINT/KNTC1/SPC24	7
BP	GO:0045841	negative regulation of mitotic metaphase/anaphase transition	7/1196	48/18614	0.0325367	0.260666	0.232346	CENPF/TPR/NUF2/SPDL1/ZWINT/KNTC1/SPC24	7
BP	GO:0046189	phenol-containing compound biosynthetic process	7/1196	48/18614	0.0325367	0.260666	0.232346	WNT5A/OPN3/TGFB2/MOXD1/CDH3/SNCA/APPL1	7
BP	GO:0048538	thymus development	7/1196	48/18614	0.0325367	0.260666	0.232346	SHH/BCL2L11/TGFBR1/ZBTB1/FOXE1/PBX1/RAG1	7
BP	GO:2000816	negative regulation of mitotic sister chromatid separation	7/1196	48/18614	0.0325367	0.260666	0.232346	CENPF/TPR/NUF2/SPDL1/ZWINT/KNTC1/SPC24	7
BP	GO:0006979	response to oxidative stress	38/1196	434/18614	0.0326518	0.261215	0.232834	MMP2/PARP1/BMP7/PPP1R15B/SLC4A11/ERMP1/CAPN2/NET1/COL1A1/PRDX6/SP1/TP53INP1/MAP3K5/AXL/BNIP3/SNCA/MSRB3/PLEKHA1/PXDN/DDR2/STK26/PRKAA2/PTGS1/ANKZF1/PYCR2/PLA2R1/CPEB2/NUDT15/ERCC2/TRPA1/XRCC1/OXR1/MGST1/GLRX2/STOX1/SLC8A1/PTPRN/PDK1	38
BP	GO:0045880	positive regulation of smoothened signaling pathway	6/1196	38/18614	0.0328137	0.261389	0.23299	SFRP1/SHH/UCHL5/GORAB/GPC3/ARMC9	6
BP	GO:0051385	response to mineralocorticoid	6/1196	38/18614	0.0328137	0.261389	0.23299	PARP1/ATP2B1/CALM3/SCNN1A/ACE/CYBB	6
BP	GO:0070229	negative regulation of lymphocyte apoptotic process	6/1196	38/18614	0.0328137	0.261389	0.23299	SLC39A10/KIFAP3/BCL3/BCL6/DOCK8/RAG1	6
BP	GO:0071248	cellular response to metal ion	20/1196	200/18614	0.0329447	0.26206	0.233588	PARP1/NEK7/WNT5A/SLC41A1/SHH/TUBA1A/NLGN1/IQGAP1/BNIP3/SNCA/JUND/ITPKB/MT1A/SYT1/PRKAA2/KCNK3/SYT17/CYBB/ANK3/HESX1	20
BP	GO:0044839	cell cycle G2/M phase transition	16/1196	151/18614	0.0334709	0.265868	0.236983	CENPF/RCC2/NES/KIF14/CALM3/DTL/HSPA2/CDK2/CDK14/TAOK3/PKIA/BLM/NOP53/PBX1/STOX1/TPD52L1	16
BP	GO:0008016	regulation of heart contraction	21/1196	213/18614	0.0336119	0.26661	0.237644	ATP2B4/SREBF1/ATP1B1/ATP2B1/ADORA1/TGFB2/ADRA1B/DRD2/CALM3/KCNJ2/BVES/PDE5A/CACNA1G/DMPK/ATP2B3/SRI/TMEM65/GAA/THRB/SLC8A1/THRA	21
BP	GO:0006874	intracellular calcium ion homeostasis	28/1196	303/18614	0.0339314	0.268763	0.239563	ATP2B4/SLC30A1/ATP1B1/ATP2B1/ADORA1/WNT5A/TMEM64/CX3CL1/DRD2/CALM3/LYN/PLCB3/TMCO1/BNIP3/DMPK/ATP2B3/SNCA/MCUR1/GRIK2/CHD7/RAP1GDS1/SRI/TRPA1/PTPN6/SLC8A1/TMTC4/JPH1/CEMIP	28
BP	GO:0071692	protein localization to extracellular region	34/1196	382/18614	0.0340252	0.269126	0.239886	LTBP2/SREBF1/SFRP1/PPP3CA/PAM/TGFB2/C1QTNF12/DRD2/GLUL/KCNN4/ZBED6/SOX4/MIA3/MYO18A/MPC2/WLS/KLF7/CYP51A1/AACS/ACSL4/LLGL2/PFKL/RAP1GDS1/NR1H2/SRI/HADH/EFNA5/NKX6-1/STXBP4/GNAZ/MYRIP/PLA2G6/RBP4/PTPRN	34
BP	GO:0009161	ribonucleoside monophosphate metabolic process	8/1196	59/18614	0.0341393	0.269268	0.240013	UCK2/ADSS2/GDA/DCK/PRPS2/IMPDH1/GUK1/ADSS1	8
BP	GO:0046324	regulation of glucose import	8/1196	59/18614	0.0341393	0.269268	0.240013	SORBS1/OPN3/C1QTNF12/APPL1/ACE/GPC3/PIK3R1/ENPP1	8
BP	GO:0031016	pancreas development	10/1196	81/18614	0.0343089	0.269497	0.240217	CDH2/WNT5A/SHH/ZBED6/SOX4/NR5A2/BMP5/WLS/MSLN/NKX6-1	10
BP	GO:0001764	neuron migration	18/1196	176/18614	0.0343128	0.269497	0.240217	ASPM/UNC5C/SPOCK1/SRGAP2/TUBA1A/CX3CL1/DRD2/NAV1/MDGA1/AXL/SATB2/ADGRL3/NTRK2/SH3RF1/FAT3/NKX6-1/NRP2/LHX1	18
BP	GO:0048017	inositol lipid-mediated signaling	18/1196	176/18614	0.0343128	0.269497	0.240217	PTEN/TGFB2/PTPN13/PLCB3/DIPK2A/ZFP36L1/PLXNB1/PITPNM2/PLEKHA1/NEDD4/DDR2/SERPINE2/NTRK2/PIK3C2B/KIT/PIK3R1/NOP53/PTPN6	18
BP	GO:0043627	response to estrogen	9/1196	70/18614	0.0345959	0.270928	0.241493	CD24/MMP2/SFRP1/CITED4/IGFBP2/KRT19/CKB/SP1/RBBP5	9
BP	GO:0050922	negative regulation of chemotaxis	9/1196	70/18614	0.0345959	0.270928	0.241493	PADI2/SEMA3F/WNT5A/THBS1/SEMA3C/RYK/C5/ST6GAL1/SEMA5B	9
BP	GO:0034968	histone lysine methylation	12/1196	104/18614	0.0346401	0.270928	0.241493	ARID4B/RIF1/SMYD2/KMT2A/RBBP5/SMAD4/BEND3/MLLT6/SETMAR/SMYD3/PIH1D1/NFKBIZ	12
BP	GO:0032886	regulation of microtubule-based process	24/1196	252/18614	0.0348415	0.271869	0.242331	TPR/PHLDB2/CCSAP/HNRNPU/PHLDB1/CAMSAP2/MAP2/GPSM2/BICD1/SNCA/TTC21B/TBCD/CHMP2A/DIXDC1/PRKAA2/SPAST/PLK4/KIF15/EPHA3/EFNA5/MAP10/CENPJ/MDM1/CEP76	24
BP	GO:0051494	negative regulation of cytoskeleton organization	17/1196	164/18614	0.0348574	0.271869	0.242331	SPTB/PHLDB2/TMSB4X/FHOD3/GSN/CAMSAP2/CAPG/MAP2/SNCA/TBCD/ADD3/SMAD4/SCIN/PIK3R1/SHANK3/DLC1/MDM1	17
BP	GO:0098657	import into cell	25/1196	265/18614	0.0350424	0.272394	0.242799	ATP2B4/SLC30A1/ATP1B1/SLC39A10/PPP3CA/SLC6A6/DRD2/ACSL3/KCNJ2/THBS1/STEAP2/SCNN1A/EPRS1/SLC36A4/CACNA1G/SNCA/SLC29A2/LRRC8C/SLC38A3/CACNA1I/CYBRD1/NEURL1B/SLC8A1/SLC43A1/SLC27A1	25
BP	GO:0048640	negative regulation of developmental growth	13/1196	116/18614	0.0352691	0.272394	0.242799	SEMA3F/PTEN/WNT5A/NOG/ARHGAP4/MAP2/SEMA3C/EPHA7/STK3/RYK/ULK2/RBP4/SEMA5B	13
BP	GO:0007093	mitotic cell cycle checkpoint signaling	15/1196	140/18614	0.0355116	0.272394	0.242799	CENPF/TPR/NUF2/SPDL1/DTL/SDE2/ZWINT/PIDD1/KNTC1/CDK2/TAOK3/BLM/NOP53/SETMAR/SPC24	15
BP	GO:0048813	dendrite morphogenesis	15/1196	140/18614	0.0355116	0.272394	0.242799	DOCK10/NGEF/PPP3CA/PTEN/NLGN1/KLF7/MAP2/TPBG/TMEM106B/NEDD4/FARP1/SHANK3/OBSL1/EPHA4/SLITRK5	15
BP	GO:0002052	positive regulation of neuroblast proliferation	5/1196	29/18614	0.0355569	0.272394	0.242799	ASPM/GLI3/SHH/CX3CL1/DRD2	5
BP	GO:0006656	phosphatidylcholine biosynthetic process	5/1196	29/18614	0.0355569	0.272394	0.242799	CAPN2/ACSL3/LPCAT3/CDS1/SLC27A1	5
BP	GO:0030431	sleep	5/1196	29/18614	0.0355569	0.272394	0.242799	PARP1/ADORA1/DRD2/PER3/CACNA1I	5
BP	GO:0061647	histone H3-K9 modification	5/1196	29/18614	0.0355569	0.272394	0.242799	ARID4B/RIF1/SMAD4/BEND3/PIH1D1	5
BP	GO:1901990	regulation of mitotic cell cycle phase transition	32/1196	357/18614	0.0357225	0.272394	0.242799	CENPF/TPR/RCC2/NUF2/PTEN/KIF14/CDC73/SPDL1/DTL/SDE2/SMARCC1/NACC2/ZWINT/ZFP36L1/HSPA2/APPL1/DDR2/E2F7/PIDD1/KNTC1/CDK2/TAOK3/ERCC2/PKIA/BLM/NOP53/JADE1/CENPJ/PBX1/SPC24/STOX1/PTPN6	32
BP	GO:2001251	negative regulation of chromosome organization	11/1196	93/18614	0.0359214	0.272394	0.242799	CENPF/TPR/PARP1/NUF2/HNRNPU/SPDL1/ZWINT/KNTC1/XRCC1/SETMAR/SPC24	11
BP	GO:0071825	protein-lipid complex subunit organization	7/1196	49/18614	0.035934	0.272394	0.242799	SCARB1/LIPG/ACSL3/SOAT1/LPCAT3/PLA2G7/NR1H2	7
BP	GO:0009168	purine ribonucleoside monophosphate biosynthetic process	4/1196	20/18614	0.0359638	0.272394	0.242799	ADSS2/PRPS2/IMPDH1/ADSS1	4
BP	GO:0009310	amine catabolic process	4/1196	20/18614	0.0359638	0.272394	0.242799	ATP2B4/CHDH/MOXD1/ALDH7A1	4
BP	GO:0010878	cholesterol storage	4/1196	20/18614	0.0359638	0.272394	0.242799	SCARB1/SREBF2/SOAT1/NR1H2	4
BP	GO:0010940	positive regulation of necrotic cell death	4/1196	20/18614	0.0359638	0.272394	0.242799	PARP1/SLC6A6/BNIP3/CASP6	4
BP	GO:0035813	regulation of renal sodium excretion	4/1196	20/18614	0.0359638	0.272394	0.242799	ADORA1/DRD2/ACE/AVPR2	4
BP	GO:0043586	tongue development	4/1196	20/18614	0.0359638	0.272394	0.242799	GLI3/HOXC13/WNT10A/KIT	4
BP	GO:0051546	keratinocyte migration	4/1196	20/18614	0.0359638	0.272394	0.242799	PTEN/HAS2/EPB41L4B/FERMT1	4
BP	GO:0055093	response to hyperoxia	4/1196	20/18614	0.0359638	0.272394	0.242799	MMP2/COL1A1/BNIP3/FAS	4
BP	GO:0060390	regulation of SMAD protein signal transduction	6/1196	39/18614	0.0367484	0.272394	0.242799	TOB1/PARP1/BMP7/TGFBR1/SMAD4/OVOL2	6
BP	GO:0051279	regulation of release of sequestered calcium ion into cytosol	10/1196	82/18614	0.0369161	0.272394	0.242799	CX3CL1/CALM3/LYN/SNCA/CHD7/SRI/PTPN6/SLC8A1/JPH1/CEMIP	10
BP	GO:0030183	B cell differentiation	16/1196	153/18614	0.0371386	0.272394	0.242799	IRF2BP2/DOCK10/SFRP1/HMGB3/LFNG/BCL3/ZFP36L1/PIK3R3/BCL6/ZBTB1/KIT/PIK3R1/HDAC4/RAG1/NFKBIZ/PTPN6	16
BP	GO:0046718	viral entry into host cell	16/1196	153/18614	0.0371386	0.272394	0.242799	ANPEP/EFNB2/HMGB1/CD46/SCARB1/XPR1/IFITM1/CTSB/GSN/FURIN/AXL/NECTIN2/TRIM6/TRIM11/TRIM59/ITGB6	16
BP	GO:0002011	morphogenesis of an epithelial sheet	8/1196	60/18614	0.0372609	0.272394	0.242799	PHLDB2/COL5A1/BMP7/PTEN/WNT5A/BMP5/LIN7C/FERMT1	8
BP	GO:0045604	regulation of epidermal cell differentiation	8/1196	60/18614	0.0372609	0.272394	0.242799	ESRP1/CD109/SFN/KLF7/ZFP36L1/SULT2B1/OVOL2/GRHL1	8
BP	GO:0045620	negative regulation of lymphocyte differentiation	8/1196	60/18614	0.0372609	0.272394	0.242799	SFRP1/GLI3/HMGB1/SHH/HMGB3/RC3H1/BCL6/LAG3	8
BP	GO:0055008	cardiac muscle tissue morphogenesis	8/1196	60/18614	0.0372609	0.272394	0.242799	WNT5A/NOG/TGFB2/EGLN1/TGFBR3/TGFBR1/CHD7/SMAD4	8
BP	GO:2000630	positive regulation of miRNA metabolic process	8/1196	60/18614	0.0372609	0.272394	0.242799	SREBF1/TGFB2/NR3C1/SREBF2/WT1/SMAD4/NR1H2/ETS1	8
BP	GO:0052547	regulation of peptidase activity	37/1196	425/18614	0.0372633	0.272394	0.242799	CD109/SPOCK1/SFN/HMGB1/ANTXR1/LYN/CLDN4/THBS1/CTSB/GSN/FURIN/BCL2L11/MAP3K5/SNCA/SERPINA3/EPHA7/CTSH/SERPINE2/PRR7/CASP8AP2/PIDD1/GPC3/F3/TANK/COL7A1/SH3RF1/APAF1/FAS/CLDN3/DLC1/BBC3/PIH1D1/EGLN3/COL6A3/CARD8/EPHA4/RAG1	37
BP	GO:0046486	glycerolipid metabolic process	34/1196	385/18614	0.0374161	0.272394	0.242799	LPGAT1/SREBF1/LPCAT2/INSIG1/PTEN/SCARB1/GNPAT/CAPN2/PRDX6/PIGC/SH3YL1/ACSL3/PLCB3/LPCAT3/CDS1/ETNK1/PITPNM2/PIK3R3/EFR3B/ABHD6/PLA2G7/SERINC5/ITPKB/NR1H2/PIK3C2B/GPIHBP1/INPP5B/BPNT1/PIK3R1/PIGN/PLA2G6/LPCAT4/PIGA/SLC27A1	34
BP	GO:0003208	cardiac ventricle morphogenesis	9/1196	71/18614	0.0374508	0.272394	0.242799	NOG/TGFB2/SOX4/TGFBR3/SEMA3C/TGFBR1/PPP1R13L/CHD7/SMAD4	9
BP	GO:1903317	regulation of protein maturation	9/1196	71/18614	0.0374508	0.272394	0.242799	RPS6KA2/SOX4/THBS1/GSN/LPCAT3/RASAL2/SERPINE2/INPP5B/CARD8	9
BP	GO:0042445	hormone metabolic process	23/1196	241/18614	0.0374583	0.272394	0.242799	CRABP2/HSD17B7/DHRS3/DHCR7/SHH/ALDH9A1/NR3C1/BMP5/CTSB/FURIN/HSD17B12/PLEKHA1/PLA2G7/DIO3/ACE/PCSK6/HSD17B11/CYP27C1/PAPSS2/RBP1/CYP2S1/FOXE1/RBP4	23
BP	GO:0001553	luteinization	3/1196	12/18614	0.0376001	0.272394	0.242799	MMP2/PLEKHA1/PTPRN	3
BP	GO:0002327	immature B cell differentiation	3/1196	12/18614	0.0376001	0.272394	0.242799	IRF2BP2/KIT/RAG1	3
BP	GO:0006983	ER overload response	3/1196	12/18614	0.0376001	0.272394	0.242799	PPP1R15B/BCL2L11/TMCO1	3
BP	GO:0009950	dorsal/ventral axis specification	3/1196	12/18614	0.0376001	0.272394	0.242799	SFRP1/CXXC4/AXIN2	3
BP	GO:0031223	auditory behavior	3/1196	12/18614	0.0376001	0.272394	0.242799	DRD2/SLITRK6/SHANK3	3
BP	GO:0032908	regulation of transforming growth factor beta1 production	3/1196	12/18614	0.0376001	0.272394	0.242799	CX3CL1/THBS1/FURIN	3
BP	GO:0036444	calcium import into the mitochondrion	3/1196	12/18614	0.0376001	0.272394	0.242799	VDAC1/PSEN2/MCUR1	3
BP	GO:0042447	hormone catabolic process	3/1196	12/18614	0.0376001	0.272394	0.242799	DIO3/ACE/HSD17B11	3
BP	GO:0043383	negative T cell selection	3/1196	12/18614	0.0376001	0.272394	0.242799	GLI3/SHH/DOCK2	3
BP	GO:0048521	negative regulation of behavior	3/1196	12/18614	0.0376001	0.272394	0.242799	ADORA1/DRD2/TTC21B	3
BP	GO:0048548	regulation of pinocytosis	3/1196	12/18614	0.0376001	0.272394	0.242799	AXL/APPL1/NR1H2	3
BP	GO:0060442	branching involved in prostate gland morphogenesis	3/1196	12/18614	0.0376001	0.272394	0.242799	SFRP1/BMP7/SHH	3
BP	GO:0060831	smoothened signaling pathway involved in dorsal/ventral neural tube patterning	3/1196	12/18614	0.0376001	0.272394	0.242799	GLI3/GPR161/GORAB	3
BP	GO:0061303	cornea development in camera-type eye	3/1196	12/18614	0.0376001	0.272394	0.242799	PRICKLE1/WNT9A/WNT6	3
BP	GO:0070932	histone H3 deacetylation	3/1196	12/18614	0.0376001	0.272394	0.242799	ELK4/SMARCAD1/HDAC4	3
BP	GO:0071635	negative regulation of transforming growth factor beta production	3/1196	12/18614	0.0376001	0.272394	0.242799	CD24/CDH3/FURIN	3
BP	GO:0090309	positive regulation of DNA methylation-dependent heterochromatin formation	3/1196	12/18614	0.0376001	0.272394	0.242799	TRIM28/TASOR/RESF1	3
BP	GO:1900152	negative regulation of nuclear-transcribed mRNA catabolic process, deadenylation-dependent decay	3/1196	12/18614	0.0376001	0.272394	0.242799	TOB1/HNRNPU/DHX9	3
BP	GO:1901503	ether biosynthetic process	3/1196	12/18614	0.0376001	0.272394	0.242799	LPCAT2/GNPAT/FASN	3
BP	GO:1902337	regulation of apoptotic process involved in morphogenesis	3/1196	12/18614	0.0376001	0.272394	0.242799	BMP7/TGFB2/TNFRSF1A	3
BP	GO:1904338	regulation of dopaminergic neuron differentiation	3/1196	12/18614	0.0376001	0.272394	0.242799	SFRP1/SHH/TIAM1	3
BP	GO:1905809	negative regulation of synapse organization	3/1196	12/18614	0.0376001	0.272394	0.242799	WNT5A/PTPN13/EPHA7	3
BP	GO:0001738	morphogenesis of a polarized epithelium	11/1196	94/18614	0.0384188	0.277965	0.247765	GPC4/SFRP1/WNT5A/PRICKLE1/TIAM1/RYK/GPC3/GPC6/CELSR3/DAAM1/FUZ	11
BP	GO:0070588	calcium ion transmembrane transport	32/1196	360/18614	0.0393786	0.284542	0.253628	ATP2B4/SESTD1/CACNG4/ATP1B1/ATP2B1/PPP3CA/CX3CL1/DRD2/VDAC1/CALM3/LYN/PLCB3/CACNA1G/TMCO1/ATP2B3/SNCA/NIPSNAP2/HSPA2/CACNG6/PSEN2/MCUR1/CHD7/SRI/CACNA1I/TRPA1/C4orf3/PLA2G6/NALCN/PTPN6/SLC8A1/JPH1/CEMIP	32
BP	GO:0051985	negative regulation of chromosome segregation	7/1196	50/18614	0.0395575	0.284732	0.253797	CENPF/TPR/NUF2/SPDL1/ZWINT/KNTC1/SPC24	7
BP	GO:1902100	negative regulation of metaphase/anaphase transition of cell cycle	7/1196	50/18614	0.0395575	0.284732	0.253797	CENPF/TPR/NUF2/SPDL1/ZWINT/KNTC1/SPC24	7
BP	GO:1905819	negative regulation of chromosome separation	7/1196	50/18614	0.0395575	0.284732	0.253797	CENPF/TPR/NUF2/SPDL1/ZWINT/KNTC1/SPC24	7
BP	GO:0051235	maintenance of location	31/1196	347/18614	0.039721	0.285407	0.254399	SREBF1/ASPM/INSIG1/SCARB1/HNRNPU/CX3CL1/DRD2/TMSB4X/CALM3/SQLE/LYN/GSN/PLCB3/SREBF2/SOAT1/CDS1/GPSM2/SNCA/HILPDA/CHD7/NR1H2/SRI/SCIN/TRPA1/GAA/ENPP1/PTPN6/SLC8A1/ANK3/JPH1/CEMIP	31
BP	GO:0007052	mitotic spindle organization	14/1196	130/18614	0.0397532	0.285407	0.254399	TPR/NUF2/NEK2/CCSAP/HNRNPU/TBCE/PRICKLE1/GPSM2/CHMP2A/SPAST/KIF15/MAP10/CENPJ/PIBF1	14
BP	GO:0006469	negative regulation of protein kinase activity	21/1196	217/18614	0.0398849	0.285986	0.254915	TRIB2/PPP1R1B/SFN/SFRP1/BMP7/PTEN/AIDA/LYN/HEXIM1/SH3BP5L/SNCA/SPRY1/QARS1/PKIA/DEPTOR/PAQR3/GGNBP2/SMYD3/PPM1E/PTPN6/SLC8A1	21
BP	GO:0051310	metaphase plate congression	9/1196	72/18614	0.0404622	0.287472	0.256239	CENPF/NUF2/KIF14/HNRNPU/SPDL1/CHMP2A/PIBF1/MIS12/CENPC	9
BP	GO:0090307	mitotic spindle assembly	9/1196	72/18614	0.0404622	0.287472	0.256239	TPR/NEK2/CCSAP/HNRNPU/PRICKLE1/CHMP2A/KIF15/MAP10/PIBF1	9
BP	GO:1904888	cranial skeletal system development	9/1196	72/18614	0.0404622	0.287472	0.256239	INSIG1/GLI3/NOG/TGFB2/TGFBR1/MMP16/TBX15/FOXE1/LHX1	9
BP	GO:0006482	protein demethylation	5/1196	30/18614	0.0404903	0.287472	0.256239	KDM5B/KDM3A/KDM4B/HR/HSF4	5
BP	GO:0008214	protein dealkylation	5/1196	30/18614	0.0404903	0.287472	0.256239	KDM5B/KDM3A/KDM4B/HR/HSF4	5
BP	GO:0097066	response to thyroid hormone	5/1196	30/18614	0.0404903	0.287472	0.256239	CTSB/CTSH/ACE/KIT/THRB	5
BP	GO:0097254	renal tubular secretion	5/1196	30/18614	0.0404903	0.287472	0.256239	ADORA1/DRD2/ACE/MLLT6/AVPR2	5
BP	GO:0071375	cellular response to peptide hormone stimulus	28/1196	308/18614	0.0405027	0.287472	0.256239	NUCKS1/SREBF1/PARP1/SORBS1/INSIG1/ATP2B1/C1QTNF12/ADIPOR1/LYN/SCNN1A/EPRS1/SP1/PHIP/SMARCC1/SLC29A2/ZFP36L1/APPL1/PIK3R3/DDR2/TNS2/RAP1GDS1/CPEB2/PIK3R1/NKX6-1/STXBP4/BRIP1/ENPP1/SLC27A1	28
BP	GO:0043903	regulation of biological process involved in symbiotic interaction	8/1196	61/18614	0.0405685	0.287574	0.25633	HMGB1/IFITM1/GSN/FURIN/NECTIN2/TRIM6/TRIM11/TRIM59	8
BP	GO:0006816	calcium ion transport	39/1196	455/18614	0.0406936	0.288096	0.256795	ATP2B4/SESTD1/SLC30A1/CACNG4/ATP1B1/ATP2B1/PPP3CA/CX3CL1/DRD2/VDAC1/KCNN4/CALM3/LYN/HOMER3/PLCB3/CACNA1G/TMCO1/ATP2B3/SNCA/NIPSNAP2/HSPA2/CACNG6/LGALS3/PSEN2/MCUR1/CHD7/ACE/SRI/CACNA1I/TRPA1/NMUR1/C4orf3/PLA2G6/NALCN/PTPN6/SLC8A1/JPH1/CEMIP/IL16	39
BP	GO:0000731	DNA synthesis involved in DNA repair	6/1196	40/18614	0.0409725	0.289339	0.257903	DTL/SPRTN/POLD1/PCLAF/ZBTB1/POLE2	6
BP	GO:0099068	postsynapse assembly	6/1196	40/18614	0.0409725	0.289339	0.257903	CDH2/PTEN/WNT5A/NLGN1/SHANK3/CRIPT	6
BP	GO:0060041	retina development in camera-type eye	16/1196	155/18614	0.041089	0.289797	0.258311	ATP2B4/ATP2B1/TGFB2/RET/NECTIN3/COL4A1/DIO3/CHD7/NTRK2/NPHP4/FAT3/BMPR1B/THRB/MDM1/RBP4/LHX1	16
BP	GO:0023061	signal release	41/1196	483/18614	0.0416794	0.293591	0.261693	KDM5B/SLC30A1/SREBF1/SFRP1/PPP3CA/ADORA1/NLGN1/C1QTNF12/DRD2/GLUL/CALM3/LYN/ZBED6/SOX4/MPC2/WLS/KLF7/SNAP47/LTBP4/SNCA/AACS/ACSL4/PFKL/CHD7/SMAD4/FFAR4/SYT1/LIN7C/SRI/HADH/EFNA5/NKX6-1/STXBP4/SYT17/GNAZ/MYRIP/PLA2G6/RBP4/PPFIA3/PRRT2/PTPRN	41
BP	GO:0010639	negative regulation of organelle organization	32/1196	362/18614	0.041968	0.294188	0.262226	CENPF/SPTB/TPR/PARP1/PHLDB2/NUF2/BMP7/RPS6KA2/HNRNPU/TMSB4X/SPDL1/FHOD3/GSN/CAMSAP2/CAPG/MAP2/BNIP3/SNCA/ZWINT/TBCD/ADD3/SMAD4/KNTC1/SCIN/PIK3R1/SHANK3/XRCC1/SETMAR/DLC1/MDM1/PRRT2/SPC24	32
BP	GO:0006661	phosphatidylinositol biosynthetic process	14/1196	131/18614	0.0419921	0.294188	0.262226	PTEN/PIGC/SH3YL1/CDS1/PITPNM2/PIK3R3/EFR3B/ITPKB/PIK3C2B/BPNT1/PIK3R1/PIGN/PIGA/SLC27A1	14
BP	GO:0048675	axon extension	13/1196	119/18614	0.0420689	0.294188	0.262226	L1CAM/SEMA3F/SLIT3/WNT5A/ALCAM/ARHGAP4/MAP2/SEMA3C/RYK/ULK2/NKX6-1/NRP2/SEMA5B	13
BP	GO:0000729	DNA double-strand break processing	4/1196	21/18614	0.0422371	0.294188	0.262226	SMARCAD1/BLM/BRIP1/SETMAR	4
BP	GO:0031290	retinal ganglion cell axon guidance	4/1196	21/18614	0.0422371	0.294188	0.262226	ALCAM/EPHA7/EFNA5/BMPR1B	4
BP	GO:0035809	regulation of urine volume	4/1196	21/18614	0.0422371	0.294188	0.262226	HAS2/DRD2/MLLT6/AVPR2	4
BP	GO:0051315	attachment of mitotic spindle microtubules to kinetochore	4/1196	21/18614	0.0422371	0.294188	0.262226	NUF2/HNRNPU/MIS12/CENPC	4
BP	GO:0051590	positive regulation of neurotransmitter transport	4/1196	21/18614	0.0422371	0.294188	0.262226	NLGN1/DRD2/SNCA/SYT1	4
BP	GO:0060445	branching involved in salivary gland morphogenesis	4/1196	21/18614	0.0422371	0.294188	0.262226	BMP7/SHH/PLXND1/SEMA3C	4
BP	GO:0061515	myeloid cell development	10/1196	84/18614	0.0425352	0.295897	0.263749	FLVCR1/PTBP3/ABCB10/SLC25A40/BCL6/FAM20C/KIT/ERCC2/FAM210B/PTPN6	10
BP	GO:0021515	cell differentiation in spinal cord	7/1196	51/18614	0.0434113	0.301243	0.268514	GLI3/SHH/SOX4/MDGA1/SOX13/SCYL3/LHX1	7
BP	GO:0060688	regulation of morphogenesis of a branching structure	7/1196	51/18614	0.0434113	0.301243	0.268514	SFRP1/BMP7/WNT5A/NOG/SHH/LGR4/LHX1	7
BP	GO:0031507	heterochromatin formation	11/1196	96/18614	0.0437712	0.303365	0.270405	TPR/HMGB1/RIF1/TRIM28/TASOR/CDK2/RESF1/SAMD1/BEND3/TET1/FAM172A	11
BP	GO:0043030	regulation of macrophage activation	8/1196	62/18614	0.0440657	0.304652	0.271552	WNT5A/CX3CL1/THBS1/MYO18A/SNCA/JUND/GPR137B/LRFN5	8
BP	GO:0043506	regulation of JUN kinase activity	8/1196	62/18614	0.0440657	0.304652	0.271552	SFRP1/WNT5A/AIDA/FZD8/MAP3K5/TAOK3/MAP3K12/EPHA4	8
BP	GO:0002244	hematopoietic progenitor cell differentiation	14/1196	132/18614	0.0443188	0.305413	0.272231	PRRC2C/SFRP1/SHH/LYN/SOX4/BVES/DHTKD1/ACE/ZBTB1/KIT/ERCC2/ESCO2/PTPN6/SSBP3	14
BP	GO:0045786	negative regulation of cell cycle	35/1196	404/18614	0.0443638	0.305413	0.272231	CENPF/TPR/NUF2/BMP7/NEK2/PTEN/RPS6KA2/SUSD2/CDC73/METTL13/SPDL1/INTS7/TIPRL/DTL/HEXIM1/TP53BP2/SDE2/NACC2/ZWINT/ZFP36L1/E2F7/CHMP2A/PIDD1/KNTC1/CDK2/ANGEL2/BCL6/TAOK3/BLM/NOP53/JADE1/BRIP1/SETMAR/MDM1/SPC24	35
BP	GO:0032963	collagen metabolic process	12/1196	108/18614	0.044383	0.305413	0.272231	MMP2/COL5A1/ADAMTS3/COL1A1/CTSB/SUCO/FURIN/MRC2/DDR2/TNS2/MMP16/SCX	12
BP	GO:0090101	negative regulation of transmembrane receptor protein serine/threonine kinase signaling pathway	17/1196	169/18614	0.044394	0.305413	0.272231	TOB1/PEG10/CD109/ARID4B/PMEPA1/SFRP1/WNT5A/NOG/HTRA1/TGFBR3/SKIL/SPRY1/CTDSPL2/UBE2D1/ADAMTSL2/TET1/BRMS1L	17
BP	GO:0051056	regulation of small GTPase mediated signal transduction	27/1196	298/18614	0.0451513	0.310242	0.276535	NGEF/SRGAP2/KIF14/ARHGAP26/TGFB2/NET1/FGD5/ARHGAP4/OBSCN/SSX2IP/LPAR1/ARHGEF1/SPRY1/RHOU/TIAM1/ITPKB/BCL6/CYTH2/SIPA1L2/ARHGEF40/RASGEF1A/STARD13/DOCK8/RALGPS1/DLC1/LPAR6/DOCK2	27
BP	GO:0010976	positive regulation of neuron projection development	16/1196	157/18614	0.0453319	0.310756	0.276994	BMP7/WNT5A/NLGN1/CX3CL1/RET/TOX/LYN/BMP5/PLXNB3/ZNF804A/TMEM106B/DDR2/NEGR1/NTRK2/EPHA3/CAMK1D	16
BP	GO:0046890	regulation of lipid biosynthetic process	18/1196	182/18614	0.0453499	0.310756	0.276994	LPGAT1/SREBF1/SORBS1/INSIG1/DHCR7/SCARB1/CAPN2/NR3C1/ACSL3/BMP5/LPCAT3/ABHD6/FGFR4/NR1H2/PLA2G6/PIBF1/SLC45A3/SLC27A1	18
BP	GO:0051651	maintenance of location in cell	22/1196	233/18614	0.0453926	0.310756	0.276994	ASPM/INSIG1/HNRNPU/CX3CL1/DRD2/TMSB4X/CALM3/LYN/GSN/PLCB3/GPSM2/SNCA/CHD7/SRI/SCIN/TRPA1/GAA/PTPN6/SLC8A1/ANK3/JPH1/CEMIP	22
BP	GO:0032868	response to insulin	25/1196	272/18614	0.0455079	0.311165	0.277358	NUCKS1/SREBF1/PARP1/SORBS1/INSIG1/ATP2B1/C1QTNF12/ADIPOR1/COL1A1/LYN/EPRS1/SP1/PHIP/SMARCC1/SLC29A2/ZFP36L1/APPL1/PIK3R3/TNS2/HADH/CPEB2/PIK3R1/STXBP4/ENPP1/SLC27A1	25
BP	GO:0003309	type B pancreatic cell differentiation	5/1196	31/18614	0.0458177	0.311761	0.277889	CDH2/WNT5A/ZBED6/BMP5/NKX6-1	5
BP	GO:0070293	renal absorption	5/1196	31/18614	0.0458177	0.311761	0.277889	HAS2/KIRREL1/CLDN4/GSN/MLLT6	5
BP	GO:0097205	renal filtration	5/1196	31/18614	0.0458177	0.311761	0.277889	PPP3CA/ADORA1/KIRREL1/MYO1E/MCAM	5
BP	GO:1902751	positive regulation of cell cycle G2/M phase transition	5/1196	31/18614	0.0458177	0.311761	0.277889	RCC2/DTL/HSPA2/PBX1/STOX1	5
BP	GO:0003084	positive regulation of systemic arterial blood pressure	3/1196	13/18614	0.0466036	0.312357	0.278421	ADORA1/ACE/AVPR2	3
BP	GO:0007183	SMAD protein complex assembly	3/1196	13/18614	0.0466036	0.312357	0.278421	PARP1/PMEPA1/SMAD4	3
BP	GO:0032823	regulation of natural killer cell differentiation	3/1196	13/18614	0.0466036	0.312357	0.278421	TOX/AXL/ZBTB1	3
BP	GO:0036302	atrioventricular canal development	3/1196	13/18614	0.0466036	0.312357	0.278421	HAS2/CHD7/SMAD4	3
BP	GO:0042492	gamma-delta T cell differentiation	3/1196	13/18614	0.0466036	0.312357	0.278421	SOX4/TCF7/SOX13	3
BP	GO:0061000	negative regulation of dendritic spine development	3/1196	13/18614	0.0466036	0.312357	0.278421	NGEF/PTEN/NLGN1	3
BP	GO:0070243	regulation of thymocyte apoptotic process	3/1196	13/18614	0.0466036	0.312357	0.278421	WNT5A/KIFAP3/RAG1	3
BP	GO:0071389	cellular response to mineralocorticoid stimulus	3/1196	13/18614	0.0466036	0.312357	0.278421	ATP2B1/SCNN1A/ACE	3
BP	GO:0098935	dendritic transport	3/1196	13/18614	0.0466036	0.312357	0.278421	HNRNPU/FLOT2/KIF5C	3
BP	GO:1904748	regulation of apoptotic process involved in development	3/1196	13/18614	0.0466036	0.312357	0.278421	BMP7/TGFB2/TNFRSF1A	3
BP	GO:0046942	carboxylic acid transport	31/1196	352/18614	0.0466141	0.312357	0.278421	CRABP2/ABCC3/SLC26A2/ADORA1/SLC6A6/DRD2/SLC19A2/ACSL3/THBS1/EPRS1/SLC36A4/MPC2/SLCO3A1/SNCA/SLC25A30/LLGL2/EMB/SERINC5/SLC6A15/ACE/LRRC8C/SLC26A6/SLC38A3/NTRK2/SLCO2A1/PLA2R1/PLA2G6/RBP1/SLC43A1/SLC25A18/SLC27A1	31
BP	GO:0008593	regulation of Notch signaling pathway	11/1196	97/18614	0.0466305	0.312357	0.278421	BMP7/CD46/TGFB2/SREBF2/LFNG/LLGL2/BCL6/KIT/TSPAN14/EGFL7/DLK2	11
BP	GO:0010586	miRNA metabolic process	11/1196	97/18614	0.0466305	0.312357	0.278421	SREBF1/TGFB2/NR3C1/SREBF2/WT1/SMAD4/RC3H1/NR1H2/ETS1/AGO4/PARN	11
BP	GO:0015711	organic anion transport	37/1196	433/18614	0.0469679	0.314242	0.2801	CRABP2/ABCC3/SLC26A2/SLC4A11/ADORA1/SLC6A6/DRD2/SLC19A2/ACSL3/THBS1/EPRS1/SLC36A4/MPC2/CD47/SLCO3A1/SNCA/SLC25A30/LLGL2/EMB/SERINC5/SLC6A15/ACE/LRRC8C/SLC26A6/SLC38A3/NTRK2/SLCO2A1/SLC2A6/PLA2R1/MGST1/PLA2G6/RBP1/SLC2A9/SLC43A1/PLEKHA8P1/SLC25A18/SLC27A1	37
BP	GO:0098813	nuclear chromosome segregation	30/1196	339/18614	0.0471085	0.314454	0.28029	CENPF/TPR/ASPM/RCC2/NUF2/NEK2/KIF14/CCSAP/HNRNPU/SPDL1/PRICKLE1/SMARCC1/ZWINT/NSL1/POGZ/CHMP2A/KNTC1/CENPK/KIF15/ESCO2/SMC5/BRIP1/AGO4/MAP10/CCNE2/PIBF1/MIS12/CENPC/SPC24/RMI2	30
BP	GO:1903039	positive regulation of leukocyte cell-cell adhesion	25/1196	273/18614	0.0471717	0.314454	0.28029	CD24/EFNB2/GLI3/PPP3CA/HMGB1/CD46/SHH/HAS2/IGFBP2/LYN/SOX4/SOX13/CD47/SMARCC1/FLOT2/ST3GAL4/ITPKB/BCL6/ITGB2/ETS1/ZBTB1/DOCK8/RAG1/NFKBIZ/PTPN6	25
BP	GO:2000116	regulation of cysteine-type endopeptidase activity	22/1196	234/18614	0.0471969	0.314454	0.28029	SFN/HMGB1/THBS1/GSN/BCL2L11/MAP3K5/SNCA/EPHA7/CTSH/PRR7/CASP8AP2/PIDD1/F3/SH3RF1/APAF1/FAS/DLC1/BBC3/PIH1D1/EGLN3/CARD8/RAG1	22
BP	GO:1903131	mononuclear cell differentiation	40/1196	474/18614	0.0472242	0.314454	0.28029	IRF2BP2/DOCK10/SFRP1/GLI3/HMGB1/ITGB8/CD46/SHH/FASN/FZD8/TOX/LYN/SOX4/TCF7/KMT2A/HMGB3/SOX13/LFNG/SMARCC1/AXL/BCL3/ZFP36L1/PIK3R3/PRR7/CHD7/ITPKB/RC3H1/BCL6/SH3RF1/ZBTB1/KIT/PIK3R1/HDAC4/ITGB6/PBX1/LAG3/RAG1/NFKBIZ/PTPN6/DOCK2	40
BP	GO:0003197	endocardial cushion development	7/1196	52/18614	0.0474991	0.314787	0.280587	BMP7/NOG/TGFB2/BMP5/MDM4/TGFBR1/SMAD4	7
BP	GO:0021695	cerebellar cortex development	7/1196	52/18614	0.0474991	0.314787	0.280587	KIF14/TUBA1A/TTC21B/SERPINE2/DIXDC1/WHRN/LHX1	7
BP	GO:0022602	ovulation cycle process	7/1196	52/18614	0.0474991	0.314787	0.280587	MMP2/SLIT3/PAM/TGFB2/PLEKHA1/BMPR1B/PTPRN	7
BP	GO:1901570	fatty acid derivative biosynthetic process	7/1196	52/18614	0.0474991	0.314787	0.280587	TECR/PAM/FAR2/ACSL3/HSD17B12/AACS/ACSL4	7
BP	GO:0015849	organic acid transport	31/1196	353/18614	0.0480927	0.318344	0.283757	CRABP2/ABCC3/SLC26A2/ADORA1/SLC6A6/DRD2/SLC19A2/ACSL3/THBS1/EPRS1/SLC36A4/MPC2/SLCO3A1/SNCA/SLC25A30/LLGL2/EMB/SERINC5/SLC6A15/ACE/LRRC8C/SLC26A6/SLC38A3/NTRK2/SLCO2A1/PLA2R1/PLA2G6/RBP1/SLC43A1/SLC25A18/SLC27A1	31
BP	GO:0002262	myeloid cell homeostasis	17/1196	171/18614	0.0486866	0.321035	0.286155	HMGB1/LYN/FLVCR1/PTBP3/ABCB10/BCL2L11/TGFBR3/AXL/ZFP36L1/ITPKB/SLC25A40/BCL6/ETS1/KIT/ERCC2/FAM210B/THRA	17
BP	GO:0033077	T cell differentiation in thymus	10/1196	86/18614	0.0487104	0.321035	0.286155	GLI3/SHH/FZD8/TOX/ZFP36L1/PRR7/ITPKB/ZBTB1/RAG1/DOCK2	10
BP	GO:0033630	positive regulation of cell adhesion mediated by integrin	4/1196	22/18614	0.0490867	0.321035	0.286155	TGFB2/RET/FERMT1/PTPN6	4
BP	GO:0035313	wound healing, spreading of epidermal cells	4/1196	22/18614	0.0490867	0.321035	0.286155	PHLDB2/COL5A1/PTEN/FERMT1	4
BP	GO:0046597	negative regulation of viral entry into host cell	4/1196	22/18614	0.0490867	0.321035	0.286155	IFITM1/GSN/TRIM11/TRIM59	4
BP	GO:0051567	histone H3-K9 methylation	4/1196	22/18614	0.0490867	0.321035	0.286155	ARID4B/RIF1/BEND3/PIH1D1	4
BP	GO:0061318	renal filtration cell differentiation	4/1196	22/18614	0.0490867	0.321035	0.286155	CD24/IQGAP1/MYO1E/WT1	4
BP	GO:0072111	cell proliferation involved in kidney development	4/1196	22/18614	0.0490867	0.321035	0.286155	BMP7/SHH/WT1/GPC3	4
BP	GO:0072112	podocyte differentiation	4/1196	22/18614	0.0490867	0.321035	0.286155	CD24/IQGAP1/MYO1E/WT1	4
BP	GO:0086012	membrane depolarization during cardiac muscle cell action potential	4/1196	22/18614	0.0490867	0.321035	0.286155	KCNJ2/CACNA1G/SLC8A1/ANK3	4
BP	GO:0055074	calcium ion homeostasis	29/1196	327/18614	0.0491298	0.321035	0.286155	ATP2B4/SLC30A1/ATP1B1/ATP2B1/ADORA1/WNT5A/TMEM64/CX3CL1/DRD2/CALM3/LYN/PLCB3/TMCO1/BNIP3/DMPK/ATP2B3/SNCA/MCUR1/GRIK2/CHD7/RAP1GDS1/SRI/TRPA1/TMTC2/PTPN6/SLC8A1/TMTC4/JPH1/CEMIP	29
BP	GO:0051224	negative regulation of protein transport	14/1196	134/18614	0.0492409	0.321386	0.286468	SREBF1/INSIG1/SFRP1/PPP3CA/DRD2/KLF7/CYP51A1/LYPLA1/YOD1/PFKL/HADH/PKIA/GNAZ/FERMT1	14
CC	GO:0062023	collagen-containing extracellular matrix	60/1246	415/19518	2.25134e-09	1.37782e-06	1.2489e-06	LTBP2/MXRA5/GPC4/EDIL3/MMP2/TGFBI/ITGB4/L1CAM/SPARC/CDH2/TNC/TINAGL1/SFRP1/COL5A1/THSD4/BMP7/VWA1/WNT5A/CSPG4/ADAMTS3/SHH/TGFB2/BCAM/SSC5D/COL1A1/COL4A2/THBS1/CTSB/NID1/HTRA1/COL21A1/LTBP3/FIBCD1/LTBP4/SERPINA3/S100A4/COL4A1/NPNT/FRAS1/PXDN/LGALS3/CTSH/SERPINE2/PCSK6/ADAMTS10/GPC3/F3/GPC6/ADAMTS15/COL7A1/FBLN2/LAMA4/EFNA5/CTSF/EFEMP1/COL6A3/EGFL7/SBSPON/HMCN1/LAMA2	60
CC	GO:0005604	basement membrane	17/1246	84/19518	1.88089e-05	0.0056354	0.00510811	TGFBI/ITGB4/SPARC/TNC/COL5A1/VWA1/COL4A2/NID1/COL4A1/NPNT/FRAS1/PXDN/COL7A1/LAMA4/EFNA5/HMCN1/LAMA2	17
CC	GO:0043296	apical junction complex	24/1246	150/19518	2.76245e-05	0.0056354	0.00510811	SORBS1/EPCAM/NECTIN3/CLDN4/EPB41L4B/FRMD6/BVES/NECTIN2/TBCD/AMOTL1/TGFBR1/CLDN12/MICALL2/LIN7C/SYMPK/NPHP4/PARD6B/CYTH2/CLDN3/MXRA8/PLEKHA7/TJP3/ANK3/OCEL1	24
CC	GO:0030864	cortical actin cytoskeleton	14/1246	73/19518	0.000184086	0.0281651	0.0255298	SPTB/CDH2/MTSS2/IQGAP1/CAPN2/MLPH/KRT19/GSN/MYO1E/LLGL2/FLOT2/MYRIP/DLC1/PPP1R9A	14
CC	GO:0002116	semaphorin receptor complex	5/1246	11/19518	0.000351129	0.0406919	0.0368845	PLXND1/PLXNB3/PLXNB1/PLXNA2/NRP2	5
CC	GO:0005923	bicellular tight junction	19/1246	126/19518	0.00039894	0.0406919	0.0368845	EPCAM/CLDN4/EPB41L4B/BVES/TBCD/AMOTL1/TGFBR1/CLDN12/MICALL2/LIN7C/SYMPK/NPHP4/PARD6B/CYTH2/CLDN3/MXRA8/TJP3/ANK3/OCEL1	19
CC	GO:0070160	tight junction	19/1246	131/19518	0.000654258	0.052024	0.0471562	EPCAM/CLDN4/EPB41L4B/BVES/TBCD/AMOTL1/TGFBR1/CLDN12/MICALL2/LIN7C/SYMPK/NPHP4/PARD6B/CYTH2/CLDN3/MXRA8/TJP3/ANK3/OCEL1	19
CC	GO:0015629	actin cytoskeleton	50/1246	489/19518	0.000680052	0.052024	0.0471562	MARCKS/KLHL14/SPTB/ARPC5/CDH2/PALLD/SORBS1/CDC42BPA/MYO1B/MTSS2/IQGAP1/DHX9/CAPN2/MLPH/KRT19/MYO18A/GSN/MYO1E/BARX2/CAPG/AXL/SNCA/FSCN2/LLGL2/EFR3B/PEAK1/FMN1/DDR2/FLOT2/RHOU/SPECC1/MICALL2/KNTC1/KLHL20/DIAPH2/WHRN/KLHL17/SCIN/EPHA3/AFAP1L1/ESPN/DENND2A/DIAPH3/DAAM1/MYRIP/DLC1/PPP1R9A/MYH15/FHDC1/NEURL1B	50
CC	GO:0030055	cell-substrate junction	45/1246	432/19518	0.000841674	0.0572338	0.0518786	MARCKS/EFNB2/ITGB4/L1CAM/ARPC5/ENAH/CDH2/PALLD/SORBS1/PHLDB2/TNC/ARF1/MPZL1/ITGB8/CD46/ALCAM/CSPG4/ARHGAP26/IQGAP1/DCAF6/CAPN2/GSN/NECTIN2/MRC2/RPS11/KLF11/PEAK1/PPFIBP1/CSRP1/DDR2/FLOT2/RHOU/TNS2/MCAM/SYNE2/DIXDC1/ITGB2/TADA1/LMO7/TNS4/ITGB6/DLC1/FERMT1/HMCN1/IL16	45
CC	GO:0005925	focal adhesion	44/1246	422/19518	0.000937374	0.0573673	0.0519996	MARCKS/EFNB2/ITGB4/L1CAM/ARPC5/ENAH/CDH2/PALLD/SORBS1/PHLDB2/TNC/ARF1/MPZL1/ITGB8/CD46/ALCAM/CSPG4/ARHGAP26/IQGAP1/DCAF6/CAPN2/GSN/NECTIN2/MRC2/RPS11/KLF11/PEAK1/PPFIBP1/CSRP1/DDR2/FLOT2/RHOU/TNS2/MCAM/SYNE2/DIXDC1/ITGB2/TADA1/LMO7/TNS4/ITGB6/DLC1/FERMT1/IL16	44
CC	GO:0000793	condensed chromosome	31/1246	270/19518	0.00112177	0.0624114	0.0565717	CENPF/TPR/NUF2/NEK2/HMGB1/NUP133/AHCTF1/TUBA1A/HNRNPU/RIF1/SPDL1/KIFAP3/CBX5/FBXO28/SMARCC1/ZWINT/NSL1/HSPA2/PSEN2/ADD3/CHMP2A/KNTC1/CDK2/CENPK/BLM/NSMCE4A/SMC5/SETMAR/MIS12/CENPC/SPC24	31
CC	GO:0045178	basal part of cell	32/1246	285/19518	0.00136398	0.0660886	0.0599049	ITGB4/ATP2B4/SLC30A1/CDH2/PHLDB2/ABCC3/ATP1B1/ATP2B1/SLC4A11/ADORA1/SLC6A6/SLC41A1/EPCAM/IQGAP1/CLDN4/HOMER3/PHLDB1/SLCO3A1/SLC29A2/DSTYK/FLOT2/PLPP3/LIN7C/ACE/SLC26A6/SLC38A3/SLCO2A1/GPIHBP1/ENPP1/SLC2A9/ANK3/SLC27A1	32
CC	GO:0000118	histone deacetylase complex	13/1246	79/19518	0.00140384	0.0660886	0.0599049	ARID4B/ZNF217/RCOR3/CBX5/KDM3A/SATB2/PHF21A/TET1/HDAC4/RCOR2/HR/BRMS1L/ACTR6	13
CC	GO:0098687	chromosomal region	40/1246	390/19518	0.00210954	0.0871826	0.0790251	H3-3A/CENPF/TPR/PARP1/RCC2/NUF2/NEK2/NUP133/AHCTF1/HNRNPU/PPP2R5A/CDC73/RIF1/SPDL1/ZNF827/MCM4/CBX5/ZBTB10/THOC2/FBXO28/SMARCC1/POLD1/ZWINT/NSL1/PSEN2/CHMP2A/KNTC1/CDK2/CENPL/MIS18BP1/CENPK/BLM/ESCO2/NSMCE4A/XRCC1/UHRF2/SMC5/MIS12/CENPC/SPC24	40
CC	GO:0043198	dendritic shaft	8/1246	38/19518	0.00236136	0.0871826	0.0790251	KIRREL1/MAP2/LPAR1/ZNF804A/PSEN2/CRIPT/EPHA4/SLC8A1	8
CC	GO:0016328	lateral plasma membrane	11/1246	65/19518	0.00254103	0.0871826	0.0790251	ATP1B1/EPCAM/IQGAP1/DRD2/CLDN4/BVES/GPSM2/TBCD/CLDN12/CLDN3/ANK3	11
CC	GO:0042383	sarcolemma	18/1246	136/19518	0.00256696	0.0871826	0.0790251	ATP2B4/SLC30A1/CACNG4/CDH2/ATP1B1/PPP3CA/ACP1/KCNJ2/KRT19/OBSCN/BVES/CACNG6/SRI/SGCE/COL6A3/SLC8A1/ANK3/LAMA2	18
CC	GO:0000776	kinetochore	20/1246	159/19518	0.00281791	0.0871826	0.0790251	CENPF/TPR/NUF2/NEK2/NUP133/AHCTF1/HNRNPU/SPDL1/CBX5/FBXO28/SMARCC1/ZWINT/NSL1/PSEN2/CHMP2A/KNTC1/CENPK/MIS12/CENPC/SPC24	20
CC	GO:0009898	cytoplasmic side of plasma membrane	20/1246	159/19518	0.00281791	0.0871826	0.0790251	GNAO1/SPTB/ATP2B1/PPP3CA/PTEN/MTSS2/ACP1/IQGAP1/LYN/FRMD6/AP2A1/FARP1/TRAF5/TIAM1/GNB4/PTPN4/KIT/SHANK3/GNAZ/GNG2	20
CC	GO:0000803	sex chromosome	7/1246	31/19518	0.00288083	0.0871826	0.0790251	HNRNPU/SMARCC1/RNF2/CDK2/PLK4/ESCO2/SMC5	7
CC	GO:0098636	protein complex involved in cell adhesion	10/1246	57/19518	0.00299156	0.0871826	0.0790251	ITGB4/TNC/ITGB8/NLGN1/LYN/NID1/ITGB2/ITGB6/ITGAE/LAMA2	10
CC	GO:0005938	cell cortex	32/1246	302/19518	0.0034137	0.0883198	0.080056	MARCKS/SPTB/CDH2/PHLDB2/MTSS2/IQGAP1/CAPN2/MLPH/PHLDB1/KRT19/GSN/EXOC8/MYO1E/CRIP2/GPSM2/SNCA/DENND2B/LLGL2/NEDD4/PSEN2/FLOT2/ADD3/PARD6B/SCIN/ARV1/MYRIP/DLC1/RIC8B/PPP1R9A/PPFIA3/STOX1/HMCN1	32
CC	GO:0009925	basal plasma membrane	29/1246	266/19518	0.00343547	0.0883198	0.080056	ITGB4/ATP2B4/SLC30A1/CDH2/ABCC3/ATP1B1/ATP2B1/SLC4A11/ADORA1/SLC6A6/SLC41A1/EPCAM/IQGAP1/CLDN4/SLCO3A1/SLC29A2/DSTYK/FLOT2/PLPP3/LIN7C/ACE/SLC26A6/SLC38A3/SLCO2A1/GPIHBP1/ENPP1/SLC2A9/ANK3/SLC27A1	29
CC	GO:0030175	filopodium	15/1246	108/19518	0.00355659	0.0883198	0.080056	ENAH/UNC5C/TUBB3/MYO1B/ANTXR1/ARL4C/NLGN1/MAP2/DYNC2I2/AP2A1/FARP1/SYNE2/TENM2/PPP1R9A/EPHA4	15
CC	GO:0005912	adherens junction	22/1246	185/19518	0.00360783	0.0883198	0.080056	EFNB2/CDH2/SORBS1/NECTIN3/LYN/KLHL24/CDH3/SSX2IP/MYO1E/NECTIN2/LLGL2/TBCD/FMN1/FLOT2/PLPP3/LIN7C/CYTH2/EFNA5/EPHA4/PLEKHA7/HMCN1/ARVCF	22
CC	GO:0043197	dendritic spine	21/1246	175/19518	0.0039517	0.093017	0.0843136	DOCK10/SRGAP2/ATP2B1/PPP3CA/PTEN/ADORA1/NLGN1/DRD2/KCNJ2/LPAR1/ZNF804A/NEDD4/FARP1/NTRK2/SHANK3/TENM2/CRIPT/PPP1R9A/EPHA4/PRRT2/SLC8A1	21
CC	GO:0044309	neuron spine	21/1246	178/19518	0.00481808	0.103089	0.0934432	DOCK10/SRGAP2/ATP2B1/PPP3CA/PTEN/ADORA1/NLGN1/DRD2/KCNJ2/LPAR1/ZNF804A/NEDD4/FARP1/NTRK2/SHANK3/TENM2/CRIPT/PPP1R9A/EPHA4/PRRT2/SLC8A1	21
CC	GO:0000775	chromosome, centromeric region	27/1246	249/19518	0.0049926	0.103089	0.0934432	CENPF/TPR/RCC2/NUF2/NEK2/NUP133/AHCTF1/HNRNPU/PPP2R5A/SPDL1/CBX5/FBXO28/SMARCC1/ZWINT/NSL1/PSEN2/CHMP2A/KNTC1/CENPL/MIS18BP1/CENPK/ESCO2/UHRF2/SMC5/MIS12/CENPC/SPC24	27
CC	GO:0005874	microtubule	44/1246	461/19518	0.00504261	0.103089	0.0934432	ASPM/TUBA4A/TUBB3/RCC2/NEK7/NEK2/KIF14/CCSAP/TUBA1A/HNRNPU/KIF3C/IQGAP1/TBCE/CALM3/NAV1/REEP3/ARHGAP4/KIFAP3/CAMSAP2/MAP2/BICD1/ZNF804A/TBCD/DNM1/CHMP2A/SPAG17/KNTC1/SPAST/KIF5C/DNAH14/KIF3A/PBXIP1/KIF15/TTLL7/MAP10/CENPJ/KLC4/MDM1/MNS1/CEP162/HAUS4/FHDC1/SLC8A1/TUBA3D	44
CC	GO:0030027	lamellipodium	23/1246	202/19518	0.00508837	0.103089	0.0934432	ARPC5/ENAH/CDH2/PALLD/UNC5C/TUBB3/CDC42BPA/SRGAP2/MTSS2/ANTXR1/CSPG4/ARHGEF6/FGD5/PLXND1/PTPN13/GSN/CAPG/FLOT2/SYNE2/SH3RF1/SCYL3/DOCK8/ARAP3	23
CC	GO:0030315	T-tubule	9/1246	52/19518	0.00522182	0.103089	0.0934432	ATP2B4/SLC30A1/CACNG4/ATP1B1/KCNJ2/CACNG6/SRI/SLC8A1/ANK3	9
CC	GO:0044291	cell-cell contact zone	11/1246	72/19518	0.00571615	0.104215	0.0944637	CDH2/ATP1B1/NECTIN3/KCNJ2/NECTIN2/FLOT2/TIAM1/TMEM65/OBSL1/SLC8A1/ANK3	11
CC	GO:0097038	perinuclear endoplasmic reticulum	5/1246	19/19518	0.00575653	0.104215	0.0944637	CAPN2/PIK3R1/CISD2/TRIM13/CYBB	5
CC	GO:0000779	condensed chromosome, centromeric region	20/1246	170/19518	0.00603048	0.104215	0.0944637	CENPF/TPR/NUF2/NEK2/NUP133/AHCTF1/HNRNPU/SPDL1/CBX5/FBXO28/SMARCC1/ZWINT/NSL1/PSEN2/CHMP2A/KNTC1/CENPK/MIS12/CENPC/SPC24	20
CC	GO:0045211	postsynaptic membrane	29/1246	277/19518	0.00607285	0.104215	0.0944637	EFNB2/SLC30A1/CACNG4/CDH2/SRGAP2/ADORA1/SLC6A6/NLGN1/DRD2/NECTIN3/KCNJ2/KCTD12/ADAM22/LPAR1/EPHA7/ABHD6/FARP1/GRIK2/PRR7/LIN7C/SHANK3/TENM2/LRFN5/GRIK4/EPHA4/PRRT2/NRP2/SLC8A1/ANK3	29
CC	GO:0014069	postsynaptic density	34/1246	339/19518	0.00613028	0.104215	0.0944637	EFNB2/SLC30A1/CACNG4/CDH2/SPOCK1/ARF1/SRGAP2/PTEN/ADORA1/NLGN1/DRD2/NECTIN3/EGLN1/LYN/HOMER3/ADAM22/PRR12/BNIP3/EPHA7/ADD3/GRIK2/PRR7/LIN7C/NTRK2/KLHL17/SHANK3/LRFN5/CRIPT/PPP1R9A/GRIK4/EPHA4/PRRT2/INSYN2B/SLC8A1	34
CC	GO:0030863	cortical cytoskeleton	14/1246	104/19518	0.00630583	0.104302	0.0945427	SPTB/CDH2/MTSS2/IQGAP1/CAPN2/MLPH/KRT19/GSN/MYO1E/LLGL2/FLOT2/MYRIP/DLC1/PPP1R9A	14
CC	GO:0000940	outer kinetochore	4/1246	13/19518	0.00741828	0.11641	0.105518	CENPF/NUF2/SPDL1/SPC24	4
CC	GO:1990907	beta-catenin-TCF complex	4/1246	13/19518	0.00741828	0.11641	0.105518	TCF7/TLE3/TLE1/BCL9	4
CC	GO:0030018	Z disc	16/1246	129/19518	0.00808522	0.122045	0.110626	ATP2B4/PALLD/GGPS1/PPP3CA/PPP2R5A/FHOD3/KRT19/OBSCN/PSEN2/CSRP1/SYNE2/SRI/OBSL1/SLC8A1/ANK3/JPH1	16
CC	GO:0031965	nuclear membrane	31/1246	308/19518	0.00817624	0.122045	0.110626	ITGB4/SLC30A1/LBR/TPR/NUP133/DHCR7/TOR1AIP1/TOR1AIP2/AHCTF1/DPY19L1/ADRA1B/RIF1/PRICKLE1/DTL/TMEM18/DMPK/SLC29A2/LYPLA1/PSEN2/MRPS14/SYNE2/PRKG2/TMEM97/DPY19L4/DPY19L2/SPAST/ZBTB1/EPHA3/BRIP1/CREB3L4/SH3BGRL2	31
CC	GO:0098978	glutamatergic synapse	39/1246	410/19518	0.00838402	0.122167	0.110736	GPC4/EFNB2/ATP2B4/SPTB/CACNG4/SEMA3F/ATP2B1/PPP3CA/SLITRK2/WNT5A/NLGN1/DRD2/EGLN1/PLXND1/LYN/HOMER3/KCNJ2/LPAR1/ATP2B3/EPHA7/APPL1/ABHD6/FARP1/FLOT2/DNM1/GRIK2/PRR7/SYT1/LIN7C/ADGRL3/KLHL17/LRFN5/CRIPT/EPHA4/PPFIA3/PRRT2/ICAM5/NRP2/CAMKV	39
CC	GO:0098644	complex of collagen trimers	5/1246	21/19518	0.00905908	0.126012	0.114222	COL5A1/COL1A1/COL4A2/COL4A1/COL7A1	5
CC	GO:0005635	nuclear envelope	45/1246	490/19518	0.00905971	0.126012	0.114222	CENPF/ITGB4/SLC30A1/LBR/SREBF1/TPR/IPO9/PARP1/NUP133/DHCR7/TOR1AIP1/TOR1AIP2/CACYBP/AHCTF1/DPY19L1/ADRA1B/RIF1/MGST3/PRICKLE1/DTL/TMEM18/EBP/CBX5/BNIP3/DMPK/SLC29A2/LYPLA1/PSEN2/MRPS14/CHMP2A/SYNE2/PRKG2/TMEM97/DPY19L4/DPY19L2/SPAST/ZBTB1/LMO7/EPHA3/BRIP1/GNAZ/MNS1/CYBB/CREB3L4/SH3BGRL2	45
CC	GO:0030426	growth cone	19/1246	167/19518	0.0103317	0.138014	0.1251	L1CAM/PALLD/UNC5C/TUBB3/NGEF/IQGAP1/CALM3/ARHGAP4/EXOC8/MAP2/SNCA/ZNF804A/PSEN2/KIF5C/WHRN/CYTH2/TENM2/MAP3K12/EPHA4	19
CC	GO:0097542	ciliary tip	8/1246	48/19518	0.0103736	0.138014	0.1251	GLI3/KIF3C/KIFAP3/TTC21B/DYNC2I2/KIF3A/ARMC9/CLUAP1	8
CC	GO:0150034	distal axon	28/1246	277/19518	0.0109181	0.138875	0.125881	L1CAM/PALLD/UNC5C/TUBB3/NGEF/ADORA1/IQGAP1/DRD2/GLUL/CALM3/ARHGAP4/EXOC8/MAP2/SNCA/TPBG/ZNF804A/PSEN2/DIXDC1/KIF5C/NTRK2/WHRN/CYTH2/TENM2/MAP3K12/EPHA4/PRRT2/SLC8A1/PTPRN	28
CC	GO:0032279	asymmetric synapse	34/1246	353/19518	0.0110603	0.138875	0.125881	EFNB2/SLC30A1/CACNG4/CDH2/SPOCK1/ARF1/SRGAP2/PTEN/ADORA1/NLGN1/DRD2/NECTIN3/EGLN1/LYN/HOMER3/ADAM22/PRR12/BNIP3/EPHA7/ADD3/GRIK2/PRR7/LIN7C/NTRK2/KLHL17/SHANK3/LRFN5/CRIPT/PPP1R9A/GRIK4/EPHA4/PRRT2/INSYN2B/SLC8A1	34
CC	GO:0031258	lamellipodium membrane	5/1246	22/19518	0.011119	0.138875	0.125881	ANTXR1/CSPG4/PLXND1/SYNE2/DOCK8	5
CC	GO:0008305	integrin complex	6/1246	31/19518	0.0124152	0.151962	0.137743	ITGB4/ITGB8/LYN/ITGB2/ITGB6/ITGAE	6
CC	GO:0098839	postsynaptic density membrane	13/1246	102/19518	0.0129172	0.155006	0.140503	EFNB2/SLC30A1/CACNG4/NECTIN3/ADAM22/EPHA7/GRIK2/PRR7/LIN7C/LRFN5/GRIK4/EPHA4/PRRT2	13
CC	GO:0016327	apicolateral plasma membrane	5/1246	23/19518	0.0134765	0.157214	0.142504	CDH2/CLDN4/KRT19/NEDD4/CLDN3	5
CC	GO:0000792	heterochromatin	11/1246	81/19518	0.0136438	0.157214	0.142504	TRIM28/CBX5/RNF2/UHRF1/TASOR/SMARCAD1/BEND3/ESCO2/UHRF2/NOP53/CENPC	11
CC	GO:0030427	site of polarized growth	19/1246	172/19518	0.0138718	0.157214	0.142504	L1CAM/PALLD/UNC5C/TUBB3/NGEF/IQGAP1/CALM3/ARHGAP4/EXOC8/MAP2/SNCA/ZNF804A/PSEN2/KIF5C/WHRN/CYTH2/TENM2/MAP3K12/EPHA4	19
CC	GO:0097060	synaptic membrane	36/1246	390/19518	0.0168681	0.182698	0.165604	EFNB2/ATP2B4/SLC30A1/CACNG4/CDH2/SRGAP2/ATP2B1/ADORA1/SLC6A6/NLGN1/DRD2/NECTIN3/KCNJ2/KCTD12/ADAM22/LPAR1/ATP2B3/EPHA7/ABHD6/PSEN2/FARP1/DNM1/GRIK2/PRR7/SYT1/LIN7C/KCNK1/SHANK3/TENM2/LRFN5/GRIK4/EPHA4/PRRT2/NRP2/SLC8A1/ANK3	36
CC	GO:0099572	postsynaptic specialization	34/1246	364/19518	0.0168925	0.182698	0.165604	EFNB2/SLC30A1/CACNG4/CDH2/SPOCK1/ARF1/SRGAP2/PTEN/ADORA1/NLGN1/DRD2/NECTIN3/EGLN1/LYN/HOMER3/ADAM22/PRR12/BNIP3/EPHA7/ADD3/GRIK2/PRR7/LIN7C/NTRK2/KLHL17/SHANK3/LRFN5/CRIPT/PPP1R9A/GRIK4/EPHA4/PRRT2/INSYN2B/SLC8A1	34
CC	GO:0098858	actin-based cell projection	23/1246	225/19518	0.0174621	0.182698	0.165604	ENAH/UNC5C/TUBB3/MYO1B/SLC26A2/ANTXR1/SLC6A6/ARL4C/NLGN1/MYO1E/MAP2/FSCN2/DYNC2I2/AP2A1/FARP1/SYNE2/DOCK4/WHRN/ESPN/TENM2/AMN1/PPP1R9A/EPHA4	23
CC	GO:0098982	GABA-ergic synapse	11/1246	84/19518	0.0175945	0.182698	0.165604	ATP2B1/SLITRK2/SLC6A6/NLGN1/DRD2/MDGA1/LPAR1/ATP2B3/ABHD6/EFNA5/LRFN5	11
CC	GO:0099634	postsynaptic specialization membrane	15/1246	129/19518	0.0176131	0.182698	0.165604	EFNB2/SLC30A1/CACNG4/CDH2/NLGN1/NECTIN3/ADAM22/EPHA7/GRIK2/PRR7/LIN7C/LRFN5/GRIK4/EPHA4/PRRT2	15
CC	GO:0031674	I band	16/1246	141/19518	0.0180054	0.183655	0.166471	ATP2B4/PALLD/GGPS1/PPP3CA/PPP2R5A/FHOD3/KRT19/OBSCN/PSEN2/CSRP1/SYNE2/SRI/OBSL1/SLC8A1/ANK3/JPH1	16
CC	GO:0043025	neuronal cell body	44/1246	500/19518	0.0193332	0.193966	0.175817	PPP1R1B/L1CAM/KLHL14/UNC5C/TUBB3/ATP2B1/PAM/ADORA1/ALCAM/SLC6A6/TGFB2/CX3CL1/DRD2/RET/CAPN2/GLUL/KCNN4/ANXA3/KLHL24/KCNJ2/CKB/MAP2/LPAR1/SNCA/EPHA7/ZNF804A/PSEN2/GRIK2/TNS2/DIXDC1/NEGR1/PRKAA2/KIF5C/WHRN/KLHL17/LYPD6/KCNK1/TTLL7/GLRX2/CRIPT/CYBB/EPHA4/SLC8A1/PTPRN	44
CC	GO:0031092	platelet alpha granule membrane	4/1246	17/19518	0.0201399	0.196126	0.177775	PCDH7/SPARC/CD109/SNCA	4
CC	GO:0098984	neuron to neuron synapse	35/1246	382/19518	0.0201895	0.196126	0.177775	EFNB2/SLC30A1/CACNG4/CDH2/SPOCK1/ARF1/SRGAP2/PTEN/ADORA1/NLGN1/DRD2/NECTIN3/EGLN1/LYN/HOMER3/ADAM22/PRR12/BNIP3/EPHA7/ADD3/GRIK2/PRR7/SYT1/LIN7C/NTRK2/KLHL17/SHANK3/LRFN5/CRIPT/PPP1R9A/GRIK4/EPHA4/PRRT2/INSYN2B/SLC8A1	35
CC	GO:0098562	cytoplasmic side of membrane	20/1246	193/19518	0.0222897	0.213145	0.193201	GNAO1/SPTB/ATP2B1/PPP3CA/PTEN/MTSS2/ACP1/IQGAP1/LYN/FRMD6/AP2A1/FARP1/TRAF5/TIAM1/GNB4/PTPN4/KIT/SHANK3/GNAZ/GNG2	20
CC	GO:0051233	spindle midzone	6/1246	36/19518	0.0250808	0.236146	0.21405	RCC2/KIF14/HNRNPU/RIF1/MAP10/ARL8A	6
CC	GO:0016323	basolateral plasma membrane	23/1246	234/19518	0.0262909	0.243789	0.220978	ATP2B4/SLC30A1/CDH2/ABCC3/ATP1B1/ATP2B1/SLC4A11/ADORA1/SLC6A6/SLC41A1/EPCAM/IQGAP1/SLC29A2/DSTYK/FLOT2/PLPP3/LIN7C/SLC26A6/SLC38A3/GPIHBP1/ENPP1/SLC2A9/ANK3	23
CC	GO:0016528	sarcoplasm	11/1246	90/19518	0.0279588	0.255385	0.231489	SPOCK1/THBS1/GSN/DMPK/SYNE2/SRI/BCL9/AGL/SERTAD1/ANK3/JPH1	11
CC	GO:0005871	kinesin complex	7/1246	47/19518	0.0284801	0.256321	0.232338	KIF14/KIF3C/KIFAP3/KIF5C/KIF3A/KIF15/KLC4	7
CC	GO:0044853	plasma membrane raft	13/1246	114/19518	0.029838	0.25927	0.235011	ATP2B4/CDH2/SORBS1/ATP1B1/SCARB1/HAS2/ADRA1B/BVES/FLOT2/ITGB2/EFNA5/MAL/DLC1	13
CC	GO:0031091	platelet alpha granule	11/1246	91/19518	0.0300397	0.25927	0.235011	PCDH7/SPARC/CD109/TGFB2/TMSB4X/THBS1/SNCA/SERPINA3/SERPINE2/SCCPDH/PROS1	11
CC	GO:0032839	dendrite cytoplasm	5/1246	28/19518	0.0302719	0.25927	0.235011	UHMK1/HNRNPU/MAP2/FLOT2/KIF5C	5
CC	GO:0016324	apical plasma membrane	34/1246	381/19518	0.0305023	0.25927	0.235011	ASPM/CDH2/ATP1B1/ATP2B1/SLC26A2/PTEN/SLC4A11/CSPG4/SLC6A6/EPCAM/IQGAP1/IGFBP2/CLDN4/CTSB/SCNN1A/FRMD6/ADGRG2/DSTYK/PSEN2/DDR2/STK26/PRKG2/SLC26A6/SLC38A3/GPIHBP1/PARD6B/LMO7/KCNK1/MAL/CYBRD1/ZMYND10/SLC2A9/OCEL1/SLC43A1	34
CC	GO:0031252	cell leading edge	37/1246	422/19518	0.0314138	0.26336	0.238718	ITGB4/ARPC5/ENAH/CDH2/PALLD/UNC5C/PHLDB2/TUBB3/ARF1/CDC42BPA/SRGAP2/ATP2B1/MTSS2/ADORA1/ANTXR1/CSPG4/IQGAP1/ARHGEF6/FGD5/PLXND1/PTPN13/SH3YL1/GSN/EXOC8/SSX2IP/CAPG/APPL1/PLEKHA1/FLOT2/SYNE2/SH3RF1/SCYL3/SGCE/DOCK8/DLC1/FERMT1/ARAP3	37
CC	GO:0005796	Golgi lumen	12/1246	106/19518	0.0377139	0.311904	0.28272	GPC4/WNT5A/CSPG4/FURIN/MMP16/PCSK6/GPC3/GPC6/MUC3A/MUC16/WNT6/PROS1	12
CC	GO:0014704	intercalated disc	7/1246	50/19518	0.0384095	0.313421	0.284095	CDH2/ATP1B1/KCNJ2/TMEM65/OBSL1/SLC8A1/ANK3	7
CC	GO:0034774	secretory granule lumen	29/1246	322/19518	0.0389272	0.313466	0.284136	PADI2/SPARC/ARPC5/ACLY/PDXK/HMGB1/TGFB2/TMSB4X/PRDX6/THBS1/GSN/PAFAH1B2/SERPINA3/CTSH/PFKL/IMPDH1/SCCPDH/CRISPLD2/CXCL1/CREG1/AGL/APAF1/ALDOC/GCA/PROS1/UNC13D/CPPED1/PTPN6/DOCK2	29
CC	GO:0002102	podosome	5/1246	30/19518	0.0395484	0.314333	0.284921	PALLD/GSN/RHOU/SCIN/AFAP1L1	5
CC	GO:0031594	neuromuscular junction	9/1246	73/19518	0.0421711	0.326693	0.296125	SPOCK1/TUBA1A/NLGN1/EPHA7/PSEN2/SERPINE2/EPHA4/ANK3/LAMA2	9
CC	GO:0070821	tertiary granule membrane	9/1246	73/19518	0.0421711	0.326693	0.296125	HGSNAT/CD47/VAMP1/ITGB2/NBEAL2/GAA/TSPAN14/TMEM63A/CYBB	9
CC	GO:0060205	cytoplasmic vesicle lumen	29/1246	325/19518	0.0430496	0.329329	0.298515	PADI2/SPARC/ARPC5/ACLY/PDXK/HMGB1/TGFB2/TMSB4X/PRDX6/THBS1/GSN/PAFAH1B2/SERPINA3/CTSH/PFKL/IMPDH1/SCCPDH/CRISPLD2/CXCL1/CREG1/AGL/APAF1/ALDOC/GCA/PROS1/UNC13D/CPPED1/PTPN6/DOCK2	29
CC	GO:0001527	microfibril	3/1246	13/19518	0.0458546	0.338977	0.30726	THSD4/LTBP4/ADAMTS10	3
CC	GO:0097470	ribbon synapse	3/1246	13/19518	0.0458546	0.338977	0.30726	ATP2B1/DNM1/NPHP4	3
CC	GO:0031983	vesicle lumen	29/1246	327/19518	0.0459724	0.338977	0.30726	PADI2/SPARC/ARPC5/ACLY/PDXK/HMGB1/TGFB2/TMSB4X/PRDX6/THBS1/GSN/PAFAH1B2/SERPINA3/CTSH/PFKL/IMPDH1/SCCPDH/CRISPLD2/CXCL1/CREG1/AGL/APAF1/ALDOC/GCA/PROS1/UNC13D/CPPED1/PTPN6/DOCK2	29
CC	GO:0005697	telomerase holoenzyme complex	4/1246	22/19518	0.0481249	0.350624	0.317817	HNRNPU/SMG7/NVL/SNRPE	4
CC	GO:0101002	ficolin-1-rich granule	18/1246	185/19518	0.0491969	0.354218	0.321075	ARPC5/ACLY/HMGB1/CTSB/GSN/PAFAH1B2/LGALS3/CTSH/PFKL/IMPDH1/ITGB2/NBEAL2/CRISPLD2/AGL/APAF1/GAA/ALDOC/ARL8A	18
MF	GO:0005201	extracellular matrix structural constituent	29/1223	167/18369	1.76688e-06	0.00176865	0.00168691	LTBP2/MXRA5/EDIL3/TGFBI/SPARC/TNC/TINAGL1/COL5A1/THSD4/VWA1/COL1A1/COL4A2/THBS1/NID1/COL21A1/LTBP4/COL4A1/NPNT/FRAS1/PXDN/MUC3A/COL7A1/FBLN2/LAMA4/EFEMP1/COL6A3/SBSPON/HMCN1/LAMA2	29
MF	GO:0019838	growth factor binding	23/1223	132/18369	1.90532e-05	0.00826435	0.0078824	LTBP2/ITGB4/CD109/COL5A1/LIFR/COL1A1/IGFBP2/THBS1/FURIN/HTRA1/LTBP3/TGFBR3/LTBP4/COL4A1/EPHA7/PXDN/S100A13/TGFBR1/FGFR4/PCSK6/NTRK2/KIT/NRP2	23
MF	GO:0030165	PDZ domain binding	17/1223	83/18369	2.72617e-05	0.00826435	0.0078824	ATP2B4/ATP2B1/PTEN/KIF14/NLGN1/FZD8/TGFBR3/GNG12/LPAR1/ATP2B3/LLGL2/PLEKHA1/SLC26A6/DOCK4/CCDC88C/CXXC4/CRIPT	17
MF	GO:0019199	transmembrane receptor protein kinase activity	16/1223	77/18369	3.87002e-05	0.00826435	0.0078824	EPHB4/RET/TGFBR3/AXL/LTBP4/EPHA7/DDR2/TGFBR1/FGFR4/NTRK2/KIT/EPHA3/BMPR1B/EFEMP1/EPHA4/NRP2	16
MF	GO:0005085	guanyl-nucleotide exchange factor activity	32/1223	227/18369	4.62324e-05	0.00826435	0.0078824	DOCK10/RCC2/NGEF/RAB3GAP2/NET1/ARHGEF6/FGD5/OBSCN/SH3BP5L/RALGPS2/DENND2B/RABIF/ARHGEF1/FARP1/RHOU/TIAM1/RAP1GDS1/DOCK4/DOCK9/CCDC88C/CYTH2/DENND2A/DENND6A/ARHGEF40/DENND1B/RASGEF1A/DOCK8/RALGPS1/RIC8B/DENND6B/ARHGEF37/DOCK2	32
MF	GO:0050840	extracellular matrix binding	13/1223	55/18369	4.95366e-05	0.00826435	0.0078824	TGFBI/SPARC/TINAGL1/SHH/BCAM/SSC5D/THBS1/NID1/OLFML2A/PXDN/LGALS3/ADAMTS15/FBLN2	13
MF	GO:0030695	GTPase regulator activity	55/1223	495/18369	0.000129583	0.016214	0.0154646	DOCK10/RCC2/NGEF/SRGAP2/MTSS2/ARHGAP26/CHML/IQGAP1/RAB3GAP2/NET1/ARHGEF6/FGD5/ARHGAP4/RABGAP1L/OBSCN/SH3BP5L/GPSM2/RASAL2/RALGPS2/DENND2B/LLGL2/RABIF/PLXNB1/ARHGEF1/TBCD/FARP1/RHOU/SEC23A/TIAM1/ARAP2/RAP1GDS1/DOCK4/DOCK9/CCDC88C/PDE6D/CYTH2/CPEB2/ELMOD2/DENND2A/DENND6A/TBC1D17/SIPA1L2/ARHGEF40/DENND1B/RASGEF1A/STARD13/DOCK8/RALGPS1/DLC1/RIC8B/ARAP3/DENND6B/ARHGEF37/RGS17/DOCK2	55
MF	GO:0060589	nucleoside-triphosphatase regulator activity	55/1223	495/18369	0.000129583	0.016214	0.0154646	DOCK10/RCC2/NGEF/SRGAP2/MTSS2/ARHGAP26/CHML/IQGAP1/RAB3GAP2/NET1/ARHGEF6/FGD5/ARHGAP4/RABGAP1L/OBSCN/SH3BP5L/GPSM2/RASAL2/RALGPS2/DENND2B/LLGL2/RABIF/PLXNB1/ARHGEF1/TBCD/FARP1/RHOU/SEC23A/TIAM1/ARAP2/RAP1GDS1/DOCK4/DOCK9/CCDC88C/PDE6D/CYTH2/CPEB2/ELMOD2/DENND2A/DENND6A/TBC1D17/SIPA1L2/ARHGEF40/DENND1B/RASGEF1A/STARD13/DOCK8/RALGPS1/DLC1/RIC8B/ARAP3/DENND6B/ARHGEF37/RGS17/DOCK2	55
MF	GO:0043236	laminin binding	8/1223	28/18369	0.0003527	0.0358241	0.0341685	TINAGL1/SHH/BCAM/SSC5D/THBS1/NID1/PXDN/LGALS3	8
MF	GO:0005516	calmodulin binding	27/1223	200/18369	0.000357884	0.0358241	0.0341685	MARCKS/ATP2B4/ASPM/MYO1B/ATP2B1/PPP3CA/IQGAP1/KCNN4/OBSCN/PLCB3/MYO1E/MARCKSL1/CAMSAP2/MAP2/ATP2B3/ADD3/ITPKB/SYT1/MAPKAPK2/ACE/FAS/CAMK1D/SPA17/PLA2G6/MYH15/CAMKV/SLC8A1	27
MF	GO:0004714	transmembrane receptor protein tyrosine kinase activity	12/1223	60/18369	0.000509018	0.0463207	0.0441799	EPHB4/RET/AXL/EPHA7/DDR2/FGFR4/NTRK2/KIT/EPHA3/EFEMP1/EPHA4/NRP2	12
MF	GO:0017154	semaphorin receptor activity	5/1223	12/18369	0.000692063	0.0577296	0.0550615	PLXND1/PLXNB3/PLXNB1/PLXNA2/NRP2	5
MF	GO:0005178	integrin binding	20/1223	151/18369	0.00247586	0.190641	0.18183	EDIL3/TGFBI/ITGB4/COL5A1/HMGB1/ITGB8/LGALS8/CX3CL1/LYN/THBS1/ADAM22/LTBP4/NPNT/PLPP3/ITGB2/ITGB6/ICAM4/FERMT1/ICAM5/ITGAE	20
MF	GO:0016717	oxidoreductase activity, acting on paired donors, with oxidation of a pair of donors resulting in the reduction of molecular oxygen to two molecules of water	4/1223	10/18369	0.00296664	0.212115	0.202312	SCD/FADS2/FADS1/DEGS1	4
MF	GO:0050431	transforming growth factor beta binding	6/1223	23/18369	0.00325031	0.216545	0.206537	CD109/THBS1/LTBP3/TGFBR3/LTBP4/TGFBR1	6
MF	GO:0016705	oxidoreductase activity, acting on paired donors, with incorporation or reduction of molecular oxygen	22/1223	177/18369	0.00346126	0.216545	0.206537	SCD/FADS2/KDM5B/PAM/FADS1/EGLN1/SQLE/DEGS1/MSMO1/MOXD1/P4HA1/CYP51A1/KDM3A/PTGS1/KDM4B/TET1/CYP27C1/CYP2S1/CYP2U1/RSBN1/EGLN3/HR	22
MF	GO:0005518	collagen binding	11/1223	66/18369	0.00396498	0.233467	0.222677	TGFBI/SPARC/ANTXR1/THBS1/CTSB/NID1/HSD17B12/MRC2/DDR2/SMAD4/PCOLCE2	11
MF	GO:0005024	transforming growth factor beta receptor activity	4/1223	11/18369	0.00441782	0.24568	0.234325	TGFBR3/LTBP4/TGFBR1/BMPR1B	4
MF	GO:0015631	tubulin binding	38/1223	374/18369	0.00622697	0.328063	0.312901	CENPF/TPR/UNC5C/RCC2/KIF14/ARL4C/CACYBP/CCSAP/KIF3C/TBCE/CEP350/LYN/REEP3/VASH2/BCL2L11/CAMSAP2/MAP2/SNCA/APPL1/TBCD/FMN1/DNM1/DIXDC1/SPAST/KIF5C/KIF3A/CCDC88C/KIF15/TTLL7/MAP10/CENPJ/CRIPT/MDM1/ARL8A/STARD9/HAUS4/FHDC1/SPC24	38
MF	GO:0016918	retinal binding	5/1223	19/18369	0.0068728	0.339964	0.324252	CRABP2/OPN3/CYP27C1/RBP1/RBP4	5
MF	GO:1901681	sulfur compound binding	29/1223	269/18369	0.00713212	0.339964	0.324252	LTBP2/SFRP1/COL5A1/BMP7/SLIT3/ADAMTS3/LIPG/THBS1/FURIN/CHST15/HSD17B12/TGFBR3/SOAT1/DHTKD1/ACBD3/SERPINE2/SMAD4/ACBD6/FGFR4/PCSK6/ADAMTS15/CRISPLD2/PCOLCE2/LGR6/DBT/NRP2/ENPP1/PANK1/ACBD5	29
MF	GO:0001217	DNA-binding transcription repressor activity	32/1223	308/18369	0.00834108	0.37427	0.356972	ESX1/ETS2/ZNF281/ZNF217/TRPS1/ZBED6/NR3C1/KLF12/SREBF2/TCF7/ZBTB10/SOX13/NACC2/ZNF692/TFAP2C/SKIL/E2F7/ZNF124/ZNF587B/BCL6/ERF/ZNF669/MZF1/ZNF550/ETV6/NKX6-1/OVOL2/NR2F1/MXI1/TBX15/HES6/HESX1	32
MF	GO:0004535	poly(A)-specific ribonuclease activity	4/1223	13/18369	0.0085996	0.37427	0.356972	CNOT8/PAN3/PAN2/PARN	4
MF	GO:0005109	frizzled binding	7/1223	37/18369	0.0100771	0.382628	0.364945	SFRP1/WNT5A/RYK/WNT9A/CCDC88C/WNT10A/WNT6	7
MF	GO:0004879	nuclear receptor activity	8/1223	46/18369	0.0102205	0.382628	0.364945	SREBF1/NR3C1/NR5A2/NR1H2/HNF4G/NR2F1/THRB/THRA	8
MF	GO:0098531	ligand-activated transcription factor activity	8/1223	46/18369	0.0102205	0.382628	0.364945	SREBF1/NR3C1/NR5A2/NR1H2/HNF4G/NR2F1/THRB/THRA	8
MF	GO:0120227	acyl-CoA binding	5/1223	21/18369	0.0107668	0.382628	0.364945	SOAT1/ACBD3/ACBD6/PANK1/ACBD5	5
MF	GO:0016863	intramolecular oxidoreductase activity, transposing C=C bonds	4/1223	14/18369	0.011414	0.382628	0.364945	ECH1/EBP/IDI1/EBPL	4
MF	GO:0061578	K63-linked deubiquitinase activity	4/1223	14/18369	0.011414	0.382628	0.364945	DESI2/STAMBPL1/YOD1/ATXN3	4
MF	GO:0001227	DNA-binding transcription repressor activity, RNA polymerase II-specific	31/1223	303/18369	0.0114674	0.382628	0.364945	ESX1/ETS2/ZNF281/ZNF217/TRPS1/ZBED6/NR3C1/KLF12/SREBF2/ZBTB10/SOX13/NACC2/ZNF692/TFAP2C/SKIL/E2F7/ZNF124/ZNF587B/BCL6/ERF/ZNF669/MZF1/ZNF550/ETV6/NKX6-1/OVOL2/NR2F1/MXI1/TBX15/HES6/HESX1	31
MF	GO:0019955	cytokine binding	16/1223	130/18369	0.0126293	0.407805	0.388958	CD109/HMGB1/LIFR/NOG/IL13RA1/THBS1/LTBP3/TGFBR3/LTBP4/TNFRSF1A/PXDN/TGFBR1/KLHL20/KIT/BMPR1B/NRP2	16
MF	GO:0016706	2-oxoglutarate-dependent dioxygenase activity	9/1223	58/18369	0.0138782	0.434129	0.414065	KDM5B/EGLN1/P4HA1/KDM3A/KDM4B/TET1/RSBN1/EGLN3/HR	9
MF	GO:0003779	actin binding	41/1223	434/18369	0.0150581	0.451998	0.431108	MARCKS/SPTB/ARPC5/ENAH/PALLD/SORBS1/MYO1B/MTSS2/ANTXR1/HNRNPU/IQGAP1/TMSB4X/FHOD3/MLPH/MYO18A/GSN/MYO1E/VASH2/MARCKSL1/CAPG/SNCA/S100A4/FSCN2/FMN1/ADD3/SYNE2/MICALL2/DIXDC1/KLHL20/DIAPH2/SCIN/SHANK3/ESPN/DIAPH3/DAAM1/TNS4/MYRIP/FERMT1/PPP1R9A/MYH15/FHDC1	41
MF	GO:0004860	protein kinase inhibitor activity	7/1223	40/18369	0.0153526	0.451998	0.431108	TRIB2/PPP1R1B/HEXIM1/SH3BP5L/SNCA/QARS1/TAOK3	7
MF	GO:0008201	heparin binding	19/1223	168/18369	0.0164572	0.470677	0.448923	LTBP2/SFRP1/COL5A1/BMP7/SLIT3/ADAMTS3/LIPG/THBS1/FURIN/HSD17B12/TGFBR3/SERPINE2/FGFR4/PCSK6/ADAMTS15/CRISPLD2/PCOLCE2/LGR6/NRP2	19
MF	GO:0030020	extracellular matrix structural constituent conferring tensile strength	7/1223	41/18369	0.0174801	0.486044	0.46358	COL5A1/COL1A1/COL4A2/COL21A1/COL4A1/COL7A1/COL6A3	7
MF	GO:0019841	retinol binding	4/1223	16/18369	0.0186605	0.489306	0.466691	CRABP2/CYP27C1/RBP1/RBP4	4
MF	GO:0000030	mannosyltransferase activity	5/1223	24/18369	0.0190639	0.489306	0.466691	DPY19L1/DPY19L4/DPY19L2/TMTC2/TMTC4	5
MF	GO:0016505	peptidase activator activity involved in apoptotic process	5/1223	24/18369	0.0190639	0.489306	0.466691	CTSH/CASP8AP2/APAF1/MAL/CARD8	5
MF	GO:0004713	protein tyrosine kinase activity	16/1223	137/18369	0.0199991	0.48955	0.466924	EPHB4/RET/LYN/DYRK1B/AXL/DSTYK/EPHA7/PEAK1/DDR2/FGFR4/NTRK2/KIT/EPHA3/EFEMP1/EPHA4/NRP2	16
MF	GO:0001228	DNA-binding transcription activator activity, RNA polymerase II-specific	43/1223	468/18369	0.0200515	0.48955	0.466924	NFIC/SREBF1/ELK4/ELF3/SOX4/NR3C1/NR5A2/ETV1/SOX18/KLF7/BARX2/SP1/MYBL1/HOXC13/TFAP2C/VEZF1/JUND/SIX5/WT1/SOX21/SMAD4/GTF2I/SATB2/ZNF845/NFIA/NR1H2/ZNF395/PRDM15/ETS1/ZNF292/SCX/MZF1/ETV6/ALX1/HNF4G/OVOL2/HOXC11/ZNF836/GRHL1/PBX1/TBX19/CREB3L4/ZNF606	43

## Sheet: Table S3
Table S3. Gene Ontology Biological Process Enrichment Analysis of Differentially Accesible Regions between wild-type and TET3-knockout PANC-1 cells
# Ontology	ID	Desc	BinomRank	BinomP	BinomBonfP	BinomFdrQ	RegionFoldEnrich	ExpRegions	ObsRegions	GenomeFrac	SetCov	HyperRank	HyperP	HyperBonfP	HyperFdrQ	GeneFoldEnrich	ExpGenes	ObsGenes	TotalGenes	GeneSetCov	TermCov	Regions	Genes
GO Biological Process	GO:0016031	tRNA import into mitochondrion	1	2.31432e-42	2.98941e-38	2.98941e-38	74.4788	0.375946	28	0.000227708	0.0169594	2806	0.16696	1	0.768577	5.72819	0.174575	1	2	0.000610128	0.5	unnamed,unnamed,unnamed,unnamed,unnamed,unnamed,unnamed,unnamed,unnamed,unnamed,unnamed,unnamed,unnamed,unnamed,unnamed,unnamed,unnamed,unnamed,unnamed,unnamed,unnamed,unnamed,unnamed,unnamed,unnamed,unnamed,unnamed,unnamed	TOMM20
GO Biological Process	GO:0070096	mitochondrial outer membrane translocase complex assembly	1	2.31432e-42	2.98941e-38	2.98941e-38	74.4788	0.375946	28	0.000227708	0.0169594	2806	0.16696	1	0.768577	5.72819	0.174575	1	2	0.000610128	0.5	unnamed,unnamed,unnamed,unnamed,unnamed,unnamed,unnamed,unnamed,unnamed,unnamed,unnamed,unnamed,unnamed,unnamed,unnamed,unnamed,unnamed,unnamed,unnamed,unnamed,unnamed,unnamed,unnamed,unnamed,unnamed,unnamed,unnamed,unnamed	TOMM20
GO Biological Process	GO:0035927	RNA import into mitochondrion	3	1.5655e-36	2.02216e-32	6.74053e-33	45.7441	0.612101	28	0.000370746	0.0169594	4615	0.366644	1	1	2.29128	0.436438	1	5	0.000610128	0.2	unnamed,unnamed,unnamed,unnamed,unnamed,unnamed,unnamed,unnamed,unnamed,unnamed,unnamed,unnamed,unnamed,unnamed,unnamed,unnamed,unnamed,unnamed,unnamed,unnamed,unnamed,unnamed,unnamed,unnamed,unnamed,unnamed,unnamed,unnamed	TOMM20
GO Biological Process	GO:0007008	outer mitochondrial membrane organization	4	1.77487e-30	2.2926e-26	5.7315e-27	27.421	1.02111	28	0.000618483	0.0169594	5342	0.472417	1	1	1.63662	0.611013	1	7	0.000610128	0.142857	unnamed,unnamed,unnamed,unnamed,unnamed,unnamed,unnamed,unnamed,unnamed,unnamed,unnamed,unnamed,unnamed,unnamed,unnamed,unnamed,unnamed,unnamed,unnamed,unnamed,unnamed,unnamed,unnamed,unnamed,unnamed,unnamed,unnamed,unnamed	TOMM20
GO Biological Process	GO:0030150	protein import into mitochondrial matrix	5	4.21432e-30	5.44364e-26	1.08873e-26	24.4131	1.18789	29	0.000719495	0.0175651	5236	0.444238	1	1	1.34781	1.48389	2	17	0.00122026	0.117647	unnamed,unnamed,unnamed,unnamed,unnamed,unnamed,unnamed,unnamed,unnamed,unnamed,unnamed,unnamed,unnamed,unnamed,unnamed,unnamed,unnamed,unnamed,unnamed,unnamed,unnamed,unnamed,unnamed,unnamed,unnamed,unnamed,unnamed,unnamed,unnamed	TIMM17A,TOMM20
GO Biological Process	GO:0065002	intracellular protein transmembrane transport	6	1.09615e-23	1.41589e-19	2.35982e-20	7.58344	5.67025	43	0.00343444	0.0260448	3375	0.213875	1	0.818555	1.43205	4.88811	7	56	0.0042709	0.125	unnamed,unnamed,unnamed,unnamed,unnamed,unnamed,unnamed,unnamed,unnamed,unnamed,unnamed,unnamed,unnamed,unnamed,unnamed,unnamed,unnamed,unnamed,unnamed,unnamed,unnamed,unnamed,unnamed,unnamed,unnamed,unnamed,unnamed,unnamed,unnamed,unnamed,unnamed,unnamed,unnamed,unnamed,unnamed,unnamed,unnamed,unnamed,unnamed,unnamed,unnamed,unnamed,unnamed	BCR,C2CD5,PEX14,RTN2,SRP9,TIMM17A,TOMM20
GO Biological Process	GO:0030198	extracellular matrix organization	7	1.21357e-23	1.56757e-19	2.23939e-20	2.63018	52.0877	137	0.0315492	0.08298	32	8.8994e-08	0.00114953	3.5923e-05	2.08976	26.7973	56	307	0.0341672	0.18241	unnamed,unnamed,unnamed,unnamed,unnamed,unnamed,unnamed,unnamed,unnamed,unnamed,unnamed,unnamed,unnamed,unnamed,unnamed,unnamed,unnamed,unnamed,unnamed,unnamed,unnamed,unnamed,unnamed,unnamed,unnamed,unnamed,unnamed,unnamed,unnamed,unnamed,unnamed,unnamed,unnamed,unnamed,unnamed,unnamed,unnamed,unnamed,unnamed,unnamed,unnamed,unnamed,unnamed,unnamed,unnamed,unnamed,unnamed,unnamed,unnamed,unnamed…	ADAM12,ADAMTS20,ADAMTS3,ANXA2,APP,CAPN2,CCDC80,CD44,CD47,COL16A1,COL4A2,COL5A1,COL6A3,COL7A1,CTGF,DCN,DDR2,DNAJB6,EGFL6,EGFLAM,ELF3,ELN,ERO1B,EXOC8,FMOD,FN1,HAPLN1,HAS2,ITGA3,ITGA5,ITGB6,ITGB8,LAMA4,LAMC1,LAMC2,MMP20,MMP7,MYO1E,NID1,NR2E1,OPTC,PTK2,PXDN,SERAC1,SH3PXD2A,SH3PXD2B,SOX9,SPINT2,TGFB2,TGFBI,THBS1,THSD4,TNC,TNFRSF11B,WNT3A,WT1
GO Biological Process	GO:0043062	extracellular structure organization	8	1.22052e-23	1.57655e-19	1.97069e-20	2.63001	52.0911	137	0.0315512	0.08298	34	9.9719e-08	0.00128807	3.78844e-05	2.08298	26.8846	56	308	0.0341672	0.181818	unnamed,unnamed,unnamed,unnamed,unnamed,unnamed,unnamed,unnamed,unnamed,unnamed,unnamed,unnamed,unnamed,unnamed,unnamed,unnamed,unnamed,unnamed,unnamed,unnamed,unnamed,unnamed,unnamed,unnamed,unnamed,unnamed,unnamed,unnamed,unnamed,unnamed,unnamed,unnamed,unnamed,unnamed,unnamed,unnamed,unnamed,unnamed,unnamed,unnamed,unnamed,unnamed,unnamed,unnamed,unnamed,unnamed,unnamed,unnamed,unnamed,unnamed…	ADAM12,ADAMTS20,ADAMTS3,ANXA2,APP,CAPN2,CCDC80,CD44,CD47,COL16A1,COL4A2,COL5A1,COL6A3,COL7A1,CTGF,DCN,DDR2,DNAJB6,EGFL6,EGFLAM,ELF3,ELN,ERO1B,EXOC8,FMOD,FN1,HAPLN1,HAS2,ITGA3,ITGA5,ITGB6,ITGB8,LAMA4,LAMC1,LAMC2,MMP20,MMP7,MYO1E,NID1,NR2E1,OPTC,PTK2,PXDN,SERAC1,SH3PXD2A,SH3PXD2B,SOX9,SPINT2,TGFB2,TGFBI,THBS1,THSD4,TNC,TNFRSF11B,WNT3A,WT1
GO Biological Process	GO:0071806	protein transmembrane transport	9	1.01019e-22	1.30487e-18	1.44985e-19	6.93616	6.34356	44	0.00384226	0.0266505	3199	0.181373	1	0.732353	1.45478	5.49912	8	63	0.00488102	0.126984	unnamed,unnamed,unnamed,unnamed,unnamed,unnamed,unnamed,unnamed,unnamed,unnamed,unnamed,unnamed,unnamed,unnamed,unnamed,unnamed,unnamed,unnamed,unnamed,unnamed,unnamed,unnamed,unnamed,unnamed,unnamed,unnamed,unnamed,unnamed,unnamed,unnamed,unnamed,unnamed,unnamed,unnamed,unnamed,unnamed,unnamed,unnamed,unnamed,unnamed,unnamed,unnamed,unnamed,unnamed	BCR,C2CD5,PEX14,RTN2,SEC61G,SRP9,TIMM17A,TOMM20
GO Biological Process	GO:0030155	regulation of cell adhesion	10	2.75451e-22	3.558e-18	3.558e-19	1.92096	126.499	243	0.0766198	0.147183	1	2.06285e-12	2.66458e-08	2.66458e-08	1.96495	56.9988	112	653	0.0683344	0.171516	unnamed,unnamed,unnamed,unnamed,unnamed,unnamed,unnamed,unnamed,unnamed,unnamed,unnamed,unnamed,unnamed,unnamed,unnamed,unnamed,unnamed,unnamed,unnamed,unnamed,unnamed,unnamed,unnamed,unnamed,unnamed,unnamed,unnamed,unnamed,unnamed,unnamed,unnamed,unnamed,unnamed,unnamed,unnamed,unnamed,unnamed,unnamed,unnamed,unnamed,unnamed,unnamed,unnamed,unnamed,unnamed,unnamed,unnamed,unnamed,unnamed,unnamed…	ADAMTS18,AP3B1,ARHGEF7,ATXN3L,BCL10,BMP4,BMP7,CCDC80,CCR7,CD24,CD247,CD44,CD46,CD47,CD55,CD83,CD9,CDK6,COL16A1,COL26A1,CORO1C,CRK,CX3CL1,CXCL8,CYP26B1,DACT2,DLG5,DUSP10,EDIL3,EFNA5,EFNB2,EGFL6,EGFLAM,EPHA3,ETS1,FADD,FMN1,FN1,FOXA2,FYN,GLI3,HAS2,HES1,HHLA2,HMGB1,HSPH1,IL12B,IL6,IL6ST,IQGAP1,ITGA3,ITGA5,ITPKB,KIF14,KIF26B,KIFAP3,LAMA4,LAX1,LIMS1,LYN,MAD1L1,MIA3,NCK2,NFATC2,NID1,NUAK1,PHLDB2,PIK3R1,…
GO Biological Process	GO:0007184	SMAD protein import into nucleus	11	1.02506e-19	1.32407e-15	1.2037e-16	15.2435	1.50884	23	0.000913896	0.0139309	1105	0.0266057	1	0.31101	4.29614	0.698301	3	8	0.00183038	0.375	unnamed,unnamed,unnamed,unnamed,unnamed,unnamed,unnamed,unnamed,unnamed,unnamed,unnamed,unnamed,unnamed,unnamed,unnamed,unnamed,unnamed,unnamed,unnamed,unnamed,unnamed,unnamed,unnamed	JUN,TGFB2,TOB1
GO Biological Process	GO:0051031	tRNA transport	12	4.36264e-19	5.63522e-15	4.69602e-16	8.67057	3.57531	31	0.00216555	0.0187765	6199	0.599863	1	1	0.981975	3.05507	3	35	0.00183038	0.0857143	unnamed,unnamed,unnamed,unnamed,unnamed,unnamed,unnamed,unnamed,unnamed,unnamed,unnamed,unnamed,unnamed,unnamed,unnamed,unnamed,unnamed,unnamed,unnamed,unnamed,unnamed,unnamed,unnamed,unnamed,unnamed,unnamed,unnamed,unnamed,unnamed,unnamed,unnamed	NUP153,TOMM20,TPR
GO Biological Process	GO:0045785	positive regulation of cell adhesion	13	1.12464e-18	1.45269e-14	1.11746e-15	2.138	74.3686	159	0.0450446	0.0963053	4	3.00706e-11	3.88421e-07	9.71054e-08	2.23686	33.082	74	379	0.0451495	0.195251	unnamed,unnamed,unnamed,unnamed,unnamed,unnamed,unnamed,unnamed,unnamed,unnamed,unnamed,unnamed,unnamed,unnamed,unnamed,unnamed,unnamed,unnamed,unnamed,unnamed,unnamed,unnamed,unnamed,unnamed,unnamed,unnamed,unnamed,unnamed,unnamed,unnamed,unnamed,unnamed,unnamed,unnamed,unnamed,unnamed,unnamed,unnamed,unnamed,unnamed,unnamed,unnamed,unnamed,unnamed,unnamed,unnamed,unnamed,unnamed,unnamed,unnamed…	AP3B1,ARHGEF7,BCL10,BMP7,CCDC80,CCR7,CD24,CD247,CD44,CD46,CD47,CD55,CD83,CDK6,COL16A1,COL26A1,CRK,CX3CL1,DUSP10,EDIL3,EFNB2,EGFL6,EGFLAM,ETS1,FADD,FMN1,FN1,FOXA2,FYN,GLI3,HAS2,HES1,HHLA2,HMGB1,HSPH1,IL12B,IL6,IL6ST,IQGAP1,ITGA3,ITGA5,ITPKB,KIF26B,KIFAP3,LIMS1,LYN,NCK2,NID1,PIK3R1,PLPP3,PRKCA,PRKCQ,RARA,RASGRP1,RIPK2,RREB1,RSU1,SHH,SKAP1,SOCS1,STAT5B,TGFB2,TNFSF14,TNFSF18,TNFSF4,TPM1,TRIOBP,UTRN,V…
GO Biological Process	GO:0044743	intracellular protein transmembrane import	14	2.29338e-18	2.96236e-14	2.11597e-15	7.48717	4.40754	33	0.00266962	0.0199879	6909	0.751184	1	1	0.781116	3.84066	3	44	0.00183038	0.0681818	unnamed,unnamed,unnamed,unnamed,unnamed,unnamed,unnamed,unnamed,unnamed,unnamed,unnamed,unnamed,unnamed,unnamed,unnamed,unnamed,unnamed,unnamed,unnamed,unnamed,unnamed,unnamed,unnamed,unnamed,unnamed,unnamed,unnamed,unnamed,unnamed,unnamed,unnamed,unnamed,unnamed	PEX14,TIMM17A,TOMM20
GO Biological Process	GO:0030097	hemopoiesis	15	5.71975e-18	7.38821e-14	4.92547e-15	2.00292	88.3708	177	0.0535256	0.107208	18	2.12206e-08	0.000274106	1.52281e-05	1.86082	44.604	83	511	0.0506406	0.162427	unnamed,unnamed,unnamed,unnamed,unnamed,unnamed,unnamed,unnamed,unnamed,unnamed,unnamed,unnamed,unnamed,unnamed,unnamed,unnamed,unnamed,unnamed,unnamed,unnamed,unnamed,unnamed,unnamed,unnamed,unnamed,unnamed,unnamed,unnamed,unnamed,unnamed,unnamed,unnamed,unnamed,unnamed,unnamed,unnamed,unnamed,unnamed,unnamed,unnamed,unnamed,unnamed,unnamed,unnamed,unnamed,unnamed,unnamed,unnamed,unnamed,unnamed…	ANLN,ANXA2,APP,ARHGEF7,AXL,BATF3,BCL11B,BCR,BMP4,CASP8,CCR7,CD109,CD34,CDH17,CDK6,CEBPA,CEBPD,CEBPG,CHD2,CLCF1,DACT2,DOCK2,EIF2AK1,EPAS1,ETV6,F2RL1,FADD,GAB3,GLI3,GPC3,HDAC4,HDAC5,HDAC9,HIF1A,HIPK2,HMGB1,IL12B,IL31RA,IL6,INHBA,ITPKB,JAG1,JUN,KLF2,KLF6,KMT2E,LYN,MB,MEF2C,MELK,MEOX1,MYO1E,PARP1,PAX1,PBX1,PIK3R1,PLCG2,PPARG,PRRC2C,PTGER4,RAG2,RBPJ,RC3H1,RUNX1,SATB1,SH3PXD2A,SHH,SMAD5,SOX4,SP3,STAT5B…
GO Biological Process	GO:0002683	negative regulation of immune system process	16	7.88034e-17	1.0179e-12	6.3619e-14	2.1858	62.2197	136	0.037686	0.0823743	330	0.00052824	1	0.0206766	1.57132	35.0023	55	401	0.033557	0.137157	unnamed,unnamed,unnamed,unnamed,unnamed,unnamed,unnamed,unnamed,unnamed,unnamed,unnamed,unnamed,unnamed,unnamed,unnamed,unnamed,unnamed,unnamed,unnamed,unnamed,unnamed,unnamed,unnamed,unnamed,unnamed,unnamed,unnamed,unnamed,unnamed,unnamed,unnamed,unnamed,unnamed,unnamed,unnamed,unnamed,unnamed,unnamed,unnamed,unnamed,unnamed,unnamed,unnamed,unnamed,unnamed,unnamed,unnamed,unnamed,unnamed,unnamed…	ADORA1,AXL,BCL10,BCR,BMP4,BMP5,C4BPA,CD46,CD55,CDC73,CDK6,CNR2,CRK,DLG5,DUSP10,F2RL1,FADD,GLI3,GPR17,HES1,HMGB1,IL12B,IL31RA,INHBA,ITPKB,LAX1,LDLR,LGR4,LYN,MAD1L1,MYC,NFE2L2,PF4,PIK3R1,PPARG,PRDM1,PTGER4,PTPRS,RARA,RC3H1,SCGB1A1,SEC14L1,SHH,SOCS6,SOX11,SOX9,STAT5B,TGFB2,TGFB3,THBS1,TNFSF18,TNFSF4,UBASH3B,ZFP36,ZFP36L1
GO Biological Process	GO:1903053	regulation of extracellular matrix organization	17	2.17945e-16	2.8152e-12	1.656e-13	5.75735	6.25288	36	0.00378733	0.021805	1424	0.0486435	1	0.441242	2.21736	2.70592	6	31	0.00366077	0.193548	unnamed,unnamed,unnamed,unnamed,unnamed,unnamed,unnamed,unnamed,unnamed,unnamed,unnamed,unnamed,unnamed,unnamed,unnamed,unnamed,unnamed,unnamed,unnamed,unnamed,unnamed,unnamed,unnamed,unnamed,unnamed,unnamed,unnamed,unnamed,unnamed,unnamed,unnamed,unnamed,unnamed,unnamed,unnamed,unnamed	ANTXR1,DDR2,ETS1,HAS2,PHLDB2,SOX9
GO Biological Process	GO:0048534	hematopoietic or lymphoid organ development	18	3.98679e-16	5.14974e-12	2.86096e-13	1.88048	98.3789	185	0.0595875	0.112053	22	3.55997e-08	0.000459841	2.09019e-05	1.80351	48.7938	88	559	0.0536913	0.157424	unnamed,unnamed,unnamed,unnamed,unnamed,unnamed,unnamed,unnamed,unnamed,unnamed,unnamed,unnamed,unnamed,unnamed,unnamed,unnamed,unnamed,unnamed,unnamed,unnamed,unnamed,unnamed,unnamed,unnamed,unnamed,unnamed,unnamed,unnamed,unnamed,unnamed,unnamed,unnamed,unnamed,unnamed,unnamed,unnamed,unnamed,unnamed,unnamed,unnamed,unnamed,unnamed,unnamed,unnamed,unnamed,unnamed,unnamed,unnamed,unnamed,unnamed…	ANLN,ANXA2,APP,ARHGEF7,ARTN,AXL,BATF3,BCL11B,BCR,BMP4,CASP8,CCR7,CD109,CD34,CDH17,CDK6,CEBPA,CEBPD,CEBPG,CHD2,CLCF1,DACT2,DOCK2,EIF2AK1,EPAS1,ETV6,F2RL1,FADD,FOXL1,GAB3,GLI3,GPC3,HDAC4,HDAC5,HDAC9,HES1,HIF1A,HIPK2,HMGB1,IL12B,IL31RA,IL6,INHBA,ITPKB,JAG1,JUN,KLF2,KLF6,KMT2E,LMO4,LYN,MAD1L1,MB,MEF2C,MELK,MEOX1,MYO1E,PARP1,PAX1,PBX1,PIK3R1,PLCG2,PPARG,PRRC2C,PTGER4,RAG2,RBPJ,RC3H1,RUNX1,SATB1,SH3PXD…
GO Biological Process	GO:0017038	protein import	19	4.25855e-16	5.50077e-12	2.89514e-13	2.9222	26.35	77	0.01596	0.0466384	4839	0.37702	1	1	1.10423	14.4898	16	166	0.00976205	0.0963855	unnamed,unnamed,unnamed,unnamed,unnamed,unnamed,unnamed,unnamed,unnamed,unnamed,unnamed,unnamed,unnamed,unnamed,unnamed,unnamed,unnamed,unnamed,unnamed,unnamed,unnamed,unnamed,unnamed,unnamed,unnamed,unnamed,unnamed,unnamed,unnamed,unnamed,unnamed,unnamed,unnamed,unnamed,unnamed,unnamed,unnamed,unnamed,unnamed,unnamed,unnamed,unnamed,unnamed,unnamed,unnamed,unnamed,unnamed,unnamed,unnamed,unnamed…	FYB1,HES1,IPO9,JUN,KPNA7,NUP153,PEX14,PIK3R1,PRICKLE1,RERE,TGFB2,TIMM17A,TOB1,TOMM20,TPR,TRPS1
GO Biological Process	GO:0003058	hormonal regulation of the force of heart contraction	20	1.26677e-15	1.63628e-11	8.18141e-13	38.502	0.311672	12	0.000188778	0.00726832	1822	0.0872876	1	0.618822	11.4564	0.0872876	1	1	0.000610128	1	unnamed,unnamed,unnamed,unnamed,unnamed,unnamed,unnamed,unnamed,unnamed,unnamed,unnamed,unnamed	EDN2
GO Biological Process	GO:0002520	immune system development	21	2.22389e-15	2.8726e-11	1.3679e-12	1.83479	102.464	188	0.0620619	0.11387	29	8.01285e-08	0.00103502	3.56903e-05	1.75951	51.1506	90	586	0.0549115	0.153584	unnamed,unnamed,unnamed,unnamed,unnamed,unnamed,unnamed,unnamed,unnamed,unnamed,unnamed,unnamed,unnamed,unnamed,unnamed,unnamed,unnamed,unnamed,unnamed,unnamed,unnamed,unnamed,unnamed,unnamed,unnamed,unnamed,unnamed,unnamed,unnamed,unnamed,unnamed,unnamed,unnamed,unnamed,unnamed,unnamed,unnamed,unnamed,unnamed,unnamed,unnamed,unnamed,unnamed,unnamed,unnamed,unnamed,unnamed,unnamed,unnamed,unnamed…	ANLN,ANXA2,APP,ARHGEF7,ARTN,AXL,BATF3,BCL11B,BCR,BMP4,CASP8,CCR7,CD109,CD34,CDH17,CDK6,CEBPA,CEBPD,CEBPG,CHD2,CLCF1,DACT2,DOCK2,EIF2AK1,EPAS1,ETV6,EXO1,F2RL1,FADD,FOXL1,GAB3,GLI3,GPC3,HDAC4,HDAC5,HDAC9,HES1,HIF1A,HIPK2,HMGB1,IL12B,IL31RA,IL6,INHBA,ITPKB,JAG1,JUN,KLF2,KLF6,KMT2E,LMO4,LYN,MAD1L1,MB,MEF2C,MELK,MEOX1,MYO1E,PARP1,PAX1,PBX1,PIK3R1,PLCG2,PPARG,PRRC2C,PTGER4,RAG2,RBPJ,RC3H1,RUNX1,SATB1,S…
GO Biological Process	GO:1903524	positive regulation of blood circulation	22	2.66552e-15	3.44305e-11	1.56502e-12	3.80352	13.4086	51	0.00812152	0.0308904	792	0.0110381	1	0.180025	2.08298	5.76098	12	66	0.00732154	0.181818	unnamed,unnamed,unnamed,unnamed,unnamed,unnamed,unnamed,unnamed,unnamed,unnamed,unnamed,unnamed,unnamed,unnamed,unnamed,unnamed,unnamed,unnamed,unnamed,unnamed,unnamed,unnamed,unnamed,unnamed,unnamed,unnamed,unnamed,unnamed,unnamed,unnamed,unnamed,unnamed,unnamed,unnamed,unnamed,unnamed,unnamed,unnamed,unnamed,unnamed,unnamed,unnamed,unnamed,unnamed,unnamed,unnamed,unnamed,unnamed,unnamed,unnamed…	ADRA1B,CTGF,EDN1,EDN2,EGFR,F2RL1,HRH1,RGS2,RYR2,TACR3,TGFB2,TPM1
GO Biological Process	GO:1903701	substantia propria of cornea development	23	1.06715e-14	1.37844e-10	5.99322e-12	26.2094	0.496005	13	0.000300427	0.00787402	1822	0.0872876	1	0.618822	11.4564	0.0872876	1	1	0.000610128	1	unnamed,unnamed,unnamed,unnamed,unnamed,unnamed,unnamed,unnamed,unnamed,unnamed,unnamed,unnamed,unnamed	TGFB2
GO Biological Process	GO:0042637	catagen	23	1.06715e-14	1.37844e-10	5.99322e-12	26.2094	0.496005	13	0.000300427	0.00787402	1822	0.0872876	1	0.618822	11.4564	0.0872876	1	1	0.000610128	1	unnamed,unnamed,unnamed,unnamed,unnamed,unnamed,unnamed,unnamed,unnamed,unnamed,unnamed,unnamed,unnamed	TGFB2
GO Biological Process	GO:0007006	mitochondrial membrane organization	25	1.99564e-14	2.57777e-10	1.03111e-11	3.49933	15.1457	53	0.00917368	0.0321018	5794	0.523786	1	1	1.01629	10.8237	11	124	0.00671141	0.0887097	unnamed,unnamed,unnamed,unnamed,unnamed,unnamed,unnamed,unnamed,unnamed,unnamed,unnamed,unnamed,unnamed,unnamed,unnamed,unnamed,unnamed,unnamed,unnamed,unnamed,unnamed,unnamed,unnamed,unnamed,unnamed,unnamed,unnamed,unnamed,unnamed,unnamed,unnamed,unnamed,unnamed,unnamed,unnamed,unnamed,unnamed,unnamed,unnamed,unnamed,unnamed,unnamed,unnamed,unnamed,unnamed,unnamed,unnamed,unnamed,unnamed,unnamed…	ATP5G2,BCL2L1,CASP8,MTRNR2L5,OPA1,PMAIP1,TFDP2,TOMM20,TP53BP2,TP63,YWHAQ
GO Biological Process	GO:0042704	uterine wall breakdown	26	2.41098e-14	3.11426e-10	1.19779e-11	20.7147	0.675849	14	0.000409357	0.00847971	674	0.00761489	1	0.145937	11.4564	0.174575	2	2	0.00122026	1	unnamed,unnamed,unnamed,unnamed,unnamed,unnamed,unnamed,unnamed,unnamed,unnamed,unnamed,unnamed,unnamed,unnamed	TGFB2,TGFB3
GO Biological Process	GO:0043588	skin development	27	2.86521e-14	3.701e-10	1.37074e-11	2.37873	40.3577	96	0.0244444	0.0581466	5536	0.481568	1	1	1.01903	32.3837	33	371	0.0201342	0.0889488	unnamed,unnamed,unnamed,unnamed,unnamed,unnamed,unnamed,unnamed,unnamed,unnamed,unnamed,unnamed,unnamed,unnamed,unnamed,unnamed,unnamed,unnamed,unnamed,unnamed,unnamed,unnamed,unnamed,unnamed,unnamed,unnamed,unnamed,unnamed,unnamed,unnamed,unnamed,unnamed,unnamed,unnamed,unnamed,unnamed,unnamed,unnamed,unnamed,unnamed,unnamed,unnamed,unnamed,unnamed,unnamed,unnamed,unnamed,unnamed,unnamed,unnamed…	ARRDC3,ASPRV1,BCL11B,CD109,CLIC4,COL5A1,CYP26B1,DACT2,EGFR,EREG,ERRFI1,EXPH5,FRAS1,GRHL3,INHBA,IRF6,ITGA3,JAG1,KRT15,KRT32,KRT38,KRTAP19-8,LGR4,LIPK,PALLD,PKP1,RBPJ,SHH,SLITRK5,SOX9,TGFB2,TP63,WNT5A
GO Biological Process	GO:0042095	interferon-gamma biosynthetic process	28	2.87897e-14	3.71877e-10	1.32813e-11	29.4627	0.407295	12	0.000246696	0.00726832	2806	0.16696	1	0.768577	5.72819	0.174575	1	2	0.000610128	0.5	unnamed,unnamed,unnamed,unnamed,unnamed,unnamed,unnamed,unnamed,unnamed,unnamed,unnamed,unnamed	IL12B
GO Biological Process	GO:0072282	metanephric nephron tubule morphogenesis	29	5.84955e-14	7.55586e-10	2.60547e-11	9.27157	2.26499	21	0.00137189	0.0127196	517	0.00303811	1	0.0759057	5.72819	0.698301	4	8	0.00244051	0.5	unnamed,unnamed,unnamed,unnamed,unnamed,unnamed,unnamed,unnamed,unnamed,unnamed,unnamed,unnamed,unnamed,unnamed,unnamed,unnamed,unnamed,unnamed,unnamed,unnamed,unnamed	HES1,LGR4,PAX8,SOX9
GO Biological Process	GO:0010469	regulation of receptor activity	30	7.06549e-14	9.12649e-10	3.04216e-11	1.86278	86.9666	162	0.0526751	0.0981223	145	2.08745e-05	0.269636	0.00185956	1.59621	49.4921	79	567	0.0482001	0.13933	unnamed,unnamed,unnamed,unnamed,unnamed,unnamed,unnamed,unnamed,unnamed,unnamed,unnamed,unnamed,unnamed,unnamed,unnamed,unnamed,unnamed,unnamed,unnamed,unnamed,unnamed,unnamed,unnamed,unnamed,unnamed,unnamed,unnamed,unnamed,unnamed,unnamed,unnamed,unnamed,unnamed,unnamed,unnamed,unnamed,unnamed,unnamed,unnamed,unnamed,unnamed,unnamed,unnamed,unnamed,unnamed,unnamed,unnamed,unnamed,unnamed,unnamed…	ADORA1,ADRB2,ANXA2,APP,AREG,ARTN,BICD1,BMP3,BMP4,BMP5,BMP7,C1QTNF9,CACNG4,CACNG5,CBL,CBLC,CCL17,CCL20,CCL22,CD70,CHMP6,CLCF1,CNIH3,CTGF,CX3CL1,CXCL1,CXCL2,CXCL8,DMD,EDN1,EDN2,EREG,ERRFI1,FASLG,FGF1,GIP,GPRC5A,HGF,HMGB1,IL12B,IL17B,IL6,INHBA,JAG1,KL,LEFTY1,LIF,LYPD1,MEF2C,MLN,NAMPT,NCK2,NETO1,NEURL1,NLGN1,NRG1,NRG3,PF4,PLAU,PPARGC1B,PRKCD,PRL,PRLH,PTHLH,SCG2,SHH,STC2,TGFB2,TGFB3,TNFRSF11B,TNFSF14,…
GO Biological Process	GO:0051142	positive regulation of NK T cell proliferation	31	7.97797e-14	1.03051e-09	3.32424e-11	26.9866	0.444665	12	0.000269331	0.00726832	4153	0.306059	1	0.95193	2.86409	0.349151	1	4	0.000610128	0.25	unnamed,unnamed,unnamed,unnamed,unnamed,unnamed,unnamed,unnamed,unnamed,unnamed,unnamed,unnamed	IL12B
GO Biological Process	GO:1990542	mitochondrial transmembrane transport	32	8.21802e-14	1.06152e-09	3.31725e-11	4.70589	7.64998	36	0.00463354	0.021805	6829	0.742218	1	1	0.828172	7.24487	6	83	0.00366077	0.0722892	unnamed,unnamed,unnamed,unnamed,unnamed,unnamed,unnamed,unnamed,unnamed,unnamed,unnamed,unnamed,unnamed,unnamed,unnamed,unnamed,unnamed,unnamed,unnamed,unnamed,unnamed,unnamed,unnamed,unnamed,unnamed,unnamed,unnamed,unnamed,unnamed,unnamed,unnamed,unnamed,unnamed,unnamed,unnamed,unnamed	ATP5G2,MPC1,MPC2,OPA1,TIMM17A,TOMM20
GO Biological Process	GO:0045072	regulation of interferon-gamma biosynthetic process	33	8.69607e-14	1.12327e-09	3.40385e-11	9.78504	2.04394	20	0.001238	0.0121139	2581	0.137282	1	0.687046	2.29128	1.30932	3	15	0.00183038	0.2	unnamed,unnamed,unnamed,unnamed,unnamed,unnamed,unnamed,unnamed,unnamed,unnamed,unnamed,unnamed,unnamed,unnamed,unnamed,unnamed,unnamed,unnamed,unnamed,unnamed	CEBPG,IL12B,INHBA
GO Biological Process	GO:0042744	hydrogen peroxide catabolic process	34	1.77403e-13	2.29151e-09	6.73973e-11	9.40598	2.12631	20	0.00128789	0.0121139	1724	0.0778946	1	0.583622	2.41187	1.65847	4	19	0.00244051	0.210526	unnamed,unnamed,unnamed,unnamed,unnamed,unnamed,unnamed,unnamed,unnamed,unnamed,unnamed,unnamed,unnamed,unnamed,unnamed,unnamed,unnamed,unnamed,unnamed,unnamed	CAT,PRDX6,PXDN,TPO
GO Biological Process	GO:0010936	negative regulation of macrophage cytokine production	35	1.88983e-13	2.44109e-09	6.97454e-11	17.7489	0.788781	14	0.000477759	0.00847971	1548	0.0637177	1	0.531681	4.58255	0.436438	2	5	0.00122026	0.4	unnamed,unnamed,unnamed,unnamed,unnamed,unnamed,unnamed,unnamed,unnamed,unnamed,unnamed,unnamed,unnamed,unnamed	TGFB2,TGFB3
GO Biological Process	GO:0044851	hair cycle phase	36	2.48673e-13	3.2121e-09	8.92251e-11	20.3659	0.638323	13	0.000386628	0.00787402	2806	0.16696	1	0.768577	5.72819	0.174575	1	2	0.000610128	0.5	unnamed,unnamed,unnamed,unnamed,unnamed,unnamed,unnamed,unnamed,unnamed,unnamed,unnamed,unnamed,unnamed	TGFB2
GO Biological Process	GO:0010693	negative regulation of alkaline phosphatase activity	37	3.74569e-13	4.83831e-09	1.30765e-10	19.7043	0.659755	13	0.000399609	0.00787402	3539	0.239682	1	0.874816	3.81879	0.261863	1	3	0.000610128	0.333333	unnamed,unnamed,unnamed,unnamed,unnamed,unnamed,unnamed,unnamed,unnamed,unnamed,unnamed,unnamed,unnamed	TGFB2
GO Biological Process	GO:0072173	metanephric tubule morphogenesis	38	4.97708e-13	6.42889e-09	1.69181e-10	8.27093	2.53901	21	0.00153786	0.0127196	704	0.00790534	1	0.145047	4.58255	0.872876	4	10	0.00244051	0.4	unnamed,unnamed,unnamed,unnamed,unnamed,unnamed,unnamed,unnamed,unnamed,unnamed,unnamed,unnamed,unnamed,unnamed,unnamed,unnamed,unnamed,unnamed,unnamed,unnamed,unnamed	HES1,LGR4,PAX8,SOX9
GO Biological Process	GO:0042832	defense response to protozoan	39	5.69948e-13	7.36202e-09	1.8877e-10	7.69454	2.85917	22	0.00173178	0.0133253	2556	0.13561	1	0.685321	1.99241	2.00762	4	23	0.00244051	0.173913	unnamed,unnamed,unnamed,unnamed,unnamed,unnamed,unnamed,unnamed,unnamed,unnamed,unnamed,unnamed,unnamed,unnamed,unnamed,unnamed,unnamed,unnamed,unnamed,unnamed,unnamed,unnamed	IL12B,IL6,LYST,PF4
GO Biological Process	GO:0045637	regulation of myeloid cell differentiation	40	5.71027e-13	7.37596e-09	1.84399e-10	2.31671	39.2799	91	0.0237916	0.0551181	429	0.00156939	1	0.0472536	1.68476	20.7745	35	238	0.0213545	0.147059	unnamed,unnamed,unnamed,unnamed,unnamed,unnamed,unnamed,unnamed,unnamed,unnamed,unnamed,unnamed,unnamed,unnamed,unnamed,unnamed,unnamed,unnamed,unnamed,unnamed,unnamed,unnamed,unnamed,unnamed,unnamed,unnamed,unnamed,unnamed,unnamed,unnamed,unnamed,unnamed,unnamed,unnamed,unnamed,unnamed,unnamed,unnamed,unnamed,unnamed,unnamed,unnamed,unnamed,unnamed,unnamed,unnamed,unnamed,unnamed,unnamed,unnamed…	CASP8,CDC73,CDK6,CREB1,ETS1,FADD,FSHR,H3F3A,HIF1A,HMGB1,IL12B,INHBA,ITPKB,JAG1,JUN,KMT2E,LIF,LYN,MEF2C,MYC,PF4,PIK3R1,PPARGC1B,PRKCA,PRKCQ,RARA,RBBP5,RUNX1,SIGLEC15,STAT5B,THBS1,TMEM64,UBASH3B,ZFP36,ZFP36L1
GO Biological Process	GO:0030595	leukocyte chemotaxis	41	5.99945e-13	7.74949e-09	1.89012e-10	3.04122	18.7425	57	0.0113522	0.0345245	1171	0.0293807	1	0.324091	1.61105	11.1728	18	128	0.0109823	0.140625	unnamed,unnamed,unnamed,unnamed,unnamed,unnamed,unnamed,unnamed,unnamed,unnamed,unnamed,unnamed,unnamed,unnamed,unnamed,unnamed,unnamed,unnamed,unnamed,unnamed,unnamed,unnamed,unnamed,unnamed,unnamed,unnamed,unnamed,unnamed,unnamed,unnamed,unnamed,unnamed,unnamed,unnamed,unnamed,unnamed,unnamed,unnamed,unnamed,unnamed,unnamed,unnamed,unnamed,unnamed,unnamed,unnamed,unnamed,unnamed,unnamed,unnamed…	ANO6,CCL17,CCL20,CCL22,CCR7,CNR2,CX3CL1,CXCL8,CXCR4,EDN2,HMGB1,HRH1,IL6,LYST,PF4,SCG2,TGFB2,VAV3
GO Biological Process	GO:2000330	positive regulation of T-helper 17 cell lineage commitment	42	8.00377e-13	1.03385e-08	2.46154e-10	22.1028	0.542918	12	0.000328842	0.00726832	4153	0.306059	1	0.95193	2.86409	0.349151	1	4	0.000610128	0.25	unnamed,unnamed,unnamed,unnamed,unnamed,unnamed,unnamed,unnamed,unnamed,unnamed,unnamed,unnamed	IL12B
GO Biological Process	GO:0071621	granulocyte chemotaxis	43	9.98524e-13	1.28979e-08	2.99952e-10	3.84353	10.6673	41	0.0064611	0.0248334	1674	0.0699076	1	0.539424	1.68476	5.93556	10	68	0.00610128	0.147059	unnamed,unnamed,unnamed,unnamed,unnamed,unnamed,unnamed,unnamed,unnamed,unnamed,unnamed,unnamed,unnamed,unnamed,unnamed,unnamed,unnamed,unnamed,unnamed,unnamed,unnamed,unnamed,unnamed,unnamed,unnamed,unnamed,unnamed,unnamed,unnamed,unnamed,unnamed,unnamed,unnamed,unnamed,unnamed,unnamed,unnamed,unnamed,unnamed,unnamed,unnamed	CCL17,CCL20,CCL22,CX3CL1,CXCL8,EDN2,HRH1,SCG2,TGFB2,VAV3
GO Biological Process	GO:1901201	regulation of extracellular matrix assembly	44	1.07192e-12	1.3846e-08	3.14681e-10	6.32458	3.95283	25	0.0023942	0.0151423	1045	0.0217829	1	0.269253	3.52504	1.13474	4	13	0.00244051	0.307692	unnamed,unnamed,unnamed,unnamed,unnamed,unnamed,unnamed,unnamed,unnamed,unnamed,unnamed,unnamed,unnamed,unnamed,unnamed,unnamed,unnamed,unnamed,unnamed,unnamed,unnamed,unnamed,unnamed,unnamed,unnamed	ANTXR1,HAS2,PHLDB2,SOX9
GO Biological Process	GO:0002761	regulation of myeloid leukocyte differentiation	45	1.3583e-12	1.75452e-08	3.89893e-10	2.79288	22.5574	63	0.0136629	0.0381587	322	0.000490437	1	0.0196738	2.18713	9.60164	21	110	0.0128127	0.190909	unnamed,unnamed,unnamed,unnamed,unnamed,unnamed,unnamed,unnamed,unnamed,unnamed,unnamed,unnamed,unnamed,unnamed,unnamed,unnamed,unnamed,unnamed,unnamed,unnamed,unnamed,unnamed,unnamed,unnamed,unnamed,unnamed,unnamed,unnamed,unnamed,unnamed,unnamed,unnamed,unnamed,unnamed,unnamed,unnamed,unnamed,unnamed,unnamed,unnamed,unnamed,unnamed,unnamed,unnamed,unnamed,unnamed,unnamed,unnamed,unnamed,unnamed…	CASP8,CDK6,CREB1,FADD,FSHR,IL12B,INHBA,JUN,LIF,LYN,MYC,PF4,PIK3R1,PPARGC1B,PRKCA,RARA,RUNX1,SIGLEC15,TMEM64,UBASH3B,ZFP36L1
GO Biological Process	GO:0060585	positive regulation of prostaglandin-endoperoxide synthase activity	46	1.37873e-12	1.78091e-08	3.87154e-10	17.7327	0.733108	13	0.000444039	0.00787402	991	0.0215168	1	0.280456	7.63758	0.261863	2	3	0.00122026	0.666667	unnamed,unnamed,unnamed,unnamed,unnamed,unnamed,unnamed,unnamed,unnamed,unnamed,unnamed,unnamed,unnamed	EDN1,EDN2
GO Biological Process	GO:0043382	positive regulation of memory T cell differentiation	47	1.55885e-12	2.01357e-08	4.28419e-10	15.1289	0.925382	14	0.000560498	0.00847971	765	0.0108523	1	0.183241	5.72819	0.523726	3	6	0.00183038	0.5	unnamed,unnamed,unnamed,unnamed,unnamed,unnamed,unnamed,unnamed,unnamed,unnamed,unnamed,unnamed,unnamed,unnamed	CD46,IL12B,TNFSF4
GO Biological Process	GO:0030278	regulation of ossification	48	1.58451e-12	2.04671e-08	4.26398e-10	2.16329	46.6882	101	0.0282788	0.0611751	14	8.53698e-09	0.000110272	7.87659e-06	2.60951	15.7118	41	180	0.0250152	0.227778	unnamed,unnamed,unnamed,unnamed,unnamed,unnamed,unnamed,unnamed,unnamed,unnamed,unnamed,unnamed,unnamed,unnamed,unnamed,unnamed,unnamed,unnamed,unnamed,unnamed,unnamed,unnamed,unnamed,unnamed,unnamed,unnamed,unnamed,unnamed,unnamed,unnamed,unnamed,unnamed,unnamed,unnamed,unnamed,unnamed,unnamed,unnamed,unnamed,unnamed,unnamed,unnamed,unnamed,unnamed,unnamed,unnamed,unnamed,unnamed,unnamed,unnamed…	ADRB2,ANO6,AREG,BMP4,BMP7,BMPR1B,CDK6,CEBPA,CEBPD,DDR2,DHRS3,GLI3,HDAC4,HGF,HIF1A,ID4,IL6,IL6ST,JAG1,KL,MEF2C,NOG,PBX1,PTGER4,PTK2,RBPJ,SLC8A1,SMAD5,SOST,SOX11,SOX9,SUCO,TGFB2,TGFB3,TMEM64,TNN,TOB1,TP63,TWIST1,TWIST2,WNT5A
GO Biological Process	GO:2000328	regulation of T-helper 17 cell lineage commitment	49	1.74604e-12	2.25535e-08	4.60276e-10	14.9989	0.933401	14	0.000565355	0.00847971	2412	0.119103	1	0.637835	3.27325	0.611013	2	7	0.00122026	0.285714	unnamed,unnamed,unnamed,unnamed,unnamed,unnamed,unnamed,unnamed,unnamed,unnamed,unnamed,unnamed,unnamed,unnamed	IL12B,TNFSF18
GO Biological Process	GO:0071277	cellular response to calcium ion	50	1.98226e-12	2.56048e-08	5.12096e-10	3.83669	10.4256	40	0.00631475	0.0242277	208	7.94501e-05	1	0.00493393	3.01484	4.97539	15	57	0.00915192	0.263158	unnamed,unnamed,unnamed,unnamed,unnamed,unnamed,unnamed,unnamed,unnamed,unnamed,unnamed,unnamed,unnamed,unnamed,unnamed,unnamed,unnamed,unnamed,unnamed,unnamed,unnamed,unnamed,unnamed,unnamed,unnamed,unnamed,unnamed,unnamed,unnamed,unnamed,unnamed,unnamed,unnamed,unnamed,unnamed,unnamed,unnamed,unnamed,unnamed,unnamed	ALOX5AP,CACYBP,CLIC4,CPNE7,DPEP1,EDN1,FOSB,IQGAP1,ITPKB,JUN,KCNH1,MEF2C,NLGN1,RYR3,WNT5A
GO Biological Process	GO:0051135	positive regulation of NK T cell activation	51	2.40532e-12	3.10695e-08	6.09206e-10	14.6374	0.956456	14	0.000579319	0.00847971	2412	0.119103	1	0.637835	3.27325	0.611013	2	7	0.00122026	0.285714	unnamed,unnamed,unnamed,unnamed,unnamed,unnamed,unnamed,unnamed,unnamed,unnamed,unnamed,unnamed,unnamed,unnamed	HSPH1,IL12B
GO Biological Process	GO:0000453	enzyme-directed rRNA 2'-O-methylation	52	2.43569e-12	3.14617e-08	6.05034e-10	31.0125	0.322451	10	0.000195306	0.00605694	2806	0.16696	1	0.768577	5.72819	0.174575	1	2	0.000610128	0.5	unnamed,unnamed,unnamed,unnamed,unnamed,unnamed,unnamed,unnamed,unnamed,unnamed	TARBP1
GO Biological Process	GO:0008284	positive regulation of cell proliferation	53	2.63249e-12	3.40039e-08	6.41582e-10	1.55841	159.778	249	0.0967766	0.150818	66	9.79958e-07	0.0126581	0.00019179	1.55431	74.6309	116	855	0.0707749	0.135673	unnamed,unnamed,unnamed,unnamed,unnamed,unnamed,unnamed,unnamed,unnamed,unnamed,unnamed,unnamed,unnamed,unnamed,unnamed,unnamed,unnamed,unnamed,unnamed,unnamed,unnamed,unnamed,unnamed,unnamed,unnamed,unnamed,unnamed,unnamed,unnamed,unnamed,unnamed,unnamed,unnamed,unnamed,unnamed,unnamed,unnamed,unnamed,unnamed,unnamed,unnamed,unnamed,unnamed,unnamed,unnamed,unnamed,unnamed,unnamed,unnamed,unnamed…	ACER3,ANXA2,AREG,ASPM,BCL2L1,BMP4,BMP5,CAV2,CCND1,CD24,CD46,CD47,CD55,CDC7,CDK6,CDON,CLCF1,CSNK2A3,CTGF,DDR2,DHX9,EDN1,EDN2,EFNB2,EGFR,EREG,ESR1,ETS1,F3,FADD,FASLG,FGF1,FN1,FOSL1,GAREM1,GLI3,GPR37L1,GRK5,HAS2,HDAC4,HES1,HGF,HHLA2,HIF1A,HIPK2,HMGA2,HMGB1,HNRNPU,HOXC10,ID4,IL12B,IL31RA,IL6,IL6ST,IRS2,JUN,KDM5B,KIF14,KRAS,LAMC1,LAMC2,LIF,LIFR,LYN,MAB21L2,MAP3K5,MEF2C,MST1R,MYC,MYDGF,NAMPT,NCK2,NFATC…
GO Biological Process	GO:0060395	SMAD protein signal transduction	54	2.66955e-12	3.44826e-08	6.38567e-10	3.51865	12.5048	44	0.00757407	0.0266505	531	0.00327895	1	0.0797631	2.41187	4.97539	12	57	0.00732154	0.210526	unnamed,unnamed,unnamed,unnamed,unnamed,unnamed,unnamed,unnamed,unnamed,unnamed,unnamed,unnamed,unnamed,unnamed,unnamed,unnamed,unnamed,unnamed,unnamed,unnamed,unnamed,unnamed,unnamed,unnamed,unnamed,unnamed,unnamed,unnamed,unnamed,unnamed,unnamed,unnamed,unnamed,unnamed,unnamed,unnamed,unnamed,unnamed,unnamed,unnamed,unnamed,unnamed,unnamed,unnamed	BMP3,BMP4,BMP5,BMP7,HIPK2,INHBA,JUN,LEFTY1,SMAD5,TGFB2,TGFB3,VIM
GO Biological Process	GO:0003203	endocardial cushion morphogenesis	55	2.74237e-12	3.54232e-08	6.44057e-10	3.96381	9.58674	38	0.00580662	0.0230164	465	0.00210181	1	0.0583852	3.27325	2.44405	8	28	0.00488102	0.285714	unnamed,unnamed,unnamed,unnamed,unnamed,unnamed,unnamed,unnamed,unnamed,unnamed,unnamed,unnamed,unnamed,unnamed,unnamed,unnamed,unnamed,unnamed,unnamed,unnamed,unnamed,unnamed,unnamed,unnamed,unnamed,unnamed,unnamed,unnamed,unnamed,unnamed,unnamed,unnamed,unnamed,unnamed,unnamed,unnamed,unnamed,unnamed	BMP5,BMP7,HEY1,NOG,RBPJ,SOX9,TGFB2,TWIST1
GO Biological Process	GO:0001562	response to protozoan	56	2.79277e-12	3.60742e-08	6.44182e-10	7.08324	3.10592	22	0.00188124	0.0133253	3134	0.169417	1	0.698264	1.83302	2.18219	4	25	0.00244051	0.16	unnamed,unnamed,unnamed,unnamed,unnamed,unnamed,unnamed,unnamed,unnamed,unnamed,unnamed,unnamed,unnamed,unnamed,unnamed,unnamed,unnamed,unnamed,unnamed,unnamed,unnamed,unnamed	IL12B,IL6,LYST,PF4
GO Biological Process	GO:1903126	negative regulation of centriole-centriole cohesion	57	2.88319e-12	3.72421e-08	6.5337e-10	57.8574	0.138271	8	8.37499e-05	0.00484555	1822	0.0872876	1	0.618822	11.4564	0.0872876	1	1	0.000610128	1	unnamed,unnamed,unnamed,unnamed,unnamed,unnamed,unnamed,unnamed	NEK2
GO Biological Process	GO:0010536	positive regulation of activation of Janus kinase activity	58	3.05888e-12	3.95115e-08	6.81234e-10	19.6653	0.610213	12	0.000369602	0.00726832	5002	0.421943	1	1	1.9094	0.523726	1	6	0.000610128	0.166667	unnamed,unnamed,unnamed,unnamed,unnamed,unnamed,unnamed,unnamed,unnamed,unnamed,unnamed,unnamed	IL12B
GO Biological Process	GO:2000321	positive regulation of T-helper 17 cell differentiation	59	3.07896e-12	3.97709e-08	6.74083e-10	19.654	0.610562	12	0.000369813	0.00726832	4615	0.366644	1	1	2.29128	0.436438	1	5	0.000610128	0.2	unnamed,unnamed,unnamed,unnamed,unnamed,unnamed,unnamed,unnamed,unnamed,unnamed,unnamed,unnamed	IL12B
GO Biological Process	GO:0043589	skin morphogenesis	60	3.22214e-12	4.16203e-08	6.93672e-10	11.2721	1.41944	16	0.000859743	0.0096911	2651	0.149936	1	0.730563	2.86409	0.698301	2	8	0.00122026	0.25	unnamed,unnamed,unnamed,unnamed,unnamed,unnamed,unnamed,unnamed,unnamed,unnamed,unnamed,unnamed,unnamed,unnamed,unnamed,unnamed	ERRFI1,TP63
GO Biological Process	GO:0045639	positive regulation of myeloid cell differentiation	61	3.6719e-12	4.743e-08	7.77541e-10	3.17054	15.7702	50	0.00955189	0.0302847	253	0.000241222	1	0.0123156	2.48452	7.24487	18	83	0.0109823	0.216867	unnamed,unnamed,unnamed,unnamed,unnamed,unnamed,unnamed,unnamed,unnamed,unnamed,unnamed,unnamed,unnamed,unnamed,unnamed,unnamed,unnamed,unnamed,unnamed,unnamed,unnamed,unnamed,unnamed,unnamed,unnamed,unnamed,unnamed,unnamed,unnamed,unnamed,unnamed,unnamed,unnamed,unnamed,unnamed,unnamed,unnamed,unnamed,unnamed,unnamed,unnamed,unnamed,unnamed,unnamed,unnamed,unnamed,unnamed,unnamed,unnamed,unnamed	CASP8,CREB1,ETS1,FADD,HIF1A,HMGB1,IL12B,INHBA,JAG1,JUN,LIF,PF4,PPARGC1B,PRKCA,RUNX1,STAT5B,TMEM64,ZFP36L1
GO Biological Process	GO:0043065	positive regulation of apoptotic process	62	4.01986e-12	5.19246e-08	8.37493e-10	1.73028	99.9836	173	0.0605594	0.104785	344	0.000629989	1	0.0236557	1.45385	51.587	75	591	0.0457596	0.126904	unnamed,unnamed,unnamed,unnamed,unnamed,unnamed,unnamed,unnamed,unnamed,unnamed,unnamed,unnamed,unnamed,unnamed,unnamed,unnamed,unnamed,unnamed,unnamed,unnamed,unnamed,unnamed,unnamed,unnamed,unnamed,unnamed,unnamed,unnamed,unnamed,unnamed,unnamed,unnamed,unnamed,unnamed,unnamed,unnamed,unnamed,unnamed,unnamed,unnamed,unnamed,unnamed,unnamed,unnamed,unnamed,unnamed,unnamed,unnamed,unnamed,unnamed…	ANO6,APAF1,ARHGEF1,ARHGEF7,BBC3,BCL10,BCL2L1,BLID,BMP4,BMP7,BMPR1B,BTG1,CAMK1D,CASP8,CDK19,CREB1,CTGF,F3,FADD,FASLG,FOSL1,GADD45G,HDAC4,HMGA2,HMGB1,IFT57,IGF2R,IGFBP3,IL12B,IL6,INHBA,ITM2C,JUN,KCNMA1,LYN,MAP3K5,MEF2C,MELK,MYC,NCK2,NEURL1,NEUROD1,NGEF,NSMAF,PHLDA3,PLEKHF1,PMAIP1,PPARG,PRKCD,PSEN2,PTGIS,PTRH2,RAPSN,RHOB,RIPK2,RPS6KA2,RRP1B,SOX4,ST18,TFDP2,TGFB2,TGFB3,THBS1,TIAM1,TIAM2,TNFRSF8,TP53B…
GO Biological Process	GO:0000451	rRNA 2'-O-methylation	63	4.32364e-12	5.58484e-08	8.86483e-10	29.231	0.342102	10	0.000207209	0.00605694	4153	0.306059	1	0.95193	2.86409	0.349151	1	4	0.000610128	0.25	unnamed,unnamed,unnamed,unnamed,unnamed,unnamed,unnamed,unnamed,unnamed,unnamed	TARBP1
GO Biological Process	GO:0051133	regulation of NK T cell activation	64	5.02662e-12	6.49289e-08	1.01451e-09	13.8361	1.01184	14	0.000612867	0.00847971	2651	0.149936	1	0.730563	2.86409	0.698301	2	8	0.00122026	0.25	unnamed,unnamed,unnamed,unnamed,unnamed,unnamed,unnamed,unnamed,unnamed,unnamed,unnamed,unnamed,unnamed,unnamed	HSPH1,IL12B
GO Biological Process	GO:0071364	cellular response to epidermal growth factor stimulus	65	8.03736e-12	1.03819e-07	1.59721e-09	4.44817	7.19398	32	0.00435735	0.0193822	267	0.000284451	1	0.0137612	3.31632	3.31693	11	38	0.00671141	0.289474	unnamed,unnamed,unnamed,unnamed,unnamed,unnamed,unnamed,unnamed,unnamed,unnamed,unnamed,unnamed,unnamed,unnamed,unnamed,unnamed,unnamed,unnamed,unnamed,unnamed,unnamed,unnamed,unnamed,unnamed,unnamed,unnamed,unnamed,unnamed,unnamed,unnamed,unnamed,unnamed	CBL,EGFR,ERRFI1,GAREM1,IQGAP1,PDE8A,SOX9,STAT5B,ZFP36,ZFP36L1,ZFP36L2
GO Biological Process	GO:0010533	regulation of activation of Janus kinase activity	66	8.12155e-12	1.04906e-07	1.58949e-09	15.3475	0.847043	13	0.000513048	0.00787402	2651	0.149936	1	0.730563	2.86409	0.698301	2	8	0.00122026	0.25	unnamed,unnamed,unnamed,unnamed,unnamed,unnamed,unnamed,unnamed,unnamed,unnamed,unnamed,unnamed,unnamed	IL12B,SOCS1
GO Biological Process	GO:1900036	positive regulation of cellular response to heat	67	8.14208e-12	1.05171e-07	1.56972e-09	36.0416	0.249712	9	0.000151249	0.00545124	1822	0.0872876	1	0.618822	11.4564	0.0872876	1	1	0.000610128	1	unnamed,unnamed,unnamed,unnamed,unnamed,unnamed,unnamed,unnamed,unnamed	IER5
GO Biological Process	GO:0097530	granulocyte migration	68	8.21371e-12	1.06096e-07	1.56024e-09	3.58694	11.4304	41	0.00692329	0.0248334	2611	0.140424	1	0.694697	1.46877	6.80844	10	78	0.00610128	0.128205	unnamed,unnamed,unnamed,unnamed,unnamed,unnamed,unnamed,unnamed,unnamed,unnamed,unnamed,unnamed,unnamed,unnamed,unnamed,unnamed,unnamed,unnamed,unnamed,unnamed,unnamed,unnamed,unnamed,unnamed,unnamed,unnamed,unnamed,unnamed,unnamed,unnamed,unnamed,unnamed,unnamed,unnamed,unnamed,unnamed,unnamed,unnamed,unnamed,unnamed,unnamed	CCL17,CCL20,CCL22,CX3CL1,CXCL8,EDN2,HRH1,SCG2,TGFB2,VAV3
GO Biological Process	GO:0043068	positive regulation of programmed cell death	69	8.77179e-12	1.13305e-07	1.64211e-09	1.71317	100.983	173	0.0611646	0.104785	370	0.000840681	1	0.0293489	1.43924	52.1107	75	597	0.0457596	0.125628	unnamed,unnamed,unnamed,unnamed,unnamed,unnamed,unnamed,unnamed,unnamed,unnamed,unnamed,unnamed,unnamed,unnamed,unnamed,unnamed,unnamed,unnamed,unnamed,unnamed,unnamed,unnamed,unnamed,unnamed,unnamed,unnamed,unnamed,unnamed,unnamed,unnamed,unnamed,unnamed,unnamed,unnamed,unnamed,unnamed,unnamed,unnamed,unnamed,unnamed,unnamed,unnamed,unnamed,unnamed,unnamed,unnamed,unnamed,unnamed,unnamed,unnamed…	ANO6,APAF1,ARHGEF1,ARHGEF7,BBC3,BCL10,BCL2L1,BLID,BMP4,BMP7,BMPR1B,BTG1,CAMK1D,CASP8,CDK19,CREB1,CTGF,F3,FADD,FASLG,FOSL1,GADD45G,HDAC4,HMGA2,HMGB1,IFT57,IGF2R,IGFBP3,IL12B,IL6,INHBA,ITM2C,JUN,KCNMA1,LYN,MAP3K5,MEF2C,MELK,MYC,NCK2,NEURL1,NEUROD1,NGEF,NSMAF,PHLDA3,PLEKHF1,PMAIP1,PPARG,PRKCD,PSEN2,PTGIS,PTRH2,RAPSN,RHOB,RIPK2,RPS6KA2,RRP1B,SOX4,ST18,TFDP2,TGFB2,TGFB3,THBS1,TIAM1,TIAM2,TNFRSF8,TP53B…
GO Biological Process	GO:0042743	hydrogen peroxide metabolic process	70	9.7249e-12	1.25617e-07	1.79452e-09	7.03805	2.98378	21	0.00180726	0.0127196	2372	0.115809	1	0.630653	1.9094	2.61863	5	30	0.00305064	0.166667	unnamed,unnamed,unnamed,unnamed,unnamed,unnamed,unnamed,unnamed,unnamed,unnamed,unnamed,unnamed,unnamed,unnamed,unnamed,unnamed,unnamed,unnamed,unnamed,unnamed,unnamed	CAT,EGFR,PRDX6,PXDN,TPO
GO Biological Process	GO:0006626	protein targeting to mitochondrion	71	1.18093e-11	1.5254e-07	2.14845e-09	4.81909	6.01774	29	0.0036449	0.0175651	7607	0.958999	1	1	0.416596	4.80082	2	55	0.00122026	0.0363636	unnamed,unnamed,unnamed,unnamed,unnamed,unnamed,unnamed,unnamed,unnamed,unnamed,unnamed,unnamed,unnamed,unnamed,unnamed,unnamed,unnamed,unnamed,unnamed,unnamed,unnamed,unnamed,unnamed,unnamed,unnamed,unnamed,unnamed,unnamed,unnamed	TIMM17A,TOMM20
GO Biological Process	GO:0050678	regulation of epithelial cell proliferation	72	1.22286e-11	1.57957e-07	2.19385e-09	1.88335	69.026	130	0.0418086	0.0787402	134	1.42327e-05	0.183844	0.00137197	1.88324	25.488	48	292	0.0292862	0.164384	unnamed,unnamed,unnamed,unnamed,unnamed,unnamed,unnamed,unnamed,unnamed,unnamed,unnamed,unnamed,unnamed,unnamed,unnamed,unnamed,unnamed,unnamed,unnamed,unnamed,unnamed,unnamed,unnamed,unnamed,unnamed,unnamed,unnamed,unnamed,unnamed,unnamed,unnamed,unnamed,unnamed,unnamed,unnamed,unnamed,unnamed,unnamed,unnamed,unnamed,unnamed,unnamed,unnamed,unnamed,unnamed,unnamed,unnamed,unnamed,unnamed,unnamed…	BCL11B,BMP4,BMP5,CAV2,CCND1,CD109,CDC73,CDK6,DUSP10,EFNB2,EGFR,EREG,ERRFI1,F3,FGF1,GPC3,HAS2,HES1,HIF1A,IFT57,IL6,JUN,KDM5B,LAMC1,MEF2C,MYC,MYDGF,NOG,PDCL3,PRKCA,RICTOR,RPTOR,RREB1,RTN4,SCG2,SHH,SOX11,SOX9,TGFB2,TGFBR3,THBS1,TP63,TWIST1,WNT3A,WNT5A,ZFP36,ZFP36L1,ZNF703
GO Biological Process	GO:0070849	response to epidermal growth factor	73	1.23272e-11	1.5923e-07	2.18124e-09	4.25069	7.76345	33	0.00470227	0.0199879	238	0.000174141	1	0.00945117	3.27325	3.66608	12	42	0.00732154	0.285714	unnamed,unnamed,unnamed,unnamed,unnamed,unnamed,unnamed,unnamed,unnamed,unnamed,unnamed,unnamed,unnamed,unnamed,unnamed,unnamed,unnamed,unnamed,unnamed,unnamed,unnamed,unnamed,unnamed,unnamed,unnamed,unnamed,unnamed,unnamed,unnamed,unnamed,unnamed,unnamed,unnamed	CBL,EGFR,ERRFI1,GAREM1,IQGAP1,PDE8A,SOX9,STAT5B,TPR,ZFP36,ZFP36L1,ZFP36L2
GO Biological Process	GO:1902105	regulation of leukocyte differentiation	74	1.30999e-11	1.69211e-07	2.28663e-09	2.11066	46.431	98	0.0281229	0.059358	85	2.32177e-06	0.0299903	0.000352828	2.06215	21.8219	45	250	0.0274558	0.18	unnamed,unnamed,unnamed,unnamed,unnamed,unnamed,unnamed,unnamed,unnamed,unnamed,unnamed,unnamed,unnamed,unnamed,unnamed,unnamed,unnamed,unnamed,unnamed,unnamed,unnamed,unnamed,unnamed,unnamed,unnamed,unnamed,unnamed,unnamed,unnamed,unnamed,unnamed,unnamed,unnamed,unnamed,unnamed,unnamed,unnamed,unnamed,unnamed,unnamed,unnamed,unnamed,unnamed,unnamed,unnamed,unnamed,unnamed,unnamed,unnamed,unnamed…	AP3B1,AXL,BMP4,CASP8,CD46,CD83,CDK6,CREB1,CYP26B1,DUSP10,FADD,FSHR,GLI3,HMGB1,IL12B,IL6,INHBA,ITPKB,JUN,LIF,LYN,MYC,NFATC2,PF4,PIK3R1,PPARGC1B,PRDM1,PRKCA,RARA,RASGRP1,RC3H1,RIPK2,RUNX1,SHH,SIGLEC15,SOCS1,SOX13,STAT5B,TMEM64,TNFSF18,TNFSF4,UBASH3B,ZFP36L1,ZFP36L2,ZMIZ1
GO Biological Process	GO:0072594	establishment of protein localization to organelle	75	1.33052e-11	1.71863e-07	2.29151e-09	2.10063	47.1287	99	0.0285455	0.0599637	6093	0.591432	1	1	0.973007	31.86	31	365	0.018914	0.0849315	unnamed,unnamed,unnamed,unnamed,unnamed,unnamed,unnamed,unnamed,unnamed,unnamed,unnamed,unnamed,unnamed,unnamed,unnamed,unnamed,unnamed,unnamed,unnamed,unnamed,unnamed,unnamed,unnamed,unnamed,unnamed,unnamed,unnamed,unnamed,unnamed,unnamed,unnamed,unnamed,unnamed,unnamed,unnamed,unnamed,unnamed,unnamed,unnamed,unnamed,unnamed,unnamed,unnamed,unnamed,unnamed,unnamed,unnamed,unnamed,unnamed,unnamed…	AP3B1,FYB1,GCC2,H2AFY,HES1,IPO9,JUN,KPNA7,NEDD4,NUP153,PEX14,PIK3R1,PMAIP1,PRICKLE1,RAB3GAP2,RERE,RPL21,RPLP0,RPS20,RPS24,RYR2,SEC61G,SNX16,SORL1,SRP9,TGFB2,TIMM17A,TOB1,TOMM20,TPR,TRPS1
GO Biological Process	GO:1905006	negative regulation of epithelial to mesenchymal transition involved in endocardial cushion formation	76	1.51536e-11	1.95738e-07	2.57551e-09	12.7124	1.10129	14	0.000667045	0.00847971	674	0.00761489	1	0.145937	11.4564	0.174575	2	2	0.00122026	1	unnamed,unnamed,unnamed,unnamed,unnamed,unnamed,unnamed,unnamed,unnamed,unnamed,unnamed,unnamed,unnamed,unnamed	NOG,TGFB2
GO Biological Process	GO:0072273	metanephric nephron morphogenesis	77	1.52679e-11	1.97215e-07	2.56124e-09	4.60977	6.50791	30	0.0039418	0.0181708	163	3.20619e-05	0.414144	0.00254076	4.90988	1.83304	9	21	0.00549115	0.428571	unnamed,unnamed,unnamed,unnamed,unnamed,unnamed,unnamed,unnamed,unnamed,unnamed,unnamed,unnamed,unnamed,unnamed,unnamed,unnamed,unnamed,unnamed,unnamed,unnamed,unnamed,unnamed,unnamed,unnamed,unnamed,unnamed,unnamed,unnamed,unnamed,unnamed	BMP4,FMN1,HES1,KIF26B,LGR4,PAX8,SALL1,SOX9,WT1
GO Biological Process	GO:0003197	endocardial cushion development	78	1.68193e-11	2.17255e-07	2.78532e-09	3.37765	12.7308	43	0.00771094	0.0260448	192	5.92112e-05	0.764831	0.0039835	3.6178	3.31693	12	38	0.00732154	0.31579	unnamed,unnamed,unnamed,unnamed,unnamed,unnamed,unnamed,unnamed,unnamed,unnamed,unnamed,unnamed,unnamed,unnamed,unnamed,unnamed,unnamed,unnamed,unnamed,unnamed,unnamed,unnamed,unnamed,unnamed,unnamed,unnamed,unnamed,unnamed,unnamed,unnamed,unnamed,unnamed,unnamed,unnamed,unnamed,unnamed,unnamed,unnamed,unnamed,unnamed,unnamed,unnamed,unnamed	BMP4,BMP5,BMP7,ERG,HEY1,JAG1,NEDD4,NOG,RBPJ,SOX9,TGFB2,TWIST1
GO Biological Process	GO:0035910	ascending aorta morphogenesis	79	1.80499e-11	2.33151e-07	2.95128e-09	8.38151	2.14758	18	0.00130078	0.0109025	484	0.00248221	1	0.0662452	8.59228	0.349151	3	4	0.00183038	0.75	unnamed,unnamed,unnamed,unnamed,unnamed,unnamed,unnamed,unnamed,unnamed,unnamed,unnamed,unnamed,unnamed,unnamed,unnamed,unnamed,unnamed,unnamed	HES1,SOX4,TGFB2
GO Biological Process	GO:1903055	positive regulation of extracellular matrix organization	80	1.93894e-11	2.50454e-07	3.13067e-09	6.394	3.44072	22	0.00208402	0.0133253	3318	0.20379	1	0.793357	1.9094	1.57118	3	18	0.00183038	0.166667	unnamed,unnamed,unnamed,unnamed,unnamed,unnamed,unnamed,unnamed,unnamed,unnamed,unnamed,unnamed,unnamed,unnamed,unnamed,unnamed,unnamed,unnamed,unnamed,unnamed,unnamed,unnamed	DDR2,PHLDB2,SOX9
GO Biological Process	GO:0022407	regulation of cell-cell adhesion	81	1.99512e-11	2.57709e-07	3.18159e-09	1.84343	73.2329	135	0.0443567	0.0817686	38	1.25075e-07	0.00161559	4.25156e-05	1.92859	34.7405	67	398	0.0408786	0.168342	unnamed,unnamed,unnamed,unnamed,unnamed,unnamed,unnamed,unnamed,unnamed,unnamed,unnamed,unnamed,unnamed,unnamed,unnamed,unnamed,unnamed,unnamed,unnamed,unnamed,unnamed,unnamed,unnamed,unnamed,unnamed,unnamed,unnamed,unnamed,unnamed,unnamed,unnamed,unnamed,unnamed,unnamed,unnamed,unnamed,unnamed,unnamed,unnamed,unnamed,unnamed,unnamed,unnamed,unnamed,unnamed,unnamed,unnamed,unnamed,unnamed,unnamed…	ADAMTS18,AP3B1,BCL10,BMP4,BMP7,CCR7,CD24,CD247,CD44,CD46,CD47,CD55,CD83,CD9,CYP26B1,DLG5,DUSP10,EFNA5,EFNB2,ETS1,FADD,FOXA2,FYN,GLI3,HAS2,HES1,HHLA2,HMGB1,HSPH1,IL12B,IL6,IL6ST,ITPKB,KIF26B,LAX1,LYN,MAD1L1,NCK2,NFATC2,PIK3R1,PLPP3,PRDM1,PRKCA,PRKCD,PRKCQ,PTK2,RARA,RASGRP1,RC3H1,RIPK2,RUNX1,SCGB1A1,SHH,SOCS1,SOCS6,SOX13,SPINT2,STAT5B,TNFSF14,TNFSF18,TNFSF4,UBASH3B,WNT3A,WNT5A,ZMIZ1,ZNF703,ZP4
GO Biological Process	GO:0003100	regulation of systemic arterial blood pressure by endothelin	82	2.27315e-11	2.93623e-07	3.58077e-09	12.321	1.13627	14	0.000688232	0.00847971	610	0.00580183	1	0.122856	6.87383	0.436438	3	5	0.00183038	0.6	unnamed,unnamed,unnamed,unnamed,unnamed,unnamed,unnamed,unnamed,unnamed,unnamed,unnamed,unnamed,unnamed,unnamed	ECE1,EDN1,EDN2
GO Biological Process	GO:0006605	protein targeting	83	2.68651e-11	3.47016e-07	4.18092e-09	2.02243	51.9177	105	0.0314462	0.0635978	6258	0.613562	1	1	0.96444	34.2167	33	392	0.0201342	0.0841837	unnamed,unnamed,unnamed,unnamed,unnamed,unnamed,unnamed,unnamed,unnamed,unnamed,unnamed,unnamed,unnamed,unnamed,unnamed,unnamed,unnamed,unnamed,unnamed,unnamed,unnamed,unnamed,unnamed,unnamed,unnamed,unnamed,unnamed,unnamed,unnamed,unnamed,unnamed,unnamed,unnamed,unnamed,unnamed,unnamed,unnamed,unnamed,unnamed,unnamed,unnamed,unnamed,unnamed,unnamed,unnamed,unnamed,unnamed,unnamed,unnamed,unnamed…	ADORA1,AKAP12,AP3B1,FYB1,GCC2,HES1,IPO9,JUN,KPNA7,LTBP2,MYO1C,NEDD4,NLGN1,NUP153,PEX14,PIK3R1,PRICKLE1,RERE,RPL21,RPLP0,RPS20,RPS24,SEC61G,SNX16,SORL1,SRP9,TGFB2,TIMM17A,TOB1,TOMM20,TPR,TRPS1,YWHAQ
GO Biological Process	GO:0035744	T-helper 1 cell cytokine production	84	3.41036e-11	4.40516e-07	5.24424e-09	15.91	0.754243	12	0.00045684	0.00726832	4615	0.366644	1	1	2.29128	0.436438	1	5	0.000610128	0.2	unnamed,unnamed,unnamed,unnamed,unnamed,unnamed,unnamed,unnamed,unnamed,unnamed,unnamed,unnamed	IL12B
GO Biological Process	GO:0008285	negative regulation of cell proliferation	85	3.41254e-11	4.40798e-07	5.18586e-09	1.58738	132.924	211	0.080511	0.127801	30	8.39581e-08	0.00108449	3.61496e-05	1.71147	57.2607	98	656	0.0597926	0.14939	unnamed,unnamed,unnamed,unnamed,unnamed,unnamed,unnamed,unnamed,unnamed,unnamed,unnamed,unnamed,unnamed,unnamed,unnamed,unnamed,unnamed,unnamed,unnamed,unnamed,unnamed,unnamed,unnamed,unnamed,unnamed,unnamed,unnamed,unnamed,unnamed,unnamed,unnamed,unnamed,unnamed,unnamed,unnamed,unnamed,unnamed,unnamed,unnamed,unnamed,unnamed,unnamed,unnamed,unnamed,unnamed,unnamed,unnamed,unnamed,unnamed,unnamed…	ADORA1,APP,ARID2,ASPH,BCL11B,BMP4,BMP5,BMP7,BMPR1B,BTG1,BTG2,CAV2,CD109,CD9,CDC73,CDK6,CDKN3,CEBPA,COPS8,CXCL1,CXCL8,DDAH1,DEC1,DLG5,DNAJB2,DUSP10,EFNB2,EIF2AK1,EMP3,EREG,ETS1,FOSL1,FTH1,GLI3,GPC3,HDAC4,HES1,IFNLR1,IFT57,IGFBP3,IL12B,IL6,INHBA,IRF6,JUN,KIFAP3,LDOC1,LIF,LYN,MAD1L1,MDM4,MEF2C,MYC,MYO16,MYOG,NCK2,NEURL1,NOG,NR2E1,NR2E3,P3H2,PDS5B,PHF14,PMP22,PPARG,PRDM1,PTHLH,PTPN14,PTPRU,RARA,RBPJ,…
GO Biological Process	GO:0045682	regulation of epidermis development	86	3.56244e-11	4.60161e-07	5.3507e-09	3.00845	16.2875	49	0.00986521	0.029679	658	0.00712157	1	0.139801	2.05627	6.80844	14	78	0.00854179	0.179487	unnamed,unnamed,unnamed,unnamed,unnamed,unnamed,unnamed,unnamed,unnamed,unnamed,unnamed,unnamed,unnamed,unnamed,unnamed,unnamed,unnamed,unnamed,unnamed,unnamed,unnamed,unnamed,unnamed,unnamed,unnamed,unnamed,unnamed,unnamed,unnamed,unnamed,unnamed,unnamed,unnamed,unnamed,unnamed,unnamed,unnamed,unnamed,unnamed,unnamed,unnamed,unnamed,unnamed,unnamed,unnamed,unnamed,unnamed,unnamed,unnamed	BMP4,CD109,ERRFI1,GRHL2,H2AFY,HES1,MYSM1,NAB1,RUNX1,TGFB2,TP63,WNT5A,ZFP36,ZFP36L1
GO Biological Process	GO:0010942	positive regulation of cell death	87	3.68924e-11	4.76539e-07	5.47746e-09	1.66115	108.359	180	0.0656321	0.109025	365	0.000766292	1	0.0271183	1.42537	56.126	80	643	0.0488102	0.124417	unnamed,unnamed,unnamed,unnamed,unnamed,unnamed,unnamed,unnamed,unnamed,unnamed,unnamed,unnamed,unnamed,unnamed,unnamed,unnamed,unnamed,unnamed,unnamed,unnamed,unnamed,unnamed,unnamed,unnamed,unnamed,unnamed,unnamed,unnamed,unnamed,unnamed,unnamed,unnamed,unnamed,unnamed,unnamed,unnamed,unnamed,unnamed,unnamed,unnamed,unnamed,unnamed,unnamed,unnamed,unnamed,unnamed,unnamed,unnamed,unnamed,unnamed…	ANO6,APAF1,ARHGEF1,ARHGEF7,BBC3,BCL10,BCL2L1,BLID,BMP4,BMP7,BMPR1B,BTG1,CAMK1D,CASP8,CDK19,CREB1,CTGF,CYSLTR2,EFNB2,F3,FADD,FASLG,FOSL1,FYN,GADD45G,HDAC4,HMGA2,HMGB1,IFT57,IGF2R,IGFBP3,IL12B,IL6,INHBA,ITM2C,JUN,KCNMA1,LYN,MAP3K5,MEF2C,MELK,MYC,NCK2,NEURL1,NEUROD1,NGEF,NSMAF,PARP1,PHLDA3,PLEKHF1,PMAIP1,PPARG,PRKCD,PSEN2,PTGIS,PTRH2,RAPSN,RHOB,RIPK2,RPS6KA2,RRP1B,SOX4,SSH1,ST18,TFDP2,TGFB2,TGFB3,TH…
GO Biological Process	GO:0061009	common bile duct development	88	3.92314e-11	5.06751e-07	5.75854e-09	8.66565	1.96177	17	0.00118823	0.0102968	610	0.00580183	1	0.122856	6.87383	0.436438	3	5	0.00183038	0.6	unnamed,unnamed,unnamed,unnamed,unnamed,unnamed,unnamed,unnamed,unnamed,unnamed,unnamed,unnamed,unnamed,unnamed,unnamed,unnamed,unnamed	HES1,SOX17,SOX9
GO Biological Process	GO:0030593	neutrophil chemotaxis	89	4.58228e-11	5.91893e-07	6.65049e-09	3.8386	9.11791	35	0.00552266	0.0211993	3146	0.170462	1	0.69989	1.47824	5.41183	8	62	0.00488102	0.129032	unnamed,unnamed,unnamed,unnamed,unnamed,unnamed,unnamed,unnamed,unnamed,unnamed,unnamed,unnamed,unnamed,unnamed,unnamed,unnamed,unnamed,unnamed,unnamed,unnamed,unnamed,unnamed,unnamed,unnamed,unnamed,unnamed,unnamed,unnamed,unnamed,unnamed,unnamed,unnamed,unnamed,unnamed,unnamed	CCL17,CCL20,CCL22,CX3CL1,CXCL8,EDN2,TGFB2,VAV3
GO Biological Process	GO:1902256	regulation of apoptotic process involved in outflow tract morphogenesis	90	4.98626e-11	6.44075e-07	7.15639e-09	13.2201	0.983353	13	0.000595611	0.00787402	3539	0.239682	1	0.874816	3.81879	0.261863	1	3	0.000610128	0.333333	unnamed,unnamed,unnamed,unnamed,unnamed,unnamed,unnamed,unnamed,unnamed,unnamed,unnamed,unnamed,unnamed	TGFB2
GO Biological Process	GO:0051289	protein homotetramerization	91	5.63225e-11	7.27518e-07	7.99471e-09	3.72121	9.67428	36	0.00585965	0.021805	982	0.0212985	1	0.280155	1.9094	6.28471	12	72	0.00732154	0.166667	unnamed,unnamed,unnamed,unnamed,unnamed,unnamed,unnamed,unnamed,unnamed,unnamed,unnamed,unnamed,unnamed,unnamed,unnamed,unnamed,unnamed,unnamed,unnamed,unnamed,unnamed,unnamed,unnamed,unnamed,unnamed,unnamed,unnamed,unnamed,unnamed,unnamed,unnamed,unnamed,unnamed,unnamed,unnamed,unnamed	APIP,CAT,CBR4,CD247,CRTC3,KCNJ2,RXRA,RXRG,RYR3,SOD2,TP63,TRPM8
GO Biological Process	GO:0031953	negative regulation of protein autophosphorylation	92	5.7226e-11	7.39188e-07	8.03465e-09	9.24901	1.72992	16	0.0010478	0.0096911	3828	0.248625	1	0.838947	2.08298	0.960164	2	11	0.00122026	0.181818	unnamed,unnamed,unnamed,unnamed,unnamed,unnamed,unnamed,unnamed,unnamed,unnamed,unnamed,unnamed,unnamed,unnamed,unnamed,unnamed	ERRFI1,JUN
GO Biological Process	GO:0016236	macroautophagy	93	5.73331e-11	7.40571e-07	7.96313e-09	3.04963	15.4117	47	0.00933476	0.0284676	7258	0.853135	1	1	0.763758	13.0931	10	150	0.00610128	0.0666667	unnamed,unnamed,unnamed,unnamed,unnamed,unnamed,unnamed,unnamed,unnamed,unnamed,unnamed,unnamed,unnamed,unnamed,unnamed,unnamed,unnamed,unnamed,unnamed,unnamed,unnamed,unnamed,unnamed,unnamed,unnamed,unnamed,unnamed,unnamed,unnamed,unnamed,unnamed,unnamed,unnamed,unnamed,unnamed,unnamed,unnamed,unnamed,unnamed,unnamed,unnamed,unnamed,unnamed,unnamed,unnamed,unnamed,unnamed	CHMP6,LGALS8,MAP1LC3B2,MAP1LC3C,PIK3C2B,SNX14,TBC1D5,TOMM20,VDAC1,VPS37B
GO Biological Process	GO:0050729	positive regulation of inflammatory response	94	5.78115e-11	7.46751e-07	7.94416e-09	3.00597	15.9682	48	0.00967184	0.0290733	410	0.00124671	1	0.0392776	2.08298	9.60164	20	110	0.0122026	0.181818	unnamed,unnamed,unnamed,unnamed,unnamed,unnamed,unnamed,unnamed,unnamed,unnamed,unnamed,unnamed,unnamed,unnamed,unnamed,unnamed,unnamed,unnamed,unnamed,unnamed,unnamed,unnamed,unnamed,unnamed,unnamed,unnamed,unnamed,unnamed,unnamed,unnamed,unnamed,unnamed,unnamed,unnamed,unnamed,unnamed,unnamed,unnamed,unnamed,unnamed,unnamed,unnamed,unnamed,unnamed,unnamed,unnamed,unnamed,unnamed	AGTR1,CCR7,CD47,CDK19,CX3CL1,DHX9,EGFR,ETS1,IL12B,IL17B,IL6,IL6ST,LDLR,MGST2,PTGER4,STAT5B,TNFRSF1A,TNFSF18,TNFSF4,WNT5A
GO Biological Process	GO:0043380	regulation of memory T cell differentiation	95	6.44428e-11	8.32408e-07	8.76219e-09	11.3656	1.23179	14	0.000746086	0.00847971	1105	0.0266057	1	0.31101	4.29614	0.698301	3	8	0.00183038	0.375	unnamed,unnamed,unnamed,unnamed,unnamed,unnamed,unnamed,unnamed,unnamed,unnamed,unnamed,unnamed,unnamed,unnamed	CD46,IL12B,TNFSF4
GO Biological Process	GO:1903039	positive regulation of leukocyte cell-cell adhesion	96	7.26332e-11	9.38203e-07	9.77295e-09	2.22525	36.4003	81	0.0220474	0.0490612	128	1.21815e-05	0.157348	0.00122928	2.07306	18.3304	38	210	0.0231849	0.180952	unnamed,unnamed,unnamed,unnamed,unnamed,unnamed,unnamed,unnamed,unnamed,unnamed,unnamed,unnamed,unnamed,unnamed,unnamed,unnamed,unnamed,unnamed,unnamed,unnamed,unnamed,unnamed,unnamed,unnamed,unnamed,unnamed,unnamed,unnamed,unnamed,unnamed,unnamed,unnamed,unnamed,unnamed,unnamed,unnamed,unnamed,unnamed,unnamed,unnamed,unnamed,unnamed,unnamed,unnamed,unnamed,unnamed,unnamed,unnamed,unnamed,unnamed…	AP3B1,BCL10,CD24,CD247,CD44,CD46,CD47,CD55,CD83,DUSP10,EFNB2,ETS1,FADD,FYN,GLI3,HAS2,HES1,HHLA2,HMGB1,HSPH1,IL12B,IL6,IL6ST,ITPKB,LYN,NCK2,PIK3R1,PRKCQ,RARA,RASGRP1,RIPK2,SHH,SOCS1,STAT5B,TNFSF14,TNFSF4,ZMIZ1,ZP4
GO Biological Process	GO:0038063	collagen-activated tyrosine kinase receptor signaling pathway	97	7.33661e-11	9.47669e-07	9.76979e-09	9.0906	1.76006	16	0.00106606	0.0096911	1242	0.0373623	1	0.388574	3.81879	0.785589	3	9	0.00183038	0.333333	unnamed,unnamed,unnamed,unnamed,unnamed,unnamed,unnamed,unnamed,unnamed,unnamed,unnamed,unnamed,unnamed,unnamed,unnamed,unnamed	COL4A2,DDR2,UBASH3B
GO Biological Process	GO:0070555	response to interleukin-1	98	7.37056e-11	9.52055e-07	9.71485e-09	2.83354	18.3516	52	0.0111154	0.0314961	263	0.000273163	1	0.0134162	2.23045	9.8635	22	113	0.0134228	0.19469	unnamed,unnamed,unnamed,unnamed,unnamed,unnamed,unnamed,unnamed,unnamed,unnamed,unnamed,unnamed,unnamed,unnamed,unnamed,unnamed,unnamed,unnamed,unnamed,unnamed,unnamed,unnamed,unnamed,unnamed,unnamed,unnamed,unnamed,unnamed,unnamed,unnamed,unnamed,unnamed,unnamed,unnamed,unnamed,unnamed,unnamed,unnamed,unnamed,unnamed,unnamed,unnamed,unnamed,unnamed,unnamed,unnamed,unnamed,unnamed,unnamed,unnamed…	ABCC2,CCL17,CCL20,CCL22,CX3CL1,CXCL8,EDN1,ETS1,GCLC,HAS2,HDAC4,HIF1A,IL6,IRAK2,KLF2,PRKCA,PTGIS,RC3H1,RIPK2,SOX9,ST18,TANK
GO Biological Process	GO:0035743	CD4-positive, alpha-beta T cell cytokine production	99	7.52514e-11	9.72022e-07	9.8184e-09	10.0287	1.49571	15	0.000905939	0.0090854	591	0.00509238	1	0.1113	5.09172	0.785589	4	9	0.00244051	0.444444	unnamed,unnamed,unnamed,unnamed,unnamed,unnamed,unnamed,unnamed,unnamed,unnamed,unnamed,unnamed,unnamed,unnamed,unnamed	CD55,DENND1B,IL12B,IL31RA
GO Biological Process	GO:0072289	metanephric nephron tubule formation	100	9.03197e-11	1.16666e-06	1.16666e-08	9.8951	1.5159	15	0.000918172	0.0090854	1294	0.0405513	1	0.404793	5.72819	0.349151	2	4	0.00122026	0.5	unnamed,unnamed,unnamed,unnamed,unnamed,unnamed,unnamed,unnamed,unnamed,unnamed,unnamed,unnamed,unnamed,unnamed,unnamed	PAX8,SOX9
GO Biological Process	GO:0001837	epithelial to mesenchymal transition	101	9.93794e-11	1.28368e-06	1.27097e-08	2.80907	18.5115	52	0.0112123	0.0314961	172	3.65819e-05	0.472529	0.00274726	2.95088	5.76098	17	66	0.0103722	0.257576	unnamed,unnamed,unnamed,unnamed,unnamed,unnamed,unnamed,unnamed,unnamed,unnamed,unnamed,unnamed,unnamed,unnamed,unnamed,unnamed,unnamed,unnamed,unnamed,unnamed,unnamed,unnamed,unnamed,unnamed,unnamed,unnamed,unnamed,unnamed,unnamed,unnamed,unnamed,unnamed,unnamed,unnamed,unnamed,unnamed,unnamed,unnamed,unnamed,unnamed,unnamed,unnamed,unnamed,unnamed,unnamed,unnamed,unnamed,unnamed,unnamed,unnamed…	BMP7,DLG5,ERG,HAS2,HEY1,HGF,HIF1A,HMGA2,KLHL12,NOG,PEF1,RBPJ,RTN4,SOX9,TGFB2,TGFBR3,WNT5A
GO Biological Process	GO:2000738	positive regulation of stem cell differentiation	102	1.216e-10	1.5707e-06	1.53991e-08	4.22121	7.10696	30	0.00430464	0.0181708	827	0.0127827	1	0.199655	3.36952	1.48389	5	17	0.00305064	0.294118	unnamed,unnamed,unnamed,unnamed,unnamed,unnamed,unnamed,unnamed,unnamed,unnamed,unnamed,unnamed,unnamed,unnamed,unnamed,unnamed,unnamed,unnamed,unnamed,unnamed,unnamed,unnamed,unnamed,unnamed,unnamed,unnamed,unnamed,unnamed,unnamed,unnamed	BMP4,BMP7,SEMA3C,SOX9,TGFB2
GO Biological Process	GO:0071347	cellular response to interleukin-1	103	1.23455e-10	1.59467e-06	1.54823e-08	3.33309	12.0009	40	0.00726885	0.0242277	418	0.00141936	1	0.0438609	2.21316	7.68131	17	88	0.0103722	0.193182	unnamed,unnamed,unnamed,unnamed,unnamed,unnamed,unnamed,unnamed,unnamed,unnamed,unnamed,unnamed,unnamed,unnamed,unnamed,unnamed,unnamed,unnamed,unnamed,unnamed,unnamed,unnamed,unnamed,unnamed,unnamed,unnamed,unnamed,unnamed,unnamed,unnamed,unnamed,unnamed,unnamed,unnamed,unnamed,unnamed,unnamed,unnamed,unnamed,unnamed	ABCC2,CCL17,CCL20,CCL22,CX3CL1,CXCL8,EDN1,HAS2,HIF1A,IL6,IRAK2,KLF2,PTGIS,RC3H1,SOX9,ST18,TANK
GO Biological Process	GO:0098754	detoxification	104	1.35411e-10	1.7491e-06	1.68182e-08	3.77118	9.01574	34	0.00546078	0.0205936	2720	0.15163	1	0.720074	1.41596	7.7686	11	89	0.00671141	0.123595	unnamed,unnamed,unnamed,unnamed,unnamed,unnamed,unnamed,unnamed,unnamed,unnamed,unnamed,unnamed,unnamed,unnamed,unnamed,unnamed,unnamed,unnamed,unnamed,unnamed,unnamed,unnamed,unnamed,unnamed,unnamed,unnamed,unnamed,unnamed,unnamed,unnamed,unnamed,unnamed,unnamed,unnamed	ABCC2,CAT,FANCC,GSTO2,MGST2,PRDX6,PXDN,SLC30A1,SOD2,TPO,TXNDC2
GO Biological Process	GO:0044848	biological phase	105	1.40253e-10	1.81165e-06	1.72538e-08	12.1335	1.07141	13	0.000648947	0.00787402	4153	0.306059	1	0.95193	2.86409	0.349151	1	4	0.000610128	0.25	unnamed,unnamed,unnamed,unnamed,unnamed,unnamed,unnamed,unnamed,unnamed,unnamed,unnamed,unnamed,unnamed	TGFB2
GO Biological Process	GO:0051592	response to calcium ion	106	1.54817e-10	1.99977e-06	1.88657e-08	2.62545	21.7106	57	0.01315	0.0345245	165	3.36999e-05	0.435302	0.00263819	2.38674	10.4745	25	120	0.0152532	0.208333	unnamed,unnamed,unnamed,unnamed,unnamed,unnamed,unnamed,unnamed,unnamed,unnamed,unnamed,unnamed,unnamed,unnamed,unnamed,unnamed,unnamed,unnamed,unnamed,unnamed,unnamed,unnamed,unnamed,unnamed,unnamed,unnamed,unnamed,unnamed,unnamed,unnamed,unnamed,unnamed,unnamed,unnamed,unnamed,unnamed,unnamed,unnamed,unnamed,unnamed,unnamed,unnamed,unnamed,unnamed,unnamed,unnamed,unnamed,unnamed,unnamed,unnamed…	ALOX5AP,CACYBP,CCND1,CLIC4,CPNE7,DPEP1,EDN1,EGFR,FOSB,IL6,IQGAP1,ITPKB,JUN,KCNH1,KCNMA1,KCNMB2,MEF2C,NEDD4,NLGN1,PEF1,RYR2,RYR3,SLC6A1,THBS1,WNT5A
GO Biological Process	GO:0006366	transcription from RNA polymerase II promoter	107	1.73475e-10	2.24078e-06	2.09419e-08	1.53656	144.478	222	0.0875097	0.134464	42	2.58301e-07	0.00333647	7.94398e-05	1.59889	71.925	115	824	0.0701647	0.139563	unnamed,unnamed,unnamed,unnamed,unnamed,unnamed,unnamed,unnamed,unnamed,unnamed,unnamed,unnamed,unnamed,unnamed,unnamed,unnamed,unnamed,unnamed,unnamed,unnamed,unnamed,unnamed,unnamed,unnamed,unnamed,unnamed,unnamed,unnamed,unnamed,unnamed,unnamed,unnamed,unnamed,unnamed,unnamed,unnamed,unnamed,unnamed,unnamed,unnamed,unnamed,unnamed,unnamed,unnamed,unnamed,unnamed,unnamed,unnamed,unnamed,unnamed…	AHR,BACH2,BARX2,BATF3,BCL11B,CAMTA1,CCND1,CDC73,CEBPA,CEBPD,CEBPG,CREB1,CTGF,EHF,ELF3,ELK4,EPAS1,ERG,ESR1,ESRRG,ETS1,ETV1,ETV4,ETV6,FOSB,FOSL1,FOXI1,GLI3,GLIS3,GRHL2,GRHL3,GTF2F2,GTF2I,GTF2IRD1,HIF1A,HIVEP2,HIVEP3,HMGA2,HOXB1,HOXC10,HOXC11,INTS1,INTS7,IRF2,IRF6,IWS1,JUN,KLF14,KLF6,KLF7,LHX4,LMO4,LMX1A,MAF,MAML2,MAML3,MEF2C,MEOX1,MEOX2,MESP2,MYBL1,MYC,MYOG,NEUROD1,NFATC2,NFE2L2,NKX6-1,NR1D2,NR2C1,…
GO Biological Process	GO:1903037	regulation of leukocyte cell-cell adhesion	108	1.76717e-10	2.28265e-06	2.11356e-08	1.93974	55.162	107	0.0334113	0.0648092	127	1.16351e-05	0.150291	0.00118339	1.84437	28.1939	52	323	0.0317267	0.160991	unnamed,unnamed,unnamed,unnamed,unnamed,unnamed,unnamed,unnamed,unnamed,unnamed,unnamed,unnamed,unnamed,unnamed,unnamed,unnamed,unnamed,unnamed,unnamed,unnamed,unnamed,unnamed,unnamed,unnamed,unnamed,unnamed,unnamed,unnamed,unnamed,unnamed,unnamed,unnamed,unnamed,unnamed,unnamed,unnamed,unnamed,unnamed,unnamed,unnamed,unnamed,unnamed,unnamed,unnamed,unnamed,unnamed,unnamed,unnamed,unnamed,unnamed…	AP3B1,BCL10,BMP4,CCR7,CD24,CD247,CD44,CD46,CD47,CD55,CD83,CYP26B1,DLG5,DUSP10,EFNB2,ETS1,FADD,FYN,GLI3,HAS2,HES1,HHLA2,HMGB1,HSPH1,IL12B,IL6,IL6ST,ITPKB,LAX1,LYN,MAD1L1,NCK2,NFATC2,PIK3R1,PRDM1,PRKCQ,RARA,RASGRP1,RC3H1,RIPK2,RUNX1,SCGB1A1,SHH,SOCS1,SOCS6,SOX13,STAT5B,TNFSF14,TNFSF18,TNFSF4,ZMIZ1,ZP4
GO Biological Process	GO:0042035	regulation of cytokine biosynthetic process	109	1.82384e-10	2.35585e-06	2.16133e-08	3.02754	14.8635	45	0.00900275	0.0272562	545	0.00371612	1	0.0880755	2.02873	8.37961	17	96	0.0103722	0.177083	unnamed,unnamed,unnamed,unnamed,unnamed,unnamed,unnamed,unnamed,unnamed,unnamed,unnamed,unnamed,unnamed,unnamed,unnamed,unnamed,unnamed,unnamed,unnamed,unnamed,unnamed,unnamed,unnamed,unnamed,unnamed,unnamed,unnamed,unnamed,unnamed,unnamed,unnamed,unnamed,unnamed,unnamed,unnamed,unnamed,unnamed,unnamed,unnamed,unnamed,unnamed,unnamed,unnamed,unnamed,unnamed	ASB1,BCL10,CCL20,CEBPG,EREG,ERRFI1,IGF2BP2,IL12B,IL6,INHBA,PRKCQ,STAT5B,THBS1,TNFRSF8,TRIB2,WNT5A,ZFP36
GO Biological Process	GO:0060784	regulation of cell proliferation involved in tissue homeostasis	110	2.08803e-10	2.69711e-06	2.45192e-08	11.7378	1.10753	13	0.000670826	0.00787402	1822	0.0872876	1	0.618822	11.4564	0.0872876	1	1	0.000610128	1	unnamed,unnamed,unnamed,unnamed,unnamed,unnamed,unnamed,unnamed,unnamed,unnamed,unnamed,unnamed,unnamed	SOX9
GO Biological Process	GO:0035622	intrahepatic bile duct development	110	2.08803e-10	2.69711e-06	2.45192e-08	11.7378	1.10753	13	0.000670826	0.00787402	1822	0.0872876	1	0.618822	11.4564	0.0872876	1	1	0.000610128	1	unnamed,unnamed,unnamed,unnamed,unnamed,unnamed,unnamed,unnamed,unnamed,unnamed,unnamed,unnamed,unnamed	SOX9
GO Biological Process	GO:0060517	epithelial cell proliferation involved in prostatic bud elongation	110	2.08803e-10	2.69711e-06	2.45192e-08	11.7378	1.10753	13	0.000670826	0.00787402	1822	0.0872876	1	0.618822	11.4564	0.0872876	1	1	0.000610128	1	unnamed,unnamed,unnamed,unnamed,unnamed,unnamed,unnamed,unnamed,unnamed,unnamed,unnamed,unnamed,unnamed	SOX9
GO Biological Process	GO:0003099	positive regulation of the force of heart contraction by chemical signal	113	2.60543e-10	3.36544e-06	2.97827e-08	13.2783	0.903728	12	0.000547382	0.00726832	3539	0.239682	1	0.874816	3.81879	0.261863	1	3	0.000610128	0.333333	unnamed,unnamed,unnamed,unnamed,unnamed,unnamed,unnamed,unnamed,unnamed,unnamed,unnamed,unnamed	EDN2
GO Biological Process	GO:0001818	negative regulation of cytokine production	114	2.6274e-10	3.39381e-06	2.97702e-08	2.21497	34.7634	77	0.021056	0.0466384	1144	0.0276656	1	0.312374	1.43804	20.8618	30	239	0.0183038	0.125523	unnamed,unnamed,unnamed,unnamed,unnamed,unnamed,unnamed,unnamed,unnamed,unnamed,unnamed,unnamed,unnamed,unnamed,unnamed,unnamed,unnamed,unnamed,unnamed,unnamed,unnamed,unnamed,unnamed,unnamed,unnamed,unnamed,unnamed,unnamed,unnamed,unnamed,unnamed,unnamed,unnamed,unnamed,unnamed,unnamed,unnamed,unnamed,unnamed,unnamed,unnamed,unnamed,unnamed,unnamed,unnamed,unnamed,unnamed,unnamed,unnamed,unnamed…	ASB1,AXL,CD24,CD34,CD83,ERRFI1,F2RL1,FN1,HGF,HMGB1,IL12B,IL6,INHBA,KLF2,LGR4,NAV3,PTGER4,PTPRS,PYDC2,RARA,SCGB1A1,TAX1BP1,TGFB2,TGFB3,THBS1,TMSB4X,TNFSF4,TRIB2,TWIST1,ZFP36
GO Biological Process	GO:0010455	positive regulation of cell fate commitment	115	3.15417e-10	4.07424e-06	3.54281e-08	10.0387	1.39461	14	0.000844703	0.00847971	1242	0.0373623	1	0.388574	3.81879	0.785589	3	9	0.00183038	0.333333	unnamed,unnamed,unnamed,unnamed,unnamed,unnamed,unnamed,unnamed,unnamed,unnamed,unnamed,unnamed,unnamed,unnamed	IL12B,RBPJ,WNT3A
GO Biological Process	GO:0045078	positive regulation of interferon-gamma biosynthetic process	116	3.28657e-10	4.24526e-06	3.65971e-08	11.3011	1.15033	13	0.000696746	0.00787402	4019	0.282257	1	0.907171	1.9094	1.04745	2	12	0.00122026	0.166667	unnamed,unnamed,unnamed,unnamed,unnamed,unnamed,unnamed,unnamed,unnamed,unnamed,unnamed,unnamed,unnamed	CEBPG,IL12B
GO Biological Process	GO:0003044	regulation of systemic arterial blood pressure mediated by a chemical signal	117	3.36771e-10	4.35008e-06	3.71801e-08	3.55528	9.84452	35	0.00596276	0.0211993	816	0.0124153	1	0.19653	2.34335	3.84066	9	44	0.00549115	0.204545	unnamed,unnamed,unnamed,unnamed,unnamed,unnamed,unnamed,unnamed,unnamed,unnamed,unnamed,unnamed,unnamed,unnamed,unnamed,unnamed,unnamed,unnamed,unnamed,unnamed,unnamed,unnamed,unnamed,unnamed,unnamed,unnamed,unnamed,unnamed,unnamed,unnamed,unnamed,unnamed,unnamed,unnamed,unnamed	ADRA1B,ADRB2,AGTR1,C9orf3,ECE1,EDN1,EDN2,SOD2,TPM1
GO Biological Process	GO:1990266	neutrophil migration	118	3.45236e-10	4.45942e-06	3.77917e-08	3.55184	9.85405	35	0.00596853	0.0211993	4007	0.277951	1	0.896004	1.29086	6.19742	8	71	0.00488102	0.112676	unnamed,unnamed,unnamed,unnamed,unnamed,unnamed,unnamed,unnamed,unnamed,unnamed,unnamed,unnamed,unnamed,unnamed,unnamed,unnamed,unnamed,unnamed,unnamed,unnamed,unnamed,unnamed,unnamed,unnamed,unnamed,unnamed,unnamed,unnamed,unnamed,unnamed,unnamed,unnamed,unnamed,unnamed,unnamed	CCL17,CCL20,CCL22,CX3CL1,CXCL8,EDN2,TGFB2,VAV3
GO Biological Process	GO:0001994	norepinephrine-epinephrine vasoconstriction involved in regulation of systemic arterial blood pressure	119	3.70185e-10	4.78168e-06	4.01822e-08	9.913	1.41229	14	0.000855413	0.00847971	4153	0.306059	1	0.95193	2.86409	0.349151	1	4	0.000610128	0.25	unnamed,unnamed,unnamed,unnamed,unnamed,unnamed,unnamed,unnamed,unnamed,unnamed,unnamed,unnamed,unnamed,unnamed	ADRA1B
GO Biological Process	GO:0060532	bronchus cartilage development	120	3.76033e-10	4.85722e-06	4.04769e-08	11.1744	1.16338	13	0.000704649	0.00787402	2806	0.16696	1	0.768577	5.72819	0.174575	1	2	0.000610128	0.5	unnamed,unnamed,unnamed,unnamed,unnamed,unnamed,unnamed,unnamed,unnamed,unnamed,unnamed,unnamed,unnamed	SOX9
GO Biological Process	GO:0061145	lung smooth muscle development	120	3.76033e-10	4.85722e-06	4.04769e-08	11.1744	1.16338	13	0.000704649	0.00787402	2806	0.16696	1	0.768577	5.72819	0.174575	1	2	0.000610128	0.5	unnamed,unnamed,unnamed,unnamed,unnamed,unnamed,unnamed,unnamed,unnamed,unnamed,unnamed,unnamed,unnamed	SOX9
GO Biological Process	GO:0002521	leukocyte differentiation	122	3.98321e-10	5.14512e-06	4.21731e-08	1.94646	52.4029	102	0.0317401	0.0617807	71	1.42731e-06	0.0184366	0.00025967	1.97917	26.2736	52	301	0.0317267	0.172758	unnamed,unnamed,unnamed,unnamed,unnamed,unnamed,unnamed,unnamed,unnamed,unnamed,unnamed,unnamed,unnamed,unnamed,unnamed,unnamed,unnamed,unnamed,unnamed,unnamed,unnamed,unnamed,unnamed,unnamed,unnamed,unnamed,unnamed,unnamed,unnamed,unnamed,unnamed,unnamed,unnamed,unnamed,unnamed,unnamed,unnamed,unnamed,unnamed,unnamed,unnamed,unnamed,unnamed,unnamed,unnamed,unnamed,unnamed,unnamed,unnamed,unnamed…	ANXA2,APP,AXL,BATF3,BCL11B,BMP4,CASP8,CCR7,CD109,CDH17,CDK6,CEBPA,CEBPG,CLCF1,DOCK2,EIF2AK1,F2RL1,FADD,GAB3,GLI3,GPC3,HDAC4,HDAC5,HDAC9,HMGB1,IL12B,IL31RA,IL6,ITPKB,JUN,KLF6,LYN,MEF2C,PARP1,PAX1,PIK3R1,PLCG2,PPARG,PTGER4,RAG2,RBPJ,RC3H1,SATB1,SH3PXD2A,SHH,SOX4,SP3,STAT5B,TCF7,TPD52,ZFP36L1,ZFP36L2
GO Biological Process	GO:0061626	pharyngeal arch artery morphogenesis	123	4.31255e-10	5.57052e-06	4.52888e-08	6.85487	2.62587	18	0.00159047	0.0109025	436	0.00163167	1	0.0483402	6.5465	0.611013	4	7	0.00244051	0.571429	unnamed,unnamed,unnamed,unnamed,unnamed,unnamed,unnamed,unnamed,unnamed,unnamed,unnamed,unnamed,unnamed,unnamed,unnamed,unnamed,unnamed,unnamed	BMP4,HES1,NOG,TGFB2
GO Biological Process	GO:0008544	epidermis development	124	4.35828e-10	5.62959e-06	4.54e-08	1.99043	48.2309	96	0.0292131	0.0581466	4908	0.386056	1	1	1.05707	35.0023	37	401	0.0225747	0.0922693	unnamed,unnamed,unnamed,unnamed,unnamed,unnamed,unnamed,unnamed,unnamed,unnamed,unnamed,unnamed,unnamed,unnamed,unnamed,unnamed,unnamed,unnamed,unnamed,unnamed,unnamed,unnamed,unnamed,unnamed,unnamed,unnamed,unnamed,unnamed,unnamed,unnamed,unnamed,unnamed,unnamed,unnamed,unnamed,unnamed,unnamed,unnamed,unnamed,unnamed,unnamed,unnamed,unnamed,unnamed,unnamed,unnamed,unnamed,unnamed,unnamed,unnamed…	BCL11B,CD109,CLIC4,COL7A1,CTGF,CYP26B1,EGFR,ELF3,EMP1,EREG,EXPH5,GRHL2,GRHL3,HES1,INHBA,IRF6,JAG1,KRT15,KRT32,KRT38,KRTAP19-8,LAMC2,LGR4,LIPK,PALLD,PKP1,PTHLH,RBPJ,SATB1,SHH,SLITRK6,SOX9,TGFB2,TP63,UGCG,USH2A,WNT5A
GO Biological Process	GO:0001501	skeletal system development	125	4.77117e-10	6.16292e-06	4.93034e-08	1.63569	103.32	169	0.0625803	0.102362	114	7.50391e-06	0.096928	0.000850246	1.70732	40.4142	69	463	0.0420988	0.149028	unnamed,unnamed,unnamed,unnamed,unnamed,unnamed,unnamed,unnamed,unnamed,unnamed,unnamed,unnamed,unnamed,unnamed,unnamed,unnamed,unnamed,unnamed,unnamed,unnamed,unnamed,unnamed,unnamed,unnamed,unnamed,unnamed,unnamed,unnamed,unnamed,unnamed,unnamed,unnamed,unnamed,unnamed,unnamed,unnamed,unnamed,unnamed,unnamed,unnamed,unnamed,unnamed,unnamed,unnamed,unnamed,unnamed,unnamed,unnamed,unnamed,unnamed…	ANO6,ANXA2,BARX2,BMP3,BMP4,BMP5,BMP7,BMPR1B,CD44,CTGF,CYP26B1,DHRS3,EDN1,EN1,ETS2,EXT1,FMN1,GLI3,GRHL2,HAPLN1,HAS2,HDAC4,HIF1A,HMGA2,HOXB1,HOXC10,HOXC11,IGFBP4,INSIG2,ITGB8,LECT2,MEF2C,MTHFD1L,NAB1,NOG,PAX1,PAX5,PBX1,PITX1,PLEKHA1,PPARGC1B,PRRX1,PTGER4,PTHLH,RARA,RUNX1,SATB2,SH3PXD2B,SHH,SHOX2,SMAD5,SNX19,SOX11,SOX4,SOX9,SP3,SPP2,TBX3,TGFB2,TGFB3,TGFBI,TIPARP,TNFRSF11B,TP63,TRPS1,TWIST1,WFIKKN1,W…
GO Biological Process	GO:0097529	myeloid leukocyte migration	126	4.79814e-10	6.19776e-06	4.91886e-08	2.93346	15.3402	45	0.00929148	0.0272562	2367	0.112889	1	0.616047	1.44595	8.99063	13	103	0.00793167	0.126214	unnamed,unnamed,unnamed,unnamed,unnamed,unnamed,unnamed,unnamed,unnamed,unnamed,unnamed,unnamed,unnamed,unnamed,unnamed,unnamed,unnamed,unnamed,unnamed,unnamed,unnamed,unnamed,unnamed,unnamed,unnamed,unnamed,unnamed,unnamed,unnamed,unnamed,unnamed,unnamed,unnamed,unnamed,unnamed,unnamed,unnamed,unnamed,unnamed,unnamed,unnamed,unnamed,unnamed,unnamed,unnamed	CCL17,CCL20,CCL22,CCR7,CX3CL1,CXCL8,EDN2,HRH1,IL6,SCG2,STAT5B,TGFB2,VAV3
GO Biological Process	GO:0072001	renal system development	127	4.9094e-10	6.34147e-06	4.99328e-08	1.76202	75.4816	133	0.0457187	0.0805572	59	5.83894e-07	0.00754216	0.000127833	2.08685	23.4804	49	269	0.0298963	0.182156	unnamed,unnamed,unnamed,unnamed,unnamed,unnamed,unnamed,unnamed,unnamed,unnamed,unnamed,unnamed,unnamed,unnamed,unnamed,unnamed,unnamed,unnamed,unnamed,unnamed,unnamed,unnamed,unnamed,unnamed,unnamed,unnamed,unnamed,unnamed,unnamed,unnamed,unnamed,unnamed,unnamed,unnamed,unnamed,unnamed,unnamed,unnamed,unnamed,unnamed,unnamed,unnamed,unnamed,unnamed,unnamed,unnamed,unnamed,unnamed,unnamed,unnamed…	ADAMTS16,AGTR1,BMP4,BMP7,CAT,CD24,CD34,CENPF,DACT2,DCN,DLG5,EFNB2,FGF1,FMN1,FRAS1,GLI3,GPC3,HAS2,HES1,HOXC11,IQGAP1,IRX3,ITGA3,JAG1,KIF26B,LGR4,MEF2C,MYC,MYO1E,NID1,NOG,NPHS2,PAX8,PBX1,RARA,SALL1,SHH,SMAD5,SOX11,SOX17,SOX4,SOX9,TBX18,TGFB2,TIPARP,TP63,WNT5A,WT1,WWTR1
GO Biological Process	GO:0045823	positive regulation of heart contraction	128	5.54835e-10	7.1668e-06	5.59906e-08	3.74383	8.54739	32	0.0051771	0.0193822	700	0.0076801	1	0.14172	2.69562	2.96778	8	34	0.00488102	0.235294	unnamed,unnamed,unnamed,unnamed,unnamed,unnamed,unnamed,unnamed,unnamed,unnamed,unnamed,unnamed,unnamed,unnamed,unnamed,unnamed,unnamed,unnamed,unnamed,unnamed,unnamed,unnamed,unnamed,unnamed,unnamed,unnamed,unnamed,unnamed,unnamed,unnamed,unnamed,unnamed	CTGF,EDN1,EDN2,RGS2,RYR2,TACR3,TGFB2,TPM1
GO Biological Process	GO:0045778	positive regulation of ossification	129	6.34908e-10	8.2011e-06	6.35744e-08	2.41288	25.6955	62	0.0155636	0.037553	28	7.28835e-08	0.000941437	3.36227e-05	3.35309	7.15759	24	82	0.0146431	0.292683	unnamed,unnamed,unnamed,unnamed,unnamed,unnamed,unnamed,unnamed,unnamed,unnamed,unnamed,unnamed,unnamed,unnamed,unnamed,unnamed,unnamed,unnamed,unnamed,unnamed,unnamed,unnamed,unnamed,unnamed,unnamed,unnamed,unnamed,unnamed,unnamed,unnamed,unnamed,unnamed,unnamed,unnamed,unnamed,unnamed,unnamed,unnamed,unnamed,unnamed,unnamed,unnamed,unnamed,unnamed,unnamed,unnamed,unnamed,unnamed,unnamed,unnamed…	ADRB2,ANO6,BMP4,BMP7,BMPR1B,CEBPA,CEBPD,DDR2,GLI3,HGF,ID4,IL6,IL6ST,JAG1,KL,MEF2C,SLC8A1,SMAD5,SOX11,SUCO,TGFB2,TGFB3,TP63,WNT5A
GO Biological Process	GO:1902337	regulation of apoptotic process involved in morphogenesis	130	6.66791e-10	8.61294e-06	6.62534e-08	7.78506	2.05522	16	0.00124483	0.0096911	1438	0.0499868	1	0.449012	3.43691	0.872876	3	10	0.00183038	0.3	unnamed,unnamed,unnamed,unnamed,unnamed,unnamed,unnamed,unnamed,unnamed,unnamed,unnamed,unnamed,unnamed,unnamed,unnamed,unnamed	BMP7,PAX8,TGFB2
GO Biological Process	GO:0001942	hair follicle development	131	6.73841e-10	8.704e-06	6.64428e-08	2.78533	17.2331	48	0.010438	0.0290733	3262	0.184265	1	0.729661	1.41243	6.372	9	73	0.00549115	0.123288	unnamed,unnamed,unnamed,unnamed,unnamed,unnamed,unnamed,unnamed,unnamed,unnamed,unnamed,unnamed,unnamed,unnamed,unnamed,unnamed,unnamed,unnamed,unnamed,unnamed,unnamed,unnamed,unnamed,unnamed,unnamed,unnamed,unnamed,unnamed,unnamed,unnamed,unnamed,unnamed,unnamed,unnamed,unnamed,unnamed,unnamed,unnamed,unnamed,unnamed,unnamed,unnamed,unnamed,unnamed,unnamed,unnamed,unnamed,unnamed	CD109,EGFR,INHBA,LGR4,RBPJ,SHH,SOX9,TGFB2,TP63
GO Biological Process	GO:0040017	positive regulation of locomotion	132	6.8781e-10	8.88444e-06	6.73064e-08	1.66953	92.8407	155	0.056233	0.0938825	35	1.00946e-07	0.00130392	3.72548e-05	1.85252	41.0252	76	470	0.0463697	0.161702	unnamed,unnamed,unnamed,unnamed,unnamed,unnamed,unnamed,unnamed,unnamed,unnamed,unnamed,unnamed,unnamed,unnamed,unnamed,unnamed,unnamed,unnamed,unnamed,unnamed,unnamed,unnamed,unnamed,unnamed,unnamed,unnamed,unnamed,unnamed,unnamed,unnamed,unnamed,unnamed,unnamed,unnamed,unnamed,unnamed,unnamed,unnamed,unnamed,unnamed,unnamed,unnamed,unnamed,unnamed,unnamed,unnamed,unnamed,unnamed,unnamed,unnamed…	ANO6,ANXA3,APP,ARHGEF7,ARTN,BMP4,BMP7,CAMK1D,CAV2,CCL20,CCR7,CRK,CXCL1,CXCL2,CXCL8,DAB2,DDR2,EDN1,EDN2,EGFR,ETS1,F2RL1,F3,FADD,FBXO31,FGF1,FN1,HAS2,HDAC4,HDAC9,HGF,HIF1A,HMGB1,IL6,IQGAP1,IRS2,ITGA3,ITGA5,JUN,LAMC2,LYN,MCAM,MIA3,MYO1C,NFE2L2,PC,PF4,PIK3R1,PLAU,PLPP3,PRKCA,PTK2,RHOB,RREB1,RTN4,SCARB1,SCG2,SEMA3C,SLC8A1,SMURF2,SOD2,SOX9,SPAG9,SPRY2,SSH1,TACR3,TGFB2,THBS1,TIAM1,TMSB4X,TNFSF14,TNFSF18…
GO Biological Process	GO:1903708	positive regulation of hemopoiesis	133	7.79707e-10	1.00715e-05	7.57254e-08	2.22841	32.31	72	0.01957	0.0436099	78	1.84136e-06	0.0237849	0.000304934	2.36071	14.4025	34	165	0.0207444	0.206061	unnamed,unnamed,unnamed,unnamed,unnamed,unnamed,unnamed,unnamed,unnamed,unnamed,unnamed,unnamed,unnamed,unnamed,unnamed,unnamed,unnamed,unnamed,unnamed,unnamed,unnamed,unnamed,unnamed,unnamed,unnamed,unnamed,unnamed,unnamed,unnamed,unnamed,unnamed,unnamed,unnamed,unnamed,unnamed,unnamed,unnamed,unnamed,unnamed,unnamed,unnamed,unnamed,unnamed,unnamed,unnamed,unnamed,unnamed,unnamed,unnamed,unnamed…	AP3B1,AXL,CASP8,CD46,CD83,CREB1,DUSP10,ETS1,FADD,GLI3,HIF1A,HMGB1,IL12B,IL6,INHBA,ITPKB,JAG1,JUN,LIF,PF4,PPARGC1B,PRDM1,PRKCA,RARA,RASGRP1,RIPK2,RUNX1,SHH,SOCS1,STAT5B,TMEM64,TNFSF4,ZFP36L1,ZMIZ1
GO Biological Process	GO:0002860	positive regulation of natural killer cell mediated cytotoxicity directed against tumor cell target	134	7.80288e-10	1.0079e-05	7.52163e-08	10.5095	1.23697	13	0.000749225	0.00787402	2412	0.119103	1	0.637835	3.27325	0.611013	2	7	0.00122026	0.285714	unnamed,unnamed,unnamed,unnamed,unnamed,unnamed,unnamed,unnamed,unnamed,unnamed,unnamed,unnamed,unnamed	CRTAM,IL12B
GO Biological Process	GO:0010035	response to inorganic substance	135	8.41506e-10	1.08697e-05	8.05166e-08	1.77828	70.855	126	0.0429164	0.0763174	154	2.34985e-05	0.30353	0.00197098	1.65029	41.8108	69	479	0.0420988	0.14405	unnamed,unnamed,unnamed,unnamed,unnamed,unnamed,unnamed,unnamed,unnamed,unnamed,unnamed,unnamed,unnamed,unnamed,unnamed,unnamed,unnamed,unnamed,unnamed,unnamed,unnamed,unnamed,unnamed,unnamed,unnamed,unnamed,unnamed,unnamed,unnamed,unnamed,unnamed,unnamed,unnamed,unnamed,unnamed,unnamed,unnamed,unnamed,unnamed,unnamed,unnamed,unnamed,unnamed,unnamed,unnamed,unnamed,unnamed,unnamed,unnamed,unnamed…	ABCC2,ACTA1,ADNP,ALOX5AP,APP,AQP9,AREG,ATP2B4,AXL,CACYBP,CASP8,CAT,CCND1,CCR7,CD9,CEBPA,CLIC4,CPNE7,CREB1,CRK,DPEP1,EDN1,EGFR,ETS1,FANCC,FOSB,FOSL1,GCLC,GIP,GLRX2,HAAO,HIF1A,IL6,IQGAP1,ITPKB,JUN,KCNH1,KCNMA1,KCNMB2,KLF2,MAP3K5,MB,MEF2C,MT2A,MTR,MYOG,NEDD4,NFE2L2,NLGN1,PARP1,PEF1,PLEKHA1,PPP1R15B,PRKCD,RHOB,RYR2,RYR3,SCGB1A1,SHH,SLC30A1,SLC30A5,SLC6A1,SLC8A1,SOD2,SPIDR,THBS1,TNFRSF11B,TNFSF4,WNT5A
GO Biological Process	GO:0072174	metanephric tubule formation	136	8.4784e-10	1.09515e-05	8.05261e-08	8.38023	1.78993	15	0.00108415	0.0090854	2158	0.0901504	1	0.539607	3.81879	0.523726	2	6	0.00122026	0.333333	unnamed,unnamed,unnamed,unnamed,unnamed,unnamed,unnamed,unnamed,unnamed,unnamed,unnamed,unnamed,unnamed,unnamed,unnamed	PAX8,SOX9
GO Biological Process	GO:0002837	regulation of immune response to tumor cell	137	8.83903e-10	1.14174e-05	8.33385e-08	9.25414	1.51284	14	0.000916315	0.00847971	1756	0.0804627	1	0.591878	2.86409	1.04745	3	12	0.00183038	0.25	unnamed,unnamed,unnamed,unnamed,unnamed,unnamed,unnamed,unnamed,unnamed,unnamed,unnamed,unnamed,unnamed,unnamed	CRTAM,HMGB1,IL12B
GO Biological Process	GO:0071214	cellular response to abiotic stimulus	138	9.11385e-10	1.17724e-05	8.5307e-08	2.08242	39.8575	83	0.0241414	0.0502726	534	0.00333665	1	0.0807106	1.57733	24.0914	38	276	0.0231849	0.137681	unnamed,unnamed,unnamed,unnamed,unnamed,unnamed,unnamed,unnamed,unnamed,unnamed,unnamed,unnamed,unnamed,unnamed,unnamed,unnamed,unnamed,unnamed,unnamed,unnamed,unnamed,unnamed,unnamed,unnamed,unnamed,unnamed,unnamed,unnamed,unnamed,unnamed,unnamed,unnamed,unnamed,unnamed,unnamed,unnamed,unnamed,unnamed,unnamed,unnamed,unnamed,unnamed,unnamed,unnamed,unnamed,unnamed,unnamed,unnamed,unnamed,unnamed…	ADSS,BAG3,BCL10,BCL2L1,CAB39,CASP8,EGFR,ERRFI1,FADD,GCLC,HDAC4,INTS7,KCNJ2,MAP3K1,MMP7,MYC,MYOG,N4BP1,NEDD4,NUCKS1,PDE6A,PIK3R1,PTGER4,RCSD1,RHOB,RPE65,SLC38A2,SOX9,SPIDR,TANK,TNFRSF1A,TNFRSF8,TNFSF14,TP63,USP47,WRN,XPC,ZFP36L1
GO Biological Process	GO:0038065	collagen-activated signaling pathway	139	9.38127e-10	1.21178e-05	8.71783e-08	7.59847	2.10569	16	0.0012754	0.0096911	1603	0.0643916	1	0.518869	3.12447	0.960164	3	11	0.00183038	0.272727	unnamed,unnamed,unnamed,unnamed,unnamed,unnamed,unnamed,unnamed,unnamed,unnamed,unnamed,unnamed,unnamed,unnamed,unnamed,unnamed	COL4A2,DDR2,UBASH3B
GO Biological Process	GO:0002369	T cell cytokine production	140	1.09124e-09	1.40956e-05	1.00683e-07	8.22308	1.82414	15	0.00110487	0.0090854	882	0.0161784	1	0.236934	3.81879	1.04745	4	12	0.00244051	0.333333	unnamed,unnamed,unnamed,unnamed,unnamed,unnamed,unnamed,unnamed,unnamed,unnamed,unnamed,unnamed,unnamed,unnamed,unnamed	CD55,DENND1B,IL12B,IL31RA
GO Biological Process	GO:0003289	atrial septum primum morphogenesis	141	1.11046e-09	1.43438e-05	1.01729e-07	8.2123	1.82653	15	0.00110632	0.0090854	1548	0.0637177	1	0.531681	4.58255	0.436438	2	5	0.00122026	0.4	unnamed,unnamed,unnamed,unnamed,unnamed,unnamed,unnamed,unnamed,unnamed,unnamed,unnamed,unnamed,unnamed,unnamed,unnamed	SOX4,TGFB2
GO Biological Process	GO:0030335	positive regulation of cell migration	142	1.12228e-09	1.44965e-05	1.02088e-07	1.6913	85.7328	145	0.0519278	0.0878256	40	2.54664e-07	0.00328949	8.22373e-05	1.8732	36.8354	69	422	0.0420988	0.163507	unnamed,unnamed,unnamed,unnamed,unnamed,unnamed,unnamed,unnamed,unnamed,unnamed,unnamed,unnamed,unnamed,unnamed,unnamed,unnamed,unnamed,unnamed,unnamed,unnamed,unnamed,unnamed,unnamed,unnamed,unnamed,unnamed,unnamed,unnamed,unnamed,unnamed,unnamed,unnamed,unnamed,unnamed,unnamed,unnamed,unnamed,unnamed,unnamed,unnamed,unnamed,unnamed,unnamed,unnamed,unnamed,unnamed,unnamed,unnamed,unnamed,unnamed…	ANO6,ANXA3,APP,ARHGEF7,BMP4,BMP7,CAMK1D,CCL20,CCR7,CRK,CXCL1,CXCL2,CXCL8,DAB2,DDR2,EDN1,EDN2,EGFR,ETS1,F2RL1,F3,FADD,FBXO31,FGF1,FN1,HAS2,HDAC4,HDAC9,HGF,HIF1A,HMGB1,IL6,IQGAP1,IRS2,ITGA3,ITGA5,JUN,LAMC2,LYN,MCAM,MIA3,MYO1C,NFE2L2,PF4,PIK3R1,PLAU,PLPP3,PRKCA,PTK2,RHOB,RREB1,RTN4,SCARB1,SEMA3C,SLC8A1,SMURF2,SOD2,SOX9,SPAG9,SPRY2,SSH1,TGFB2,THBS1,TIAM1,TMSB4X,TNFSF14,TNFSF18,WNT5A,ZNF703
GO Biological Process	GO:0002839	positive regulation of immune response to tumor cell	143	1.1725e-09	1.51452e-05	1.05911e-07	10.1544	1.28023	13	0.000775427	0.00787402	3203	0.1821	1	0.734369	2.54586	0.785589	2	9	0.00122026	0.222222	unnamed,unnamed,unnamed,unnamed,unnamed,unnamed,unnamed,unnamed,unnamed,unnamed,unnamed,unnamed,unnamed	CRTAM,IL12B
GO Biological Process	GO:0098773	skin epidermis development	144	1.24552e-09	1.60884e-05	1.11725e-07	2.73145	17.5731	48	0.0106439	0.0290733	3346	0.205404	1	0.792947	1.37477	6.54657	9	75	0.00549115	0.12	unnamed,unnamed,unnamed,unnamed,unnamed,unnamed,unnamed,unnamed,unnamed,unnamed,unnamed,unnamed,unnamed,unnamed,unnamed,unnamed,unnamed,unnamed,unnamed,unnamed,unnamed,unnamed,unnamed,unnamed,unnamed,unnamed,unnamed,unnamed,unnamed,unnamed,unnamed,unnamed,unnamed,unnamed,unnamed,unnamed,unnamed,unnamed,unnamed,unnamed,unnamed,unnamed,unnamed,unnamed,unnamed,unnamed,unnamed,unnamed	CD109,EGFR,INHBA,LGR4,RBPJ,SHH,SOX9,TGFB2,TP63
GO Biological Process	GO:0033364	mast cell secretory granule organization	145	1.30343e-09	1.68364e-05	1.16113e-07	26.4604	0.302338	8	0.000183124	0.00484555	2806	0.16696	1	0.768577	5.72819	0.174575	1	2	0.000610128	0.5	unnamed,unnamed,unnamed,unnamed,unnamed,unnamed,unnamed,unnamed	LYST
GO Biological Process	GO:0010862	positive regulation of pathway-restricted SMAD protein phosphorylation	146	1.37091e-09	1.77081e-05	1.21288e-07	3.4383	9.8886	34	0.00598946	0.0205936	987	0.0214829	1	0.281149	2.14807	4.18981	9	48	0.00549115	0.1875	unnamed,unnamed,unnamed,unnamed,unnamed,unnamed,unnamed,unnamed,unnamed,unnamed,unnamed,unnamed,unnamed,unnamed,unnamed,unnamed,unnamed,unnamed,unnamed,unnamed,unnamed,unnamed,unnamed,unnamed,unnamed,unnamed,unnamed,unnamed,unnamed,unnamed,unnamed,unnamed,unnamed,unnamed	BMP3,BMP4,BMP5,BMP7,DAB2,INHBA,LEFTY1,TGFB2,TGFB3
GO Biological Process	GO:0034097	response to cytokine	147	1.37645e-09	1.77796e-05	1.2095e-07	1.55393	124.202	193	0.0752281	0.116899	237	0.000173438	1	0.00945275	1.40022	78.5589	110	900	0.0671141	0.122222	unnamed,unnamed,unnamed,unnamed,unnamed,unnamed,unnamed,unnamed,unnamed,unnamed,unnamed,unnamed,unnamed,unnamed,unnamed,unnamed,unnamed,unnamed,unnamed,unnamed,unnamed,unnamed,unnamed,unnamed,unnamed,unnamed,unnamed,unnamed,unnamed,unnamed,unnamed,unnamed,unnamed,unnamed,unnamed,unnamed,unnamed,unnamed,unnamed,unnamed,unnamed,unnamed,unnamed,unnamed,unnamed,unnamed,unnamed,unnamed,unnamed,unnamed…	ABCC2,AFF3,ANXA2,AQP4,ARF1,AXL,BCL2L1,BIRC2,CACYBP,CASP8,CCL17,CCL20,CCL22,CCR7,CD44,CD70,CEBPA,CLCF1,CREB1,CX3CL1,CXCL1,CXCL2,CXCL8,CXCR4,DCN,DHX9,EDARADD,EDN1,EDN2,EPRS,EREG,ETS1,F3,FOSL1,FOXA2,FYN,GCLC,GPR17,HAS2,HDAC4,HIF1A,HNRNPU,IFNLR1,IL12B,IL31RA,IL6,IL6ST,INA,IRAK2,IRF2,IRF6,IRS2,JAK1,JUN,KDM5B,KLF2,KLHL20,KRAS,KYNU,LIFR,LIMS1,LRRC4C,LRTM1,MAP3K5,MAT2A,MPC1,MRC1,MRPL15,MST1R,MT2A,NFE2L2,…
GO Biological Process	GO:0098602	single organism cell adhesion	148	1.38685e-09	1.7914e-05	1.2104e-07	1.75854	72.2191	127	0.0437427	0.0769231	258	0.000263988	1	0.0132168	1.61564	34.0422	55	390	0.033557	0.141026	unnamed,unnamed,unnamed,unnamed,unnamed,unnamed,unnamed,unnamed,unnamed,unnamed,unnamed,unnamed,unnamed,unnamed,unnamed,unnamed,unnamed,unnamed,unnamed,unnamed,unnamed,unnamed,unnamed,unnamed,unnamed,unnamed,unnamed,unnamed,unnamed,unnamed,unnamed,unnamed,unnamed,unnamed,unnamed,unnamed,unnamed,unnamed,unnamed,unnamed,unnamed,unnamed,unnamed,unnamed,unnamed,unnamed,unnamed,unnamed,unnamed,unnamed…	ANTXR1,AXL,BCL11B,BMP5,BMP7,CASP8,CCR7,CD44,CDK6,CSRP1,CTPS1,CYP26B1,DNAJB6,DOCK2,F2RL1,FADD,FN1,FYN,GLI3,HMGB1,IL12B,IL6,ITGA5,ITPKB,KIF14,LAMC1,NCK2,NEDD4,NINJ2,NLGN1,NT5E,PAX1,PEAK1,PLPP3,PTGER4,PTPRU,RAG2,RC3H1,RIPK2,SATB1,SHH,SOX4,SP3,SRGAP2,STAT5B,TCF7,TGFB2,TNFSF14,TNFSF18,TNFSF4,UBASH3B,VAMP3,WNT3A,ZFP36L1,ZFP36L2
GO Biological Process	GO:0072655	establishment of protein localization to mitochondrion	149	1.48845e-09	1.92264e-05	1.29036e-07	3.78387	7.9284	30	0.00480218	0.0181708	7568	0.943414	1	1	0.505428	5.93556	3	68	0.00183038	0.0441177	unnamed,unnamed,unnamed,unnamed,unnamed,unnamed,unnamed,unnamed,unnamed,unnamed,unnamed,unnamed,unnamed,unnamed,unnamed,unnamed,unnamed,unnamed,unnamed,unnamed,unnamed,unnamed,unnamed,unnamed,unnamed,unnamed,unnamed,unnamed,unnamed,unnamed	PMAIP1,TIMM17A,TOMM20
GO Biological Process	GO:0034504	protein localization to nucleus	150	1.48988e-09	1.92447e-05	1.28298e-07	2.25326	30.1785	68	0.0182789	0.0411872	1082	0.0246643	1	0.294445	1.54092	14.9262	23	171	0.014033	0.134503	unnamed,unnamed,unnamed,unnamed,unnamed,unnamed,unnamed,unnamed,unnamed,unnamed,unnamed,unnamed,unnamed,unnamed,unnamed,unnamed,unnamed,unnamed,unnamed,unnamed,unnamed,unnamed,unnamed,unnamed,unnamed,unnamed,unnamed,unnamed,unnamed,unnamed,unnamed,unnamed,unnamed,unnamed,unnamed,unnamed,unnamed,unnamed,unnamed,unnamed,unnamed,unnamed,unnamed,unnamed,unnamed,unnamed,unnamed,unnamed,unnamed,unnamed…	BMP4,BMP7,DNAJB6,FYB1,HES1,HNRNPU,IPO9,JUN,KPNA7,NUP153,PIK3R1,PRICKLE1,RERE,SHH,SKP1,SOX9,SYNE1,TGFB2,TOB1,TOR1AIP1,TOR1AIP2,TPR,TRPS1
GO Biological Process	GO:0072243	metanephric nephron epithelium development	151	1.64023e-09	2.11868e-05	1.4031e-07	4.79788	4.79378	23	0.00290356	0.0139309	895	0.0164521	1	0.237443	3.18233	1.57118	5	18	0.00305064	0.277778	unnamed,unnamed,unnamed,unnamed,unnamed,unnamed,unnamed,unnamed,unnamed,unnamed,unnamed,unnamed,unnamed,unnamed,unnamed,unnamed,unnamed,unnamed,unnamed,unnamed,unnamed,unnamed,unnamed	HES1,LGR4,NPHS2,PAX8,SOX9
GO Biological Process	GO:0010634	positive regulation of epithelial cell migration	152	1.64024e-09	2.11869e-05	1.39388e-07	2.23221	30.9111	69	0.0187226	0.0417928	283	0.000353496	1	0.0161347	2.19165	10.0381	22	115	0.0134228	0.191304	unnamed,unnamed,unnamed,unnamed,unnamed,unnamed,unnamed,unnamed,unnamed,unnamed,unnamed,unnamed,unnamed,unnamed,unnamed,unnamed,unnamed,unnamed,unnamed,unnamed,unnamed,unnamed,unnamed,unnamed,unnamed,unnamed,unnamed,unnamed,unnamed,unnamed,unnamed,unnamed,unnamed,unnamed,unnamed,unnamed,unnamed,unnamed,unnamed,unnamed,unnamed,unnamed,unnamed,unnamed,unnamed,unnamed,unnamed,unnamed,unnamed,unnamed…	ANXA3,BMP4,EDN1,ETS1,FGF1,HAS2,HDAC9,HIF1A,ITGA3,JUN,NFE2L2,PLPP3,PRKCA,RHOB,RREB1,RTN4,SCARB1,SOX9,TGFB2,THBS1,TMSB4X,WNT5A
GO Biological Process	GO:0048820	hair follicle maturation	153	1.68314e-09	2.17412e-05	1.42099e-07	8.79199	1.59236	14	0.000964481	0.00847971	3203	0.1821	1	0.734369	2.54586	0.785589	2	9	0.00122026	0.222222	unnamed,unnamed,unnamed,unnamed,unnamed,unnamed,unnamed,unnamed,unnamed,unnamed,unnamed,unnamed,unnamed,unnamed	RBPJ,TGFB2
GO Biological Process	GO:0045933	positive regulation of muscle contraction	154	1.68591e-09	2.17769e-05	1.41409e-07	3.48793	9.4612	33	0.00573059	0.0199879	1372	0.0437583	1	0.411972	1.99241	4.01523	8	46	0.00488102	0.173913	unnamed,unnamed,unnamed,unnamed,unnamed,unnamed,unnamed,unnamed,unnamed,unnamed,unnamed,unnamed,unnamed,unnamed,unnamed,unnamed,unnamed,unnamed,unnamed,unnamed,unnamed,unnamed,unnamed,unnamed,unnamed,unnamed,unnamed,unnamed,unnamed,unnamed,unnamed,unnamed,unnamed	ADRA1B,CHRM3,CTGF,EDN1,EDN2,ENO1,RGS2,TACR3
GO Biological Process	GO:0032966	negative regulation of collagen biosynthetic process	155	1.8684e-09	2.41342e-05	1.55704e-07	12.9447	0.849768	11	0.000514699	0.00666263	917	0.0177678	1	0.250281	4.90988	0.611013	3	7	0.00183038	0.428571	unnamed,unnamed,unnamed,unnamed,unnamed,unnamed,unnamed,unnamed,unnamed,unnamed,unnamed	ERRFI1,IL6,PPARG
GO Biological Process	GO:2000318	positive regulation of T-helper 17 type immune response	156	1.8856e-09	2.43563e-05	1.5613e-07	9.75382	1.33281	13	0.000807275	0.00787402	2412	0.119103	1	0.637835	3.27325	0.611013	2	7	0.00122026	0.285714	unnamed,unnamed,unnamed,unnamed,unnamed,unnamed,unnamed,unnamed,unnamed,unnamed,unnamed,unnamed,unnamed	IL12B,PRKCQ
GO Biological Process	GO:1901203	positive regulation of extracellular matrix assembly	157	1.91238e-09	2.47023e-05	1.57339e-07	6.67808	2.54564	17	0.00154188	0.0102968	3203	0.1821	1	0.734369	2.54586	0.785589	2	9	0.00122026	0.222222	unnamed,unnamed,unnamed,unnamed,unnamed,unnamed,unnamed,unnamed,unnamed,unnamed,unnamed,unnamed,unnamed,unnamed,unnamed,unnamed,unnamed	PHLDB2,SOX9
GO Biological Process	GO:0033993	response to lipid	158	1.99401e-09	2.57566e-05	1.63016e-07	1.50113	144.558	217	0.0875578	0.131436	41	2.56839e-07	0.00331759	8.09168e-05	1.59537	72.7106	116	833	0.0707749	0.139256	unnamed,unnamed,unnamed,unnamed,unnamed,unnamed,unnamed,unnamed,unnamed,unnamed,unnamed,unnamed,unnamed,unnamed,unnamed,unnamed,unnamed,unnamed,unnamed,unnamed,unnamed,unnamed,unnamed,unnamed,unnamed,unnamed,unnamed,unnamed,unnamed,unnamed,unnamed,unnamed,unnamed,unnamed,unnamed,unnamed,unnamed,unnamed,unnamed,unnamed,unnamed,unnamed,unnamed,unnamed,unnamed,unnamed,unnamed,unnamed,unnamed,unnamed…	ABCC2,ACTA1,ANXA3,AREG,AXL,BCR,BMP4,BMP7,BRINP3,CASP8,CAT,CBL,CCL20,CCND1,CCR7,CDC73,CDK19,CDK6,CMPK2,CNR2,CREB1,CTGF,CXCL1,CXCL2,CXCL8,CYP26B1,DCN,DUSP10,EDN1,EFNA5,EGFR,EPHA3,EPHX1,ERRFI1,ESR1,ESRRG,ETS1,FASLG,FHL2,FOSB,FOSL1,GIP,GNG12,GNG2,GNPAT,HDAC5,HEY1,HMGB1,HNRNPU,IGF2R,IL12B,IL6,INHBA,INSIG2,IRAK2,JUN,KRAS,LDLR,LYN,MEF2C,MGST2,MRC1,MYOG,NEDD4,NR1D2,NR2C1,NR2C2,NR2E1,NR2E3,NR3C1,NR5A2,PAP…
GO Biological Process	GO:0061384	heart trabecula morphogenesis	159	2.17386e-09	2.80797e-05	1.76602e-07	3.82615	7.57943	29	0.00459081	0.0175651	317	0.000464612	1	0.0189318	3.36952	2.96778	10	34	0.00610128	0.294118	unnamed,unnamed,unnamed,unnamed,unnamed,unnamed,unnamed,unnamed,unnamed,unnamed,unnamed,unnamed,unnamed,unnamed,unnamed,unnamed,unnamed,unnamed,unnamed,unnamed,unnamed,unnamed,unnamed,unnamed,unnamed,unnamed,unnamed,unnamed,unnamed	ADGRG6,BMP5,BMP7,FHL2,HEY1,NOG,NRG1,RBPJ,TGFB2,TGFBR3
GO Biological Process	GO:1903706	regulation of hemopoiesis	160	2.22691e-09	2.87649e-05	1.79781e-07	1.77242	68.2684	121	0.0413497	0.0732889	401	0.00107257	1	0.0345496	1.50673	38.4939	58	441	0.0353874	0.131519	unnamed,unnamed,unnamed,unnamed,unnamed,unnamed,unnamed,unnamed,unnamed,unnamed,unnamed,unnamed,unnamed,unnamed,unnamed,unnamed,unnamed,unnamed,unnamed,unnamed,unnamed,unnamed,unnamed,unnamed,unnamed,unnamed,unnamed,unnamed,unnamed,unnamed,unnamed,unnamed,unnamed,unnamed,unnamed,unnamed,unnamed,unnamed,unnamed,unnamed,unnamed,unnamed,unnamed,unnamed,unnamed,unnamed,unnamed,unnamed,unnamed,unnamed…	AP3B1,AXL,BMP4,CASP8,CD46,CD83,CDC73,CDK6,CREB1,CYP26B1,DUSP10,ETS1,FADD,FSHR,GLI3,H3F3A,HES1,HIF1A,HMGB1,IL12B,IL6,INHBA,ITPKB,JAG1,JUN,KMT2E,LIF,LYN,MEF2C,MYC,NFATC2,NFE2L2,PF4,PIK3R1,PPARGC1B,PRDM1,PRKCA,PRKCQ,RARA,RASGRP1,RBBP5,RC3H1,RIPK2,RUNX1,SHH,SIGLEC15,SOCS1,SOX13,STAT5B,THBS1,TMEM64,TNFSF18,TNFSF4,UBASH3B,ZFP36,ZFP36L1,ZFP36L2,ZMIZ1
GO Biological Process	GO:0042633	hair cycle	161	2.32067e-09	2.99762e-05	1.86187e-07	2.64525	18.5238	49	0.0112197	0.029679	3936	0.258708	1	0.849016	1.27293	7.85589	10	90	0.00610128	0.111111	unnamed,unnamed,unnamed,unnamed,unnamed,unnamed,unnamed,unnamed,unnamed,unnamed,unnamed,unnamed,unnamed,unnamed,unnamed,unnamed,unnamed,unnamed,unnamed,unnamed,unnamed,unnamed,unnamed,unnamed,unnamed,unnamed,unnamed,unnamed,unnamed,unnamed,unnamed,unnamed,unnamed,unnamed,unnamed,unnamed,unnamed,unnamed,unnamed,unnamed,unnamed,unnamed,unnamed,unnamed,unnamed,unnamed,unnamed,unnamed,unnamed	CD109,EGFR,INHBA,LGR4,RBPJ,SHH,SNRPE,SOX9,TGFB2,TP63
GO Biological Process	GO:0022405	hair cycle process	162	2.33208e-09	3.01235e-05	1.85947e-07	2.67695	17.9309	48	0.0108606	0.0290733	3446	0.216329	1	0.810889	1.35668	6.63386	9	76	0.00549115	0.118421	unnamed,unnamed,unnamed,unnamed,unnamed,unnamed,unnamed,unnamed,unnamed,unnamed,unnamed,unnamed,unnamed,unnamed,unnamed,unnamed,unnamed,unnamed,unnamed,unnamed,unnamed,unnamed,unnamed,unnamed,unnamed,unnamed,unnamed,unnamed,unnamed,unnamed,unnamed,unnamed,unnamed,unnamed,unnamed,unnamed,unnamed,unnamed,unnamed,unnamed,unnamed,unnamed,unnamed,unnamed,unnamed,unnamed,unnamed,unnamed	CD109,EGFR,INHBA,LGR4,RBPJ,SHH,SOX9,TGFB2,TP63
GO Biological Process	GO:0003274	endocardial cushion fusion	163	2.34463e-09	3.02856e-05	1.85801e-07	9.5749	1.35772	13	0.00082236	0.00787402	3539	0.239682	1	0.874816	3.81879	0.261863	1	3	0.000610128	0.333333	unnamed,unnamed,unnamed,unnamed,unnamed,unnamed,unnamed,unnamed,unnamed,unnamed,unnamed,unnamed,unnamed	TGFB2
GO Biological Process	GO:0048246	macrophage chemotaxis	164	2.37075e-09	3.0623e-05	1.86725e-07	7.75593	1.934	15	0.00117141	0.0090854	4407	0.315747	1	0.92546	1.76252	1.13474	2	13	0.00122026	0.153846	unnamed,unnamed,unnamed,unnamed,unnamed,unnamed,unnamed,unnamed,unnamed,unnamed,unnamed,unnamed,unnamed,unnamed,unnamed	CX3CL1,EDN2
GO Biological Process	GO:0002858	regulation of natural killer cell mediated cytotoxicity directed against tumor cell target	165	2.45822e-09	3.17528e-05	1.92441e-07	9.53644	1.36319	13	0.000825677	0.00787402	3203	0.1821	1	0.734369	2.54586	0.785589	2	9	0.00122026	0.222222	unnamed,unnamed,unnamed,unnamed,unnamed,unnamed,unnamed,unnamed,unnamed,unnamed,unnamed,unnamed,unnamed	CRTAM,IL12B
GO Biological Process	GO:0045987	positive regulation of smooth muscle contraction	166	2.48325e-09	3.20761e-05	1.9323e-07	3.80289	7.62578	29	0.00461889	0.0175651	2617	0.142263	1	0.702183	1.79006	2.7932	5	32	0.00305064	0.15625	unnamed,unnamed,unnamed,unnamed,unnamed,unnamed,unnamed,unnamed,unnamed,unnamed,unnamed,unnamed,unnamed,unnamed,unnamed,unnamed,unnamed,unnamed,unnamed,unnamed,unnamed,unnamed,unnamed,unnamed,unnamed,unnamed,unnamed,unnamed,unnamed	ADRA1B,CHRM3,EDN1,EDN2,TACR3
GO Biological Process	GO:0006839	mitochondrial transport	167	2.49733e-09	3.2258e-05	1.93162e-07	2.36408	25.3798	60	0.0153724	0.0363416	7235	0.843234	1	1	0.814889	20.8618	17	239	0.0103722	0.0711297	unnamed,unnamed,unnamed,unnamed,unnamed,unnamed,unnamed,unnamed,unnamed,unnamed,unnamed,unnamed,unnamed,unnamed,unnamed,unnamed,unnamed,unnamed,unnamed,unnamed,unnamed,unnamed,unnamed,unnamed,unnamed,unnamed,unnamed,unnamed,unnamed,unnamed,unnamed,unnamed,unnamed,unnamed,unnamed,unnamed,unnamed,unnamed,unnamed,unnamed,unnamed,unnamed,unnamed,unnamed,unnamed,unnamed,unnamed,unnamed,unnamed,unnamed…	ATP5G2,BCL2L1,CASP8,MPC1,MPC2,MTRNR2L5,OPA1,PMAIP1,SLC25A18,STARD3,TFDP2,TIMM17A,TOMM20,TP53BP2,TP63,VDAC1,YWHAQ
GO Biological Process	GO:0090331	negative regulation of platelet aggregation	168	2.55478e-09	3.30001e-05	1.96429e-07	7.71216	1.94498	15	0.00117806	0.0090854	795	0.0115738	1	0.188048	4.16596	0.960164	4	11	0.00244051	0.363636	unnamed,unnamed,unnamed,unnamed,unnamed,unnamed,unnamed,unnamed,unnamed,unnamed,unnamed,unnamed,unnamed,unnamed,unnamed	ADAMTS18,CD9,PRKCD,UBASH3B
GO Biological Process	GO:0072207	metanephric epithelium development	169	2.57234e-09	3.32269e-05	1.96609e-07	4.49315	5.34146	24	0.00323529	0.0145366	668	0.00755395	1	0.146069	3.27325	1.83304	6	21	0.00366077	0.285714	unnamed,unnamed,unnamed,unnamed,unnamed,unnamed,unnamed,unnamed,unnamed,unnamed,unnamed,unnamed,unnamed,unnamed,unnamed,unnamed,unnamed,unnamed,unnamed,unnamed,unnamed,unnamed,unnamed,unnamed	HES1,LGR4,NPHS2,PAX8,SOX9,WT1
GO Biological Process	GO:0003057	regulation of the force of heart contraction by chemical signal	170	2.59801e-09	3.35585e-05	1.97403e-07	10.7904	1.11209	12	0.000673588	0.00726832	5002	0.421943	1	1	1.9094	0.523726	1	6	0.000610128	0.166667	unnamed,unnamed,unnamed,unnamed,unnamed,unnamed,unnamed,unnamed,unnamed,unnamed,unnamed,unnamed	EDN2
GO Biological Process	GO:0003284	septum primum development	171	2.72235e-09	3.51646e-05	2.05641e-07	7.67514	1.95436	15	0.00118374	0.0090854	2158	0.0901504	1	0.539607	3.81879	0.523726	2	6	0.00122026	0.333333	unnamed,unnamed,unnamed,unnamed,unnamed,unnamed,unnamed,unnamed,unnamed,unnamed,unnamed,unnamed,unnamed,unnamed,unnamed	SOX4,TGFB2
GO Biological Process	GO:0072034	renal vesicle induction	172	2.92394e-09	3.77685e-05	2.19584e-07	9.39658	1.38348	13	0.000837967	0.00787402	3539	0.239682	1	0.874816	3.81879	0.261863	1	3	0.000610128	0.333333	unnamed,unnamed,unnamed,unnamed,unnamed,unnamed,unnamed,unnamed,unnamed,unnamed,unnamed,unnamed,unnamed	SOX9
GO Biological Process	GO:0060018	astrocyte fate commitment	173	2.94055e-09	3.79831e-05	2.19556e-07	9.39204	1.38415	13	0.000838371	0.00787402	4153	0.306059	1	0.95193	2.86409	0.349151	1	4	0.000610128	0.25	unnamed,unnamed,unnamed,unnamed,unnamed,unnamed,unnamed,unnamed,unnamed,unnamed,unnamed,unnamed,unnamed	SOX9
GO Biological Process	GO:0010713	negative regulation of collagen metabolic process	174	3.10597e-09	4.01198e-05	2.30573e-07	12.3162	0.893135	11	0.000540966	0.00666263	1105	0.0266057	1	0.31101	4.29614	0.698301	3	8	0.00183038	0.375	unnamed,unnamed,unnamed,unnamed,unnamed,unnamed,unnamed,unnamed,unnamed,unnamed,unnamed	ERRFI1,IL6,PPARG
GO Biological Process	GO:0048745	smooth muscle tissue development	175	3.26477e-09	4.2171e-05	2.40977e-07	3.98875	6.76904	27	0.00409996	0.0163537	2222	0.0909335	1	0.528618	2.29128	1.74575	4	20	0.00244051	0.2	unnamed,unnamed,unnamed,unnamed,unnamed,unnamed,unnamed,unnamed,unnamed,unnamed,unnamed,unnamed,unnamed,unnamed,unnamed,unnamed,unnamed,unnamed,unnamed,unnamed,unnamed,unnamed,unnamed,unnamed,unnamed,unnamed,unnamed	BMP4,SOX9,TIPARP,TP63
GO Biological Process	GO:0060326	cell chemotaxis	176	3.32561e-09	4.29569e-05	2.44073e-07	2.2717	28.1727	64	0.017064	0.0387644	1161	0.0289254	1	0.321816	1.50248	15.9736	24	183	0.0146431	0.131148	unnamed,unnamed,unnamed,unnamed,unnamed,unnamed,unnamed,unnamed,unnamed,unnamed,unnamed,unnamed,unnamed,unnamed,unnamed,unnamed,unnamed,unnamed,unnamed,unnamed,unnamed,unnamed,unnamed,unnamed,unnamed,unnamed,unnamed,unnamed,unnamed,unnamed,unnamed,unnamed,unnamed,unnamed,unnamed,unnamed,unnamed,unnamed,unnamed,unnamed,unnamed,unnamed,unnamed,unnamed,unnamed,unnamed,unnamed,unnamed,unnamed,unnamed…	AGTR1,ANO6,CCL17,CCL20,CCL22,CCR7,CNR2,CX3CL1,CXCL1,CXCL2,CXCL8,CXCR4,EDN2,HGF,HMGB1,HRH1,IL6,LYST,PF4,PRKCD,PRKCQ,SCG2,TGFB2,VAV3
GO Biological Process	GO:2000147	positive regulation of cell motility	177	3.36639e-09	4.34837e-05	2.45671e-07	1.65871	88.0204	146	0.0533134	0.0884313	45	2.87603e-07	0.00371497	8.2555e-05	1.84864	38.4066	71	440	0.0433191	0.161364	unnamed,unnamed,unnamed,unnamed,unnamed,unnamed,unnamed,unnamed,unnamed,unnamed,unnamed,unnamed,unnamed,unnamed,unnamed,unnamed,unnamed,unnamed,unnamed,unnamed,unnamed,unnamed,unnamed,unnamed,unnamed,unnamed,unnamed,unnamed,unnamed,unnamed,unnamed,unnamed,unnamed,unnamed,unnamed,unnamed,unnamed,unnamed,unnamed,unnamed,unnamed,unnamed,unnamed,unnamed,unnamed,unnamed,unnamed,unnamed,unnamed,unnamed…	ANO6,ANXA3,APP,ARHGEF7,BMP4,BMP7,CAMK1D,CCL20,CCR7,CRK,CXCL1,CXCL2,CXCL8,DAB2,DDR2,EDN1,EDN2,EGFR,ETS1,F2RL1,F3,FADD,FBXO31,FGF1,FN1,HAS2,HDAC4,HDAC9,HGF,HIF1A,HMGB1,IL6,IQGAP1,IRS2,ITGA3,ITGA5,JUN,LAMC2,LYN,MCAM,MIA3,MYO1C,NFE2L2,PF4,PIK3R1,PLAU,PLPP3,PRKCA,PTK2,RHOB,RREB1,RTN4,SCARB1,SEMA3C,SLC8A1,SMURF2,SOD2,SOX9,SPAG9,SPRY2,SSH1,TACR3,TGFB2,THBS1,TIAM1,TMSB4X,TNFSF14,TNFSF18,TWIST1,WNT5A,ZNF7…
GO Biological Process	GO:0022409	positive regulation of cell-cell adhesion	178	3.42122e-09	4.41919e-05	2.48269e-07	1.96532	45.2853	89	0.027429	0.0539067	77	1.80853e-06	0.0233608	0.000303387	2.10034	20.949	44	240	0.0268456	0.183333	unnamed,unnamed,unnamed,unnamed,unnamed,unnamed,unnamed,unnamed,unnamed,unnamed,unnamed,unnamed,unnamed,unnamed,unnamed,unnamed,unnamed,unnamed,unnamed,unnamed,unnamed,unnamed,unnamed,unnamed,unnamed,unnamed,unnamed,unnamed,unnamed,unnamed,unnamed,unnamed,unnamed,unnamed,unnamed,unnamed,unnamed,unnamed,unnamed,unnamed,unnamed,unnamed,unnamed,unnamed,unnamed,unnamed,unnamed,unnamed,unnamed,unnamed…	AP3B1,BCL10,BMP7,CD24,CD247,CD44,CD46,CD47,CD55,CD83,DUSP10,EFNB2,ETS1,FADD,FOXA2,FYN,GLI3,HAS2,HES1,HHLA2,HMGB1,HSPH1,IL12B,IL6,IL6ST,ITPKB,KIF26B,LYN,NCK2,PIK3R1,PLPP3,PRKCQ,RARA,RASGRP1,RIPK2,SHH,SOCS1,STAT5B,TNFSF14,TNFSF4,WNT3A,WNT5A,ZMIZ1,ZP4
GO Biological Process	GO:0070371	ERK1 and ERK2 cascade	179	3.464e-09	4.47444e-05	2.49969e-07	3.9773	6.78852	27	0.00411176	0.0163537	1790	0.0810908	1	0.585167	2.12155	2.35677	5	27	0.00305064	0.185185	unnamed,unnamed,unnamed,unnamed,unnamed,unnamed,unnamed,unnamed,unnamed,unnamed,unnamed,unnamed,unnamed,unnamed,unnamed,unnamed,unnamed,unnamed,unnamed,unnamed,unnamed,unnamed,unnamed,unnamed,unnamed,unnamed,unnamed	MYC,PTGER4,SOX9,ZFP36L1,ZFP36L2
GO Biological Process	GO:0010692	regulation of alkaline phosphatase activity	180	3.48759e-09	4.50492e-05	2.50273e-07	6.4086	2.65268	17	0.00160671	0.0102968	1242	0.0373623	1	0.388574	3.81879	0.785589	3	9	0.00183038	0.333333	unnamed,unnamed,unnamed,unnamed,unnamed,unnamed,unnamed,unnamed,unnamed,unnamed,unnamed,unnamed,unnamed,unnamed,unnamed,unnamed,unnamed	MEF2C,PPARGC1B,TGFB2
GO Biological Process	GO:0014036	neural crest cell fate specification	181	3.74639e-09	4.83921e-05	2.6736e-07	9.19994	1.41305	13	0.000855877	0.00787402	2806	0.16696	1	0.768577	5.72819	0.174575	1	2	0.000610128	0.5	unnamed,unnamed,unnamed,unnamed,unnamed,unnamed,unnamed,unnamed,unnamed,unnamed,unnamed,unnamed,unnamed	SOX9
GO Biological Process	GO:0060037	pharyngeal system development	182	3.79799e-09	4.90587e-05	2.69553e-07	3.72925	7.77636	29	0.00471009	0.0175651	382	0.000926148	1	0.0313169	3.66604	2.18219	8	25	0.00488102	0.32	unnamed,unnamed,unnamed,unnamed,unnamed,unnamed,unnamed,unnamed,unnamed,unnamed,unnamed,unnamed,unnamed,unnamed,unnamed,unnamed,unnamed,unnamed,unnamed,unnamed,unnamed,unnamed,unnamed,unnamed,unnamed,unnamed,unnamed,unnamed,unnamed	BMP4,BMP5,BMP7,ECE1,HES1,NOG,PLXNA2,TGFB2
GO Biological Process	GO:0008283	cell proliferation	183	3.94472e-09	5.09539e-05	2.78437e-07	1.52048	130.88	199	0.0792731	0.120533	24	6.58758e-08	0.000850918	3.54549e-05	1.70412	59.2683	101	679	0.0616229	0.148748	unnamed,unnamed,unnamed,unnamed,unnamed,unnamed,unnamed,unnamed,unnamed,unnamed,unnamed,unnamed,unnamed,unnamed,unnamed,unnamed,unnamed,unnamed,unnamed,unnamed,unnamed,unnamed,unnamed,unnamed,unnamed,unnamed,unnamed,unnamed,unnamed,unnamed,unnamed,unnamed,unnamed,unnamed,unnamed,unnamed,unnamed,unnamed,unnamed,unnamed,unnamed,unnamed,unnamed,unnamed,unnamed,unnamed,unnamed,unnamed,unnamed,unnamed…	ADRA1B,ALK,APPL2,AREG,ARHGEF1,ARID2,ARTN,ASPM,BCL2L1,BLZF1,BMP4,BMP7,CCND1,CD34,CD70,CDK19,CENPF,CHRM3,CTGF,CTPS1,CXCL1,DAB2,DDR2,DOCK2,E2F8,EGFR,EHF,ELN,EMP1,EREG,ERG,ESR1,ETV6,F2RL1,FGF1,FRAT2,FYN,GLI3,GNG2,GPC3,GPC4,GRHL2,H3F3A,HGF,HLCS,HMGA2,HMGB1,ID4,IGFBP3,IGFBP4,IL12B,IL6,IRF2,IRF6,IRS2,ITPKB,KIF14,LGR4,LHX9,LMNTD1,LY86,MDM4,MEF2C,MELK,MXD1,NKX6-1,PAX1,PDK1,PDS5B,PDXK,PRDM1,PRKCD,PRL,PSMG1…
GO Biological Process	GO:0050679	positive regulation of epithelial cell proliferation	184	3.96393e-09	5.12021e-05	2.78272e-07	2.03501	39.8033	81	0.0241086	0.0490612	169	3.54904e-05	0.458429	0.0027126	2.15241	14.4025	31	165	0.018914	0.187879	unnamed,unnamed,unnamed,unnamed,unnamed,unnamed,unnamed,unnamed,unnamed,unnamed,unnamed,unnamed,unnamed,unnamed,unnamed,unnamed,unnamed,unnamed,unnamed,unnamed,unnamed,unnamed,unnamed,unnamed,unnamed,unnamed,unnamed,unnamed,unnamed,unnamed,unnamed,unnamed,unnamed,unnamed,unnamed,unnamed,unnamed,unnamed,unnamed,unnamed,unnamed,unnamed,unnamed,unnamed,unnamed,unnamed,unnamed,unnamed,unnamed,unnamed…	BMP4,BMP5,CAV2,CCND1,EGFR,F3,FGF1,HAS2,HIF1A,IL6,JUN,KDM5B,LAMC1,MYC,MYDGF,NOG,PDCL3,PRKCA,RICTOR,RPTOR,RREB1,RTN4,SCG2,SHH,SOX11,SOX9,TP63,TWIST1,WNT3A,WNT5A,ZNF703
GO Biological Process	GO:0072210	metanephric nephron development	185	4.18987e-09	5.41205e-05	2.92543e-07	3.21667	10.8808	35	0.00659045	0.0211993	200	6.87748e-05	0.888364	0.00444182	3.81879	2.88049	11	33	0.00671141	0.333333	unnamed,unnamed,unnamed,unnamed,unnamed,unnamed,unnamed,unnamed,unnamed,unnamed,unnamed,unnamed,unnamed,unnamed,unnamed,unnamed,unnamed,unnamed,unnamed,unnamed,unnamed,unnamed,unnamed,unnamed,unnamed,unnamed,unnamed,unnamed,unnamed,unnamed,unnamed,unnamed,unnamed,unnamed,unnamed	BMP4,CD34,FMN1,HES1,KIF26B,LGR4,NPHS2,PAX8,SALL1,SOX9,WT1
GO Biological Process	GO:2000319	regulation of T-helper 17 cell differentiation	186	4.2152e-09	5.44477e-05	2.92729e-07	8.16851	1.7139	14	0.0010381	0.00847971	4019	0.282257	1	0.907171	1.9094	1.04745	2	12	0.00122026	0.166667	unnamed,unnamed,unnamed,unnamed,unnamed,unnamed,unnamed,unnamed,unnamed,unnamed,unnamed,unnamed,unnamed,unnamed	IL12B,TNFSF18
GO Biological Process	GO:0019100	male germ-line sex determination	187	4.22949e-09	5.46323e-05	2.92151e-07	9.10506	1.42778	13	0.000864796	0.00787402	2806	0.16696	1	0.768577	5.72819	0.174575	1	2	0.000610128	0.5	unnamed,unnamed,unnamed,unnamed,unnamed,unnamed,unnamed,unnamed,unnamed,unnamed,unnamed,unnamed,unnamed	SOX9
GO Biological Process	GO:0048866	stem cell fate specification	188	4.49025e-09	5.80006e-05	3.08514e-07	8.12704	1.72264	14	0.00104339	0.00847971	1294	0.0405513	1	0.404793	5.72819	0.349151	2	4	0.00122026	0.5	unnamed,unnamed,unnamed,unnamed,unnamed,unnamed,unnamed,unnamed,unnamed,unnamed,unnamed,unnamed,unnamed,unnamed	SOX17,SOX9
GO Biological Process	GO:0001822	kidney development	189	4.57425e-09	5.90856e-05	3.12622e-07	1.74499	69.9145	122	0.0423468	0.0738946	92	3.23079e-06	0.0417322	0.000453611	2.03769	22.0838	45	253	0.0274558	0.177866	unnamed,unnamed,unnamed,unnamed,unnamed,unnamed,unnamed,unnamed,unnamed,unnamed,unnamed,unnamed,unnamed,unnamed,unnamed,unnamed,unnamed,unnamed,unnamed,unnamed,unnamed,unnamed,unnamed,unnamed,unnamed,unnamed,unnamed,unnamed,unnamed,unnamed,unnamed,unnamed,unnamed,unnamed,unnamed,unnamed,unnamed,unnamed,unnamed,unnamed,unnamed,unnamed,unnamed,unnamed,unnamed,unnamed,unnamed,unnamed,unnamed,unnamed…	ADAMTS16,AGTR1,BMP4,BMP7,CAT,CD24,CD34,CENPF,DACT2,DCN,DLG5,EFNB2,FGF1,FMN1,FRAS1,GLI3,GPC3,HAS2,HES1,HOXC11,IQGAP1,IRX3,ITGA3,JAG1,KIF26B,LGR4,MEF2C,MYC,MYO1E,NID1,NOG,NPHS2,PAX8,PBX1,RARA,SALL1,SHH,SMAD5,SOX11,SOX4,SOX9,TGFB2,TIPARP,WT1,WWTR1
GO Biological Process	GO:0006886	intracellular protein transport	190	4.70604e-09	6.07879e-05	3.19936e-07	1.65656	86.9271	144	0.0526512	0.0872199	5520	0.476152	1	1	1.01326	61.1886	62	701	0.0378279	0.0884451	unnamed,unnamed,unnamed,unnamed,unnamed,unnamed,unnamed,unnamed,unnamed,unnamed,unnamed,unnamed,unnamed,unnamed,unnamed,unnamed,unnamed,unnamed,unnamed,unnamed,unnamed,unnamed,unnamed,unnamed,unnamed,unnamed,unnamed,unnamed,unnamed,unnamed,unnamed,unnamed,unnamed,unnamed,unnamed,unnamed,unnamed,unnamed,unnamed,unnamed,unnamed,unnamed,unnamed,unnamed,unnamed,unnamed,unnamed,unnamed,unnamed,unnamed…	ADORA1,AKAP12,AP1M1,AP3B1,AP3S2,ATP1B1,BCR,C2CD5,CD24,CHML,COPB2,DYNC2H1,DYNLRB2,EIF2D,EXPH5,FYB1,GCC2,HES1,IFT57,IPO9,JUN,KIF13A,KIFAP3,KPNA7,LTBP2,MLPH,MYO1C,NEDD4,NLGN1,NUP153,PEX14,PIK3R1,PRICKLE1,RAB3GAP2,RABGAP1L,RERE,RHOB,RIMS1,RPH3A,RPL21,RPLP0,RPS20,RPS24,RTN2,SEC61G,SNX11,SNX16,SORL1,SRP9,SSX2IP,STX6,TBC1D22A,TBC1D5,TGFB2,TIMM17A,TOB1,TOM1L2,TOMM20,TPR,TRPS1,WLS,YWHAQ
GO Biological Process	GO:0051795	positive regulation of catagen	191	4.79587e-09	6.19482e-05	3.24336e-07	9.00767	1.44321	13	0.000874146	0.00787402	3539	0.239682	1	0.874816	3.81879	0.261863	1	3	0.000610128	0.333333	unnamed,unnamed,unnamed,unnamed,unnamed,unnamed,unnamed,unnamed,unnamed,unnamed,unnamed,unnamed,unnamed	TGFB2
GO Biological Process	GO:0032819	positive regulation of natural killer cell proliferation	192	5.0253e-09	6.49118e-05	3.38082e-07	8.97169	1.449	13	0.000877651	0.00787402	2412	0.119103	1	0.637835	3.27325	0.611013	2	7	0.00122026	0.285714	unnamed,unnamed,unnamed,unnamed,unnamed,unnamed,unnamed,unnamed,unnamed,unnamed,unnamed,unnamed,unnamed	IL12B,STAT5B
GO Biological Process	GO:0060516	primary prostatic bud elongation	193	5.52948e-09	7.14243e-05	3.70074e-07	7.99177	1.7518	14	0.00106105	0.00847971	674	0.00761489	1	0.145937	11.4564	0.174575	2	2	0.00122026	1	unnamed,unnamed,unnamed,unnamed,unnamed,unnamed,unnamed,unnamed,unnamed,unnamed,unnamed,unnamed,unnamed,unnamed	SHH,SOX9
GO Biological Process	GO:0072006	nephron development	194	5.5894e-09	7.21982e-05	3.72156e-07	2.06186	37.3449	77	0.0226196	0.0466384	56	4.84356e-07	0.00625643	0.000111722	2.72324	10.6491	29	122	0.0176937	0.237705	unnamed,unnamed,unnamed,unnamed,unnamed,unnamed,unnamed,unnamed,unnamed,unnamed,unnamed,unnamed,unnamed,unnamed,unnamed,unnamed,unnamed,unnamed,unnamed,unnamed,unnamed,unnamed,unnamed,unnamed,unnamed,unnamed,unnamed,unnamed,unnamed,unnamed,unnamed,unnamed,unnamed,unnamed,unnamed,unnamed,unnamed,unnamed,unnamed,unnamed,unnamed,unnamed,unnamed,unnamed,unnamed,unnamed,unnamed,unnamed,unnamed,unnamed…	ADAMTS16,BMP4,BMP7,CD24,CD34,FGF1,FMN1,GLI3,GPC3,HES1,IQGAP1,IRX3,ITGA3,JAG1,KIF26B,LGR4,MEF2C,MYC,MYO1E,NID1,NOG,NPHS2,PAX8,PBX1,SALL1,SHH,SOX9,WT1,WWTR1
GO Biological Process	GO:0001655	urogenital system development	195	5.81062e-09	7.50558e-05	3.84901e-07	1.66833	83.3171	139	0.0504646	0.0841914	46	2.93472e-07	0.00379078	8.24082e-05	2.04849	26.3609	54	302	0.0329469	0.178808	unnamed,unnamed,unnamed,unnamed,unnamed,unnamed,unnamed,unnamed,unnamed,unnamed,unnamed,unnamed,unnamed,unnamed,unnamed,unnamed,unnamed,unnamed,unnamed,unnamed,unnamed,unnamed,unnamed,unnamed,unnamed,unnamed,unnamed,unnamed,unnamed,unnamed,unnamed,unnamed,unnamed,unnamed,unnamed,unnamed,unnamed,unnamed,unnamed,unnamed,unnamed,unnamed,unnamed,unnamed,unnamed,unnamed,unnamed,unnamed,unnamed,unnamed…	ADAMTS16,AGTR1,BMP4,BMP7,CAT,CD24,CD34,CENPF,DACT2,DCN,DLG5,EFNB2,ESR1,FGF1,FMN1,FOXB1,FRAS1,GLI3,GPC3,HAS2,HES1,HOXC11,ID4,IQGAP1,IRX3,ITGA3,JAG1,KIF26B,LGR4,MEF2C,MYC,MYO1E,NID1,NOG,NPHS2,PAX8,PBX1,RARA,RXRA,SALL1,SHH,SMAD5,SOX11,SOX17,SOX4,SOX9,TBX18,TGFB2,TIPARP,TNC,TP63,WNT5A,WT1,WWTR1
GO Biological Process	GO:0014826	vein smooth muscle contraction	196	6.38945e-09	8.25325e-05	4.21084e-07	8.78879	1.47916	13	0.000895915	0.00787402	1294	0.0405513	1	0.404793	5.72819	0.349151	2	4	0.00122026	0.5	unnamed,unnamed,unnamed,unnamed,unnamed,unnamed,unnamed,unnamed,unnamed,unnamed,unnamed,unnamed,unnamed	EDN1,EDN2
GO Biological Process	GO:0003179	heart valve morphogenesis	197	7.46477e-09	9.64225e-05	4.89454e-07	3.02481	12.2322	37	0.00740894	0.0224107	522	0.0030974	1	0.0766459	2.86409	3.14235	9	36	0.00549115	0.25	unnamed,unnamed,unnamed,unnamed,unnamed,unnamed,unnamed,unnamed,unnamed,unnamed,unnamed,unnamed,unnamed,unnamed,unnamed,unnamed,unnamed,unnamed,unnamed,unnamed,unnamed,unnamed,unnamed,unnamed,unnamed,unnamed,unnamed,unnamed,unnamed,unnamed,unnamed,unnamed,unnamed,unnamed,unnamed,unnamed,unnamed	BMP4,ERG,HEY1,JAG1,MEF2C,SOX4,SOX9,TGFB2,TWIST1
GO Biological Process	GO:0072132	mesenchyme morphogenesis	198	7.56171e-09	9.76746e-05	4.93306e-07	2.82882	14.4937	41	0.00877871	0.0248334	378	0.00090599	1	0.0309595	2.9307	3.75337	11	43	0.00671141	0.255814	unnamed,unnamed,unnamed,unnamed,unnamed,unnamed,unnamed,unnamed,unnamed,unnamed,unnamed,unnamed,unnamed,unnamed,unnamed,unnamed,unnamed,unnamed,unnamed,unnamed,unnamed,unnamed,unnamed,unnamed,unnamed,unnamed,unnamed,unnamed,unnamed,unnamed,unnamed,unnamed,unnamed,unnamed,unnamed,unnamed,unnamed,unnamed,unnamed,unnamed,unnamed	ACTA1,BMP5,BMP7,HEY1,NOG,RBPJ,SOX9,TGFB2,TWIST1,WNT3A,WNT5A
GO Biological Process	GO:0071634	regulation of transforming growth factor beta production	199	8.532e-09	0.000110208	5.53809e-07	4.38431	5.24598	23	0.00317746	0.0139309	465	0.00210181	1	0.0583852	3.27325	2.44405	8	28	0.00488102	0.285714	unnamed,unnamed,unnamed,unnamed,unnamed,unnamed,unnamed,unnamed,unnamed,unnamed,unnamed,unnamed,unnamed,unnamed,unnamed,unnamed,unnamed,unnamed,unnamed,unnamed,unnamed,unnamed,unnamed	CD24,CD34,CD46,CREB1,CX3CL1,HIF1A,TGFB2,THBS1
GO Biological Process	GO:0071773	cellular response to BMP stimulus	200	9.41402e-09	0.000121601	6.08004e-07	2.35616	23.7675	56	0.0143958	0.0339188	560	0.00413105	1	0.0952871	1.96395	9.1652	18	105	0.0109823	0.171429	unnamed,unnamed,unnamed,unnamed,unnamed,unnamed,unnamed,unnamed,unnamed,unnamed,unnamed,unnamed,unnamed,unnamed,unnamed,unnamed,unnamed,unnamed,unnamed,unnamed,unnamed,unnamed,unnamed,unnamed,unnamed,unnamed,unnamed,unnamed,unnamed,unnamed,unnamed,unnamed,unnamed,unnamed,unnamed,unnamed,unnamed,unnamed,unnamed,unnamed,unnamed,unnamed,unnamed,unnamed,unnamed,unnamed,unnamed,unnamed,unnamed,unnamed…	BMP3,BMP4,BMP5,BMP7,BMPR1B,LEFTY1,NOG,RGMA,RGMB,RYR2,SMAD5,SMURF2,SOX9,SPINT2,TGFB2,TGFB3,TGFBR3,TOB1
GO Biological Process	GO:0051891	positive regulation of cardioblast differentiation	201	9.41796e-09	0.000121652	6.05233e-07	8.50029	1.52936	13	0.000926323	0.00787402	4615	0.366644	1	1	2.29128	0.436438	1	5	0.000610128	0.2	unnamed,unnamed,unnamed,unnamed,unnamed,unnamed,unnamed,unnamed,unnamed,unnamed,unnamed,unnamed,unnamed	TGFB2
[truncated: 303 more rows]
